# Supplementary material for: Identification of Immune-Related Genes for Risk Stratification in Multiple Myeloma Based on Whole Bone Marrow Gene Expression Profiling
Source: Front Genet. 2022 May 26;13:897886. doi: 10.3389/fgene.2022.897886 (PMC9178200; doi:10.3389/fgene.2022.897886)
Supplement: Supplementary file 2 [file Table1.XLSX]

## Sheet: Sheet1
ID	characteristics_ch1	characteristics_ch1	characteristics_ch1	characteristics_ch1	characteristics_ch1	characteristics_ch1	characteristics_ch1	characteristics_ch1	characteristics_ch1	characteristics_ch1	characteristics_ch1	characteristics_ch1	characteristics_ch1	characteristics_ch1	characteristics_ch1	characteristics_ch1	characteristics_ch1	characteristics_ch1	characteristics_ch1	characteristics_ch1	characteristics_ch1	characteristics_ch1	characteristics_ch1	characteristics_ch1	characteristics_ch1	characteristics_ch1	characteristics_ch1	characteristics_ch1	characteristics_ch1	characteristics_ch1	characteristics_ch1	characteristics_ch1	characteristics_ch1	characteristics_ch1	characteristics_ch1	characteristics_ch1	characteristics_ch1	characteristics_ch1	characteristics_ch1
GSM4045109	wide_pointgroup: A-BeforeTreatment	tp53: 2152.4	alt.tp53: NA	gender: Female	ageatsampledate: 63.3	numberoftransplants: 2	transplant: Y	datelastresponse: 41590	responselast: SD	dateprogress: 40492	monthsos: 160	monthspfs: 68	pfsgt18: TRUE	albumin: 4.5	b2m: 3	ldh: 146	iss: I	del13qclinicalfish: FALSE	del17pclinicalfish: FALSE	del16qclinicalfish: FALSE	amp1qclinicalfish: FALSE	t_4_14clinicalfish: FALSE	t_11_14clinicalfish: FALSE	hyperdiploidclinicalfish: FALSE	del13qcyto: FALSE	del11qcyto: FALSE	del17pcyto: FALSE	del16qcyto: FALSE	del1p32cyto: FALSE	del1pcyto: FALSE	del1qcyto: FALSE	amp1qcyto: FALSE	myc_8q24cyto: FALSE	x1qpluscyto: FALSE	t_11_14cyto: FALSE	t_12_14cyto: FALSE	t_14_16cyto: FALSE	t_14_20cyto: FALSE	hyperdiploidcyto: FALSE
GSM4045110	wide_pointgroup: A-BeforeTreatment	tp53: 1029.2	alt.tp53: NA	gender: Female	ageatsampledate: 64.8	numberoftransplants: 2	transplant: Y	datelastresponse: 40750	responselast: Confirmed CR	dateprogress: .	monthsos: 142	monthspfs: 72	pfsgt18: TRUE	albumin: 4	b2m: 2.29999999999999	ldh: 238	iss: I	del13qclinicalfish: FALSE	del17pclinicalfish: FALSE	del16qclinicalfish: FALSE	amp1qclinicalfish: FALSE	t_4_14clinicalfish: FALSE	t_11_14clinicalfish: FALSE	hyperdiploidclinicalfish: FALSE	del13qcyto: FALSE	del11qcyto: FALSE	del17pcyto: FALSE	del16qcyto: FALSE	del1p32cyto: FALSE	del1pcyto: FALSE	del1qcyto: FALSE	amp1qcyto: FALSE	myc_8q24cyto: FALSE	x1qpluscyto: FALSE	t_11_14cyto: FALSE	t_12_14cyto: FALSE	t_14_16cyto: FALSE	t_14_20cyto: FALSE	hyperdiploidcyto: FALSE
GSM4045111	wide_pointgroup: A-BeforeTreatment	tp53: 1216.4	alt.tp53: NA	gender: Male	ageatsampledate: 55	numberoftransplants: 5	transplant: Y	datelastresponse: 42094	responselast: sCR	dateprogress: .	monthsos: 153	monthspfs: 130	pfsgt18: TRUE	albumin: 4.5	b2m: 3.5	ldh: 133	iss: II	del13qclinicalfish: FALSE	del17pclinicalfish: FALSE	del16qclinicalfish: FALSE	amp1qclinicalfish: FALSE	t_4_14clinicalfish: FALSE	t_11_14clinicalfish: FALSE	hyperdiploidclinicalfish: FALSE	del13qcyto: TRUE	del11qcyto: FALSE	del17pcyto: FALSE	del16qcyto: FALSE	del1p32cyto: TRUE	del1pcyto: TRUE	del1qcyto: TRUE	amp1qcyto: FALSE	myc_8q24cyto: TRUE	x1qpluscyto: TRUE	t_11_14cyto: FALSE	t_12_14cyto: FALSE	t_14_16cyto: FALSE	t_14_20cyto: FALSE	hyperdiploidcyto: TRUE
GSM4045112	wide_pointgroup: H-PostMaintenance	tp53: 227	alt.tp53: 263.35	gender: Male	ageatsampledate: 55	numberoftransplants: 5	transplant: Y	datelastresponse: 42094	responselast: sCR	dateprogress: .	monthsos: 153	monthspfs: 130	pfsgt18: TRUE	albumin: 4.5	b2m: 3.5	ldh: 133	iss: II	del13qclinicalfish: FALSE	del17pclinicalfish: FALSE	del16qclinicalfish: FALSE	amp1qclinicalfish: FALSE	t_4_14clinicalfish: FALSE	t_11_14clinicalfish: FALSE	hyperdiploidclinicalfish: FALSE	del13qcyto: TRUE	del11qcyto: FALSE	del17pcyto: FALSE	del16qcyto: FALSE	del1p32cyto: TRUE	del1pcyto: TRUE	del1qcyto: TRUE	amp1qcyto: FALSE	myc_8q24cyto: TRUE	x1qpluscyto: TRUE	t_11_14cyto: FALSE	t_12_14cyto: FALSE	t_14_16cyto: FALSE	t_14_20cyto: FALSE	hyperdiploidcyto: TRUE
GSM4045113	wide_pointgroup: A-BeforeTreatment	tp53: 1288	alt.tp53: NA	gender: Male	ageatsampledate: 54.7	numberoftransplants: 4	transplant: Y	datelastresponse: 40477	responselast: Progression	dateprogress: 39820	monthsos: 83	monthspfs: 58	pfsgt18: TRUE	albumin: 3.7	b2m: 1.96	ldh: 133	iss: I	del13qclinicalfish: FALSE	del17pclinicalfish: FALSE	del16qclinicalfish: FALSE	amp1qclinicalfish: FALSE	t_4_14clinicalfish: FALSE	t_11_14clinicalfish: FALSE	hyperdiploidclinicalfish: FALSE	del13qcyto: FALSE	del11qcyto: FALSE	del17pcyto: FALSE	del16qcyto: FALSE	del1p32cyto: FALSE	del1pcyto: FALSE	del1qcyto: FALSE	amp1qcyto: FALSE	myc_8q24cyto: FALSE	x1qpluscyto: FALSE	t_11_14cyto: FALSE	t_12_14cyto: FALSE	t_14_16cyto: FALSE	t_14_20cyto: FALSE	hyperdiploidcyto: FALSE
GSM4045114	wide_pointgroup: A-BeforeTreatment	tp53: 1326.6	alt.tp53: NA	gender: Male	ageatsampledate: 61.5	numberoftransplants: 2	transplant: Y	datelastresponse: 40680	responselast: Confirmed CR	dateprogress: .	monthsos: 165	monthspfs: 84	pfsgt18: TRUE	albumin: 3.9	b2m: 3.2	ldh: 162	iss: I	del13qclinicalfish: FALSE	del17pclinicalfish: FALSE	del16qclinicalfish: FALSE	amp1qclinicalfish: FALSE	t_4_14clinicalfish: FALSE	t_11_14clinicalfish: FALSE	hyperdiploidclinicalfish: FALSE	del13qcyto: FALSE	del11qcyto: FALSE	del17pcyto: FALSE	del16qcyto: FALSE	del1p32cyto: FALSE	del1pcyto: FALSE	del1qcyto: FALSE	amp1qcyto: FALSE	myc_8q24cyto: FALSE	x1qpluscyto: TRUE	t_11_14cyto: FALSE	t_12_14cyto: FALSE	t_14_16cyto: FALSE	t_14_20cyto: FALSE	hyperdiploidcyto: FALSE
GSM4045115	wide_pointgroup: B-PostInduction	tp53: 761.9	alt.tp53: NA	gender: Male	ageatsampledate: 60.2	numberoftransplants: 2	transplant: Y	datelastresponse: 41474	responselast: Confirmed CR	dateprogress: .	monthsos: 174	monthspfs: 114	pfsgt18: TRUE	albumin: 3.1	b2m: 4.9	ldh: 296	iss: II	del13qclinicalfish: FALSE	del17pclinicalfish: FALSE	del16qclinicalfish: FALSE	amp1qclinicalfish: FALSE	t_4_14clinicalfish: FALSE	t_11_14clinicalfish: FALSE	hyperdiploidclinicalfish: FALSE	del13qcyto: FALSE	del11qcyto: FALSE	del17pcyto: FALSE	del16qcyto: FALSE	del1p32cyto: FALSE	del1pcyto: FALSE	del1qcyto: FALSE	amp1qcyto: FALSE	myc_8q24cyto: FALSE	x1qpluscyto: FALSE	t_11_14cyto: FALSE	t_12_14cyto: FALSE	t_14_16cyto: FALSE	t_14_20cyto: FALSE	hyperdiploidcyto: FALSE
GSM4045116	wide_pointgroup: A-BeforeTreatment	tp53: 1248.4	alt.tp53: NA	gender: Male	ageatsampledate: 60.8	numberoftransplants: 2	transplant: Y	datelastresponse: 40835	responselast: Confirmed CR	dateprogress: .	monthsos: 166	monthspfs: 93	pfsgt18: TRUE	albumin: 4.9	b2m: 2.2	ldh: 145	iss: I	del13qclinicalfish: FALSE	del17pclinicalfish: FALSE	del16qclinicalfish: FALSE	amp1qclinicalfish: FALSE	t_4_14clinicalfish: FALSE	t_11_14clinicalfish: FALSE	hyperdiploidclinicalfish: FALSE	del13qcyto: TRUE	del11qcyto: FALSE	del17pcyto: FALSE	del16qcyto: FALSE	del1p32cyto: TRUE	del1pcyto: TRUE	del1qcyto: TRUE	amp1qcyto: FALSE	myc_8q24cyto: FALSE	x1qpluscyto: TRUE	t_11_14cyto: FALSE	t_12_14cyto: FALSE	t_14_16cyto: FALSE	t_14_20cyto: FALSE	hyperdiploidcyto: FALSE
GSM4045117	wide_pointgroup: B-PostInduction	tp53: 1431.7	alt.tp53: NA	gender: Male	ageatsampledate: 60.8	numberoftransplants: 2	transplant: Y	datelastresponse: 40835	responselast: Confirmed CR	dateprogress: .	monthsos: 166	monthspfs: 93	pfsgt18: TRUE	albumin: 4.9	b2m: 2.2	ldh: 145	iss: I	del13qclinicalfish: FALSE	del17pclinicalfish: FALSE	del16qclinicalfish: FALSE	amp1qclinicalfish: FALSE	t_4_14clinicalfish: FALSE	t_11_14clinicalfish: FALSE	hyperdiploidclinicalfish: FALSE	del13qcyto: TRUE	del11qcyto: FALSE	del17pcyto: FALSE	del16qcyto: FALSE	del1p32cyto: TRUE	del1pcyto: TRUE	del1qcyto: TRUE	amp1qcyto: FALSE	myc_8q24cyto: FALSE	x1qpluscyto: TRUE	t_11_14cyto: FALSE	t_12_14cyto: FALSE	t_14_16cyto: FALSE	t_14_20cyto: FALSE	hyperdiploidcyto: FALSE
GSM4045118	wide_pointgroup: A-BeforeTreatment	tp53: 1047	alt.tp53: NA	gender: Male	ageatsampledate: 52.5	numberoftransplants: 2	transplant: Y	datelastresponse: 40921	responselast: Confirmed CR	dateprogress: .	monthsos: 173	monthspfs: 95	pfsgt18: TRUE	albumin: 4.9	b2m: 3.2	ldh: 108	iss: I	del13qclinicalfish: FALSE	del17pclinicalfish: FALSE	del16qclinicalfish: FALSE	amp1qclinicalfish: FALSE	t_4_14clinicalfish: FALSE	t_11_14clinicalfish: FALSE	hyperdiploidclinicalfish: FALSE	del13qcyto: FALSE	del11qcyto: FALSE	del17pcyto: FALSE	del16qcyto: FALSE	del1p32cyto: FALSE	del1pcyto: FALSE	del1qcyto: FALSE	amp1qcyto: FALSE	myc_8q24cyto: FALSE	x1qpluscyto: FALSE	t_11_14cyto: FALSE	t_12_14cyto: FALSE	t_14_16cyto: FALSE	t_14_20cyto: FALSE	hyperdiploidcyto: FALSE
GSM4045119	wide_pointgroup: A-BeforeTreatment	tp53: 1413.4	alt.tp53: NA	gender: Female	ageatsampledate: 47.5	numberoftransplants: 2	transplant: Y	datelastresponse: 41463	responselast: Remission	dateprogress: .	monthsos: 113	monthspfs: 113	pfsgt18: TRUE	albumin: .	b2m: .	ldh: .	iss: NA	del13qclinicalfish: FALSE	del17pclinicalfish: FALSE	del16qclinicalfish: FALSE	amp1qclinicalfish: FALSE	t_4_14clinicalfish: FALSE	t_11_14clinicalfish: FALSE	hyperdiploidclinicalfish: FALSE	del13qcyto: FALSE	del11qcyto: FALSE	del17pcyto: FALSE	del16qcyto: FALSE	del1p32cyto: FALSE	del1pcyto: FALSE	del1qcyto: FALSE	amp1qcyto: FALSE	myc_8q24cyto: FALSE	x1qpluscyto: FALSE	t_11_14cyto: FALSE	t_12_14cyto: FALSE	t_14_16cyto: FALSE	t_14_20cyto: FALSE	hyperdiploidcyto: FALSE
GSM4045120	wide_pointgroup: B-PostInduction	tp53: 1747.4	alt.tp53: NA	gender: Male	ageatsampledate: 55.1	numberoftransplants: 3	transplant: Y	datelastresponse: 40686	responselast: Relapse	dateprogress: 40084	monthsos: 91	monthspfs: 67	pfsgt18: TRUE	albumin: 4.7	b2m: 4.2	ldh: 119	iss: II	del13qclinicalfish: FALSE	del17pclinicalfish: FALSE	del16qclinicalfish: FALSE	amp1qclinicalfish: FALSE	t_4_14clinicalfish: FALSE	t_11_14clinicalfish: FALSE	hyperdiploidclinicalfish: FALSE	del13qcyto: FALSE	del11qcyto: FALSE	del17pcyto: FALSE	del16qcyto: FALSE	del1p32cyto: FALSE	del1pcyto: FALSE	del1qcyto: FALSE	amp1qcyto: FALSE	myc_8q24cyto: FALSE	x1qpluscyto: FALSE	t_11_14cyto: FALSE	t_12_14cyto: FALSE	t_14_16cyto: FALSE	t_14_20cyto: FALSE	hyperdiploidcyto: FALSE
GSM4045121	wide_pointgroup: B-PostInduction	tp53: 1713.1	alt.tp53: NA	gender: Male	ageatsampledate: 60.9	numberoftransplants: 3	transplant: Y	datelastresponse: 39253	responselast: Relapse	dateprogress: 38860	monthsos: 40	monthspfs: 27	pfsgt18: TRUE	albumin: 3.4	b2m: 11.2	ldh: 187	iss: III	del13qclinicalfish: FALSE	del17pclinicalfish: FALSE	del16qclinicalfish: FALSE	amp1qclinicalfish: FALSE	t_4_14clinicalfish: FALSE	t_11_14clinicalfish: FALSE	hyperdiploidclinicalfish: FALSE	del13qcyto: TRUE	del11qcyto: FALSE	del17pcyto: FALSE	del16qcyto: FALSE	del1p32cyto: TRUE	del1pcyto: TRUE	del1qcyto: TRUE	amp1qcyto: FALSE	myc_8q24cyto: FALSE	x1qpluscyto: FALSE	t_11_14cyto: FALSE	t_12_14cyto: FALSE	t_14_16cyto: FALSE	t_14_20cyto: FALSE	hyperdiploidcyto: FALSE
GSM4045122	wide_pointgroup: A-BeforeTreatment	tp53: 1166.9	alt.tp53: NA	gender: Female	ageatsampledate: 57.3	numberoftransplants: 2	transplant: Y	datelastresponse: 39237	responselast: Confirmed CR	dateprogress: .	monthsos: 130	monthspfs: 38	pfsgt18: TRUE	albumin: 5	b2m: 2.1	ldh: 129	iss: I	del13qclinicalfish: FALSE	del17pclinicalfish: FALSE	del16qclinicalfish: FALSE	amp1qclinicalfish: FALSE	t_4_14clinicalfish: FALSE	t_11_14clinicalfish: FALSE	hyperdiploidclinicalfish: FALSE	del13qcyto: FALSE	del11qcyto: FALSE	del17pcyto: FALSE	del16qcyto: FALSE	del1p32cyto: FALSE	del1pcyto: FALSE	del1qcyto: FALSE	amp1qcyto: FALSE	myc_8q24cyto: FALSE	x1qpluscyto: FALSE	t_11_14cyto: FALSE	t_12_14cyto: FALSE	t_14_16cyto: FALSE	t_14_20cyto: FALSE	hyperdiploidcyto: FALSE
GSM4045123	wide_pointgroup: A-BeforeTreatment	tp53: 884.8	alt.tp53: NA	gender: Male	ageatsampledate: 60.2	numberoftransplants: 2	transplant: Y	datelastresponse: 41474	responselast: Confirmed CR	dateprogress: .	monthsos: 174	monthspfs: 114	pfsgt18: TRUE	albumin: 3.1	b2m: 4.9	ldh: 296	iss: II	del13qclinicalfish: FALSE	del17pclinicalfish: FALSE	del16qclinicalfish: FALSE	amp1qclinicalfish: FALSE	t_4_14clinicalfish: FALSE	t_11_14clinicalfish: FALSE	hyperdiploidclinicalfish: FALSE	del13qcyto: FALSE	del11qcyto: FALSE	del17pcyto: FALSE	del16qcyto: FALSE	del1p32cyto: FALSE	del1pcyto: FALSE	del1qcyto: FALSE	amp1qcyto: FALSE	myc_8q24cyto: FALSE	x1qpluscyto: FALSE	t_11_14cyto: FALSE	t_12_14cyto: FALSE	t_14_16cyto: FALSE	t_14_20cyto: FALSE	hyperdiploidcyto: FALSE
GSM4045124	wide_pointgroup: B-PostInduction	tp53: 1010.1	alt.tp53: NA	gender: Female	ageatsampledate: 47.5	numberoftransplants: 2	transplant: Y	datelastresponse: 41463	responselast: Remission	dateprogress: .	monthsos: 113	monthspfs: 113	pfsgt18: TRUE	albumin: .	b2m: .	ldh: .	iss: NA	del13qclinicalfish: FALSE	del17pclinicalfish: FALSE	del16qclinicalfish: FALSE	amp1qclinicalfish: FALSE	t_4_14clinicalfish: FALSE	t_11_14clinicalfish: FALSE	hyperdiploidclinicalfish: FALSE	del13qcyto: FALSE	del11qcyto: FALSE	del17pcyto: FALSE	del16qcyto: FALSE	del1p32cyto: FALSE	del1pcyto: FALSE	del1qcyto: FALSE	amp1qcyto: FALSE	myc_8q24cyto: FALSE	x1qpluscyto: FALSE	t_11_14cyto: FALSE	t_12_14cyto: FALSE	t_14_16cyto: FALSE	t_14_20cyto: FALSE	hyperdiploidcyto: FALSE
GSM4045125	wide_pointgroup: B-PostInduction	tp53: 1309.4	alt.tp53: NA	gender: Male	ageatsampledate: 52.5	numberoftransplants: 2	transplant: Y	datelastresponse: 40921	responselast: Confirmed CR	dateprogress: .	monthsos: 173	monthspfs: 95	pfsgt18: TRUE	albumin: 4.9	b2m: 3.2	ldh: 108	iss: I	del13qclinicalfish: FALSE	del17pclinicalfish: FALSE	del16qclinicalfish: FALSE	amp1qclinicalfish: FALSE	t_4_14clinicalfish: FALSE	t_11_14clinicalfish: FALSE	hyperdiploidclinicalfish: FALSE	del13qcyto: FALSE	del11qcyto: FALSE	del17pcyto: FALSE	del16qcyto: FALSE	del1p32cyto: FALSE	del1pcyto: FALSE	del1qcyto: FALSE	amp1qcyto: FALSE	myc_8q24cyto: FALSE	x1qpluscyto: FALSE	t_11_14cyto: FALSE	t_12_14cyto: FALSE	t_14_16cyto: FALSE	t_14_20cyto: FALSE	hyperdiploidcyto: FALSE
GSM4045126	wide_pointgroup: B-PostInduction	tp53: 709.6	alt.tp53: NA	gender: Female	ageatsampledate: 61.4	numberoftransplants: 2	transplant: Y	datelastresponse: 38720	responselast: Relapse	dateprogress: 38684	monthsos: 29	monthspfs: 20	pfsgt18: TRUE	albumin: 4.3	b2m: 2.7	ldh: 143	iss: I	del13qclinicalfish: FALSE	del17pclinicalfish: FALSE	del16qclinicalfish: FALSE	amp1qclinicalfish: FALSE	t_4_14clinicalfish: FALSE	t_11_14clinicalfish: FALSE	hyperdiploidclinicalfish: FALSE	del13qcyto: TRUE	del11qcyto: TRUE	del17pcyto: FALSE	del16qcyto: FALSE	del1p32cyto: TRUE	del1pcyto: TRUE	del1qcyto: TRUE	amp1qcyto: FALSE	myc_8q24cyto: FALSE	x1qpluscyto: FALSE	t_11_14cyto: FALSE	t_12_14cyto: FALSE	t_14_16cyto: FALSE	t_14_20cyto: FALSE	hyperdiploidcyto: FALSE
GSM4045127	wide_pointgroup: B-PostInduction	tp53: 2006.3	alt.tp53: NA	gender: Male	ageatsampledate: 54.7	numberoftransplants: 4	transplant: Y	datelastresponse: 40477	responselast: Progression	dateprogress: 39820	monthsos: 83	monthspfs: 58	pfsgt18: TRUE	albumin: 3.7	b2m: 1.96	ldh: 133	iss: I	del13qclinicalfish: FALSE	del17pclinicalfish: FALSE	del16qclinicalfish: FALSE	amp1qclinicalfish: FALSE	t_4_14clinicalfish: FALSE	t_11_14clinicalfish: FALSE	hyperdiploidclinicalfish: FALSE	del13qcyto: FALSE	del11qcyto: FALSE	del17pcyto: FALSE	del16qcyto: FALSE	del1p32cyto: FALSE	del1pcyto: FALSE	del1qcyto: FALSE	amp1qcyto: FALSE	myc_8q24cyto: FALSE	x1qpluscyto: FALSE	t_11_14cyto: FALSE	t_12_14cyto: FALSE	t_14_16cyto: FALSE	t_14_20cyto: FALSE	hyperdiploidcyto: FALSE
GSM4045128	wide_pointgroup: A-BeforeTreatment	tp53: 1088.6	alt.tp53: NA	gender: Female	ageatsampledate: 47.9	numberoftransplants: 3	transplant: Y	datelastresponse: 41029	responselast: Complete Response	dateprogress: 40813	monthsos: 169	monthspfs: 91	pfsgt18: TRUE	albumin: 4.7	b2m: 1.5	ldh: 181	iss: I	del13qclinicalfish: FALSE	del17pclinicalfish: FALSE	del16qclinicalfish: FALSE	amp1qclinicalfish: FALSE	t_4_14clinicalfish: FALSE	t_11_14clinicalfish: FALSE	hyperdiploidclinicalfish: FALSE	del13qcyto: FALSE	del11qcyto: FALSE	del17pcyto: FALSE	del16qcyto: FALSE	del1p32cyto: FALSE	del1pcyto: FALSE	del1qcyto: FALSE	amp1qcyto: FALSE	myc_8q24cyto: FALSE	x1qpluscyto: FALSE	t_11_14cyto: FALSE	t_12_14cyto: FALSE	t_14_16cyto: FALSE	t_14_20cyto: FALSE	hyperdiploidcyto: FALSE
GSM4045129	wide_pointgroup: A-BeforeTreatment	tp53: 732.3	alt.tp53: NA	gender: Male	ageatsampledate: 55.1	numberoftransplants: 3	transplant: Y	datelastresponse: 40686	responselast: Relapse	dateprogress: 40084	monthsos: 91	monthspfs: 67	pfsgt18: TRUE	albumin: 4.7	b2m: 4.2	ldh: 119	iss: II	del13qclinicalfish: FALSE	del17pclinicalfish: FALSE	del16qclinicalfish: FALSE	amp1qclinicalfish: FALSE	t_4_14clinicalfish: FALSE	t_11_14clinicalfish: FALSE	hyperdiploidclinicalfish: FALSE	del13qcyto: FALSE	del11qcyto: FALSE	del17pcyto: FALSE	del16qcyto: FALSE	del1p32cyto: FALSE	del1pcyto: FALSE	del1qcyto: FALSE	amp1qcyto: FALSE	myc_8q24cyto: FALSE	x1qpluscyto: FALSE	t_11_14cyto: FALSE	t_12_14cyto: FALSE	t_14_16cyto: FALSE	t_14_20cyto: FALSE	hyperdiploidcyto: FALSE
GSM4045130	wide_pointgroup: B-PostInduction	tp53: 1870.1	alt.tp53: NA	gender: Male	ageatsampledate: 51.6	numberoftransplants: 2	transplant: Y	datelastresponse: 39246	responselast: Confirmed CR	dateprogress: .	monthsos: 173	monthspfs: 38	pfsgt18: TRUE	albumin: 3.7	b2m: 2	ldh: 157	iss: I	del13qclinicalfish: FALSE	del17pclinicalfish: FALSE	del16qclinicalfish: FALSE	amp1qclinicalfish: FALSE	t_4_14clinicalfish: FALSE	t_11_14clinicalfish: FALSE	hyperdiploidclinicalfish: FALSE	del13qcyto: FALSE	del11qcyto: FALSE	del17pcyto: FALSE	del16qcyto: FALSE	del1p32cyto: FALSE	del1pcyto: FALSE	del1qcyto: FALSE	amp1qcyto: FALSE	myc_8q24cyto: FALSE	x1qpluscyto: FALSE	t_11_14cyto: FALSE	t_12_14cyto: FALSE	t_14_16cyto: FALSE	t_14_20cyto: FALSE	hyperdiploidcyto: FALSE
GSM4045131	wide_pointgroup: B-PostInduction	tp53: 1402.1	alt.tp53: NA	gender: Female	ageatsampledate: 57.6	numberoftransplants: 2	transplant: Y	datelastresponse: 40987	responselast: Confirmed CR	dateprogress: .	monthsos: 164	monthspfs: 96	pfsgt18: TRUE	albumin: 4.4	b2m: 2.1	ldh: 126	iss: I	del13qclinicalfish: FALSE	del17pclinicalfish: FALSE	del16qclinicalfish: FALSE	amp1qclinicalfish: FALSE	t_4_14clinicalfish: FALSE	t_11_14clinicalfish: FALSE	hyperdiploidclinicalfish: FALSE	del13qcyto: FALSE	del11qcyto: FALSE	del17pcyto: FALSE	del16qcyto: FALSE	del1p32cyto: FALSE	del1pcyto: FALSE	del1qcyto: FALSE	amp1qcyto: FALSE	myc_8q24cyto: FALSE	x1qpluscyto: TRUE	t_11_14cyto: FALSE	t_12_14cyto: FALSE	t_14_16cyto: FALSE	t_14_20cyto: FALSE	hyperdiploidcyto: TRUE
GSM4045132	wide_pointgroup: A-BeforeTreatment	tp53: 1360.3	alt.tp53: NA	gender: Male	ageatsampledate: 60.9	numberoftransplants: 3	transplant: Y	datelastresponse: 39253	responselast: Relapse	dateprogress: 38860	monthsos: 40	monthspfs: 27	pfsgt18: TRUE	albumin: 3.4	b2m: 11.2	ldh: 187	iss: III	del13qclinicalfish: FALSE	del17pclinicalfish: FALSE	del16qclinicalfish: FALSE	amp1qclinicalfish: FALSE	t_4_14clinicalfish: FALSE	t_11_14clinicalfish: FALSE	hyperdiploidclinicalfish: FALSE	del13qcyto: TRUE	del11qcyto: FALSE	del17pcyto: FALSE	del16qcyto: FALSE	del1p32cyto: TRUE	del1pcyto: TRUE	del1qcyto: TRUE	amp1qcyto: FALSE	myc_8q24cyto: FALSE	x1qpluscyto: FALSE	t_11_14cyto: FALSE	t_12_14cyto: FALSE	t_14_16cyto: FALSE	t_14_20cyto: FALSE	hyperdiploidcyto: FALSE
GSM4045133	wide_pointgroup: A-BeforeTreatment	tp53: 1622.3	alt.tp53: NA	gender: Male	ageatsampledate: 51.6	numberoftransplants: 2	transplant: Y	datelastresponse: 39246	responselast: Confirmed CR	dateprogress: .	monthsos: 173	monthspfs: 38	pfsgt18: TRUE	albumin: 3.7	b2m: 2	ldh: 157	iss: I	del13qclinicalfish: FALSE	del17pclinicalfish: FALSE	del16qclinicalfish: FALSE	amp1qclinicalfish: FALSE	t_4_14clinicalfish: FALSE	t_11_14clinicalfish: FALSE	hyperdiploidclinicalfish: FALSE	del13qcyto: FALSE	del11qcyto: FALSE	del17pcyto: FALSE	del16qcyto: FALSE	del1p32cyto: FALSE	del1pcyto: FALSE	del1qcyto: FALSE	amp1qcyto: FALSE	myc_8q24cyto: FALSE	x1qpluscyto: FALSE	t_11_14cyto: FALSE	t_12_14cyto: FALSE	t_14_16cyto: FALSE	t_14_20cyto: FALSE	hyperdiploidcyto: FALSE
GSM4045134	wide_pointgroup: B-PostInduction	tp53: 1400.8	alt.tp53: NA	gender: Female	ageatsampledate: 61.2	numberoftransplants: 3	transplant: Y	datelastresponse: 40996	responselast: Confirmed CR	dateprogress: .	monthsos: 103	monthspfs: 96	pfsgt18: TRUE	albumin: 4	b2m: 1.8	ldh: 157	iss: I	del13qclinicalfish: FALSE	del17pclinicalfish: FALSE	del16qclinicalfish: FALSE	amp1qclinicalfish: FALSE	t_4_14clinicalfish: FALSE	t_11_14clinicalfish: FALSE	hyperdiploidclinicalfish: FALSE	del13qcyto: FALSE	del11qcyto: FALSE	del17pcyto: FALSE	del16qcyto: FALSE	del1p32cyto: TRUE	del1pcyto: TRUE	del1qcyto: TRUE	amp1qcyto: FALSE	myc_8q24cyto: FALSE	x1qpluscyto: TRUE	t_11_14cyto: FALSE	t_12_14cyto: FALSE	t_14_16cyto: FALSE	t_14_20cyto: FALSE	hyperdiploidcyto: TRUE
GSM4045135	wide_pointgroup: A-BeforeTreatment	tp53: 1604.1	alt.tp53: NA	gender: Female	ageatsampledate: 61.2	numberoftransplants: 3	transplant: Y	datelastresponse: 40996	responselast: Confirmed CR	dateprogress: .	monthsos: 103	monthspfs: 96	pfsgt18: TRUE	albumin: 4	b2m: 1.8	ldh: 157	iss: I	del13qclinicalfish: FALSE	del17pclinicalfish: FALSE	del16qclinicalfish: FALSE	amp1qclinicalfish: FALSE	t_4_14clinicalfish: FALSE	t_11_14clinicalfish: FALSE	hyperdiploidclinicalfish: FALSE	del13qcyto: FALSE	del11qcyto: FALSE	del17pcyto: FALSE	del16qcyto: FALSE	del1p32cyto: TRUE	del1pcyto: TRUE	del1qcyto: TRUE	amp1qcyto: FALSE	myc_8q24cyto: FALSE	x1qpluscyto: TRUE	t_11_14cyto: FALSE	t_12_14cyto: FALSE	t_14_16cyto: FALSE	t_14_20cyto: FALSE	hyperdiploidcyto: TRUE
GSM4045136	wide_pointgroup: A-BeforeTreatment	tp53: 704.7	alt.tp53: NA	gender: Male	ageatsampledate: 47.3	numberoftransplants: 4	transplant: Y	datelastresponse: 39742	responselast: Progression	dateprogress: 38823	monthsos: 58	monthspfs: 25	pfsgt18: TRUE	albumin: 4.5	b2m: 14.3	ldh: .	iss: III	del13qclinicalfish: FALSE	del17pclinicalfish: FALSE	del16qclinicalfish: FALSE	amp1qclinicalfish: FALSE	t_4_14clinicalfish: FALSE	t_11_14clinicalfish: FALSE	hyperdiploidclinicalfish: FALSE	del13qcyto: FALSE	del11qcyto: FALSE	del17pcyto: FALSE	del16qcyto: FALSE	del1p32cyto: FALSE	del1pcyto: FALSE	del1qcyto: FALSE	amp1qcyto: FALSE	myc_8q24cyto: FALSE	x1qpluscyto: FALSE	t_11_14cyto: FALSE	t_12_14cyto: FALSE	t_14_16cyto: FALSE	t_14_20cyto: FALSE	hyperdiploidcyto: FALSE
GSM4045137	wide_pointgroup: A-BeforeTreatment	tp53: 1388.5	alt.tp53: NA	gender: Female	ageatsampledate: 57.6	numberoftransplants: 2	transplant: Y	datelastresponse: 40987	responselast: Confirmed CR	dateprogress: .	monthsos: 164	monthspfs: 96	pfsgt18: TRUE	albumin: 4.4	b2m: 2.1	ldh: 126	iss: I	del13qclinicalfish: FALSE	del17pclinicalfish: FALSE	del16qclinicalfish: FALSE	amp1qclinicalfish: FALSE	t_4_14clinicalfish: FALSE	t_11_14clinicalfish: FALSE	hyperdiploidclinicalfish: FALSE	del13qcyto: FALSE	del11qcyto: FALSE	del17pcyto: FALSE	del16qcyto: FALSE	del1p32cyto: FALSE	del1pcyto: FALSE	del1qcyto: FALSE	amp1qcyto: FALSE	myc_8q24cyto: FALSE	x1qpluscyto: TRUE	t_11_14cyto: FALSE	t_12_14cyto: FALSE	t_14_16cyto: FALSE	t_14_20cyto: FALSE	hyperdiploidcyto: TRUE
GSM4045138	wide_pointgroup: B-PostInduction	tp53: 565.5	alt.tp53: NA	gender: Female	ageatsampledate: 52.3	numberoftransplants: 2	transplant: Y	datelastresponse: 38335	responselast: Relapse	dateprogress: 38335	monthsos: 8	monthspfs: 7	pfsgt18: FALSE	albumin: 3.5	b2m: 8.1	ldh: 946	iss: III	del13qclinicalfish: FALSE	del17pclinicalfish: FALSE	del16qclinicalfish: FALSE	amp1qclinicalfish: FALSE	t_4_14clinicalfish: FALSE	t_11_14clinicalfish: FALSE	hyperdiploidclinicalfish: FALSE	del13qcyto: TRUE	del11qcyto: FALSE	del17pcyto: FALSE	del16qcyto: FALSE	del1p32cyto: TRUE	del1pcyto: TRUE	del1qcyto: TRUE	amp1qcyto: FALSE	myc_8q24cyto: FALSE	x1qpluscyto: FALSE	t_11_14cyto: FALSE	t_12_14cyto: FALSE	t_14_16cyto: FALSE	t_14_20cyto: FALSE	hyperdiploidcyto: FALSE
GSM4045139	wide_pointgroup: A-BeforeTreatment	tp53: 1223.2	alt.tp53: NA	gender: Male	ageatsampledate: 56.8	numberoftransplants: 2	transplant: Y	datelastresponse: 41017	responselast: Confirmed CR	dateprogress: .	monthsos: 171	monthspfs: 96	pfsgt18: TRUE	albumin: 4.3	b2m: 2.4	ldh: 145	iss: I	del13qclinicalfish: FALSE	del17pclinicalfish: FALSE	del16qclinicalfish: FALSE	amp1qclinicalfish: FALSE	t_4_14clinicalfish: FALSE	t_11_14clinicalfish: FALSE	hyperdiploidclinicalfish: FALSE	del13qcyto: FALSE	del11qcyto: FALSE	del17pcyto: FALSE	del16qcyto: FALSE	del1p32cyto: FALSE	del1pcyto: FALSE	del1qcyto: FALSE	amp1qcyto: FALSE	myc_8q24cyto: FALSE	x1qpluscyto: FALSE	t_11_14cyto: FALSE	t_12_14cyto: FALSE	t_14_16cyto: FALSE	t_14_20cyto: FALSE	hyperdiploidcyto: FALSE
GSM4045140	wide_pointgroup: A-BeforeTreatment	tp53: 1259.2	alt.tp53: NA	gender: Male	ageatsampledate: 63.5	numberoftransplants: 2	transplant: Y	datelastresponse: 40225	responselast: Confirmed Response	dateprogress: .	monthsos: 109	monthspfs: 68	pfsgt18: TRUE	albumin: 4.2	b2m: 2.4	ldh: 117	iss: I	del13qclinicalfish: FALSE	del17pclinicalfish: FALSE	del16qclinicalfish: FALSE	amp1qclinicalfish: FALSE	t_4_14clinicalfish: FALSE	t_11_14clinicalfish: FALSE	hyperdiploidclinicalfish: FALSE	del13qcyto: FALSE	del11qcyto: FALSE	del17pcyto: FALSE	del16qcyto: FALSE	del1p32cyto: FALSE	del1pcyto: FALSE	del1qcyto: FALSE	amp1qcyto: FALSE	myc_8q24cyto: FALSE	x1qpluscyto: FALSE	t_11_14cyto: FALSE	t_12_14cyto: FALSE	t_14_16cyto: FALSE	t_14_20cyto: FALSE	hyperdiploidcyto: FALSE
GSM4045141	wide_pointgroup: A-BeforeTreatment	tp53: 1516.9	alt.tp53: NA	gender: Male	ageatsampledate: 74.5	numberoftransplants: 1	transplant: Y	datelastresponse: 42185	responselast: Confirmed CR	dateprogress: .	monthsos: 141	monthspfs: 135	pfsgt18: TRUE	albumin: 4	b2m: 2.8	ldh: 132	iss: I	del13qclinicalfish: FALSE	del17pclinicalfish: FALSE	del16qclinicalfish: FALSE	amp1qclinicalfish: FALSE	t_4_14clinicalfish: FALSE	t_11_14clinicalfish: FALSE	hyperdiploidclinicalfish: FALSE	del13qcyto: FALSE	del11qcyto: FALSE	del17pcyto: FALSE	del16qcyto: FALSE	del1p32cyto: FALSE	del1pcyto: FALSE	del1qcyto: FALSE	amp1qcyto: FALSE	myc_8q24cyto: FALSE	x1qpluscyto: TRUE	t_11_14cyto: FALSE	t_12_14cyto: FALSE	t_14_16cyto: FALSE	t_14_20cyto: FALSE	hyperdiploidcyto: TRUE
GSM4045142	wide_pointgroup: B-PostInduction	tp53: 313.1	alt.tp53: NA	gender: Male	ageatsampledate: 49.3	numberoftransplants: 3	transplant: Y	datelastresponse: 40331	responselast: Progression	dateprogress: 39414	monthsos: 73	monthspfs: 43	pfsgt18: TRUE	albumin: 4.09999999999999	b2m: 5.09999999999999	ldh: 160	iss: II	del13qclinicalfish: FALSE	del17pclinicalfish: FALSE	del16qclinicalfish: FALSE	amp1qclinicalfish: FALSE	t_4_14clinicalfish: FALSE	t_11_14clinicalfish: FALSE	hyperdiploidclinicalfish: FALSE	del13qcyto: TRUE	del11qcyto: FALSE	del17pcyto: FALSE	del16qcyto: FALSE	del1p32cyto: TRUE	del1pcyto: TRUE	del1qcyto: TRUE	amp1qcyto: FALSE	myc_8q24cyto: FALSE	x1qpluscyto: TRUE	t_11_14cyto: FALSE	t_12_14cyto: FALSE	t_14_16cyto: FALSE	t_14_20cyto: FALSE	hyperdiploidcyto: TRUE
GSM4045143	wide_pointgroup: A-BeforeTreatment	tp53: 1257.7	alt.tp53: NA	gender: Male	ageatsampledate: 61.1	numberoftransplants: 2	transplant: Y	datelastresponse: 38439	responselast: Confirmed Response	dateprogress: .	monthsos: 13	monthspfs: 10	pfsgt18: FALSE	albumin: 4.3	b2m: 1.9	ldh: 116	iss: I	del13qclinicalfish: FALSE	del17pclinicalfish: FALSE	del16qclinicalfish: FALSE	amp1qclinicalfish: FALSE	t_4_14clinicalfish: FALSE	t_11_14clinicalfish: FALSE	hyperdiploidclinicalfish: FALSE	del13qcyto: FALSE	del11qcyto: FALSE	del17pcyto: FALSE	del16qcyto: FALSE	del1p32cyto: FALSE	del1pcyto: FALSE	del1qcyto: FALSE	amp1qcyto: FALSE	myc_8q24cyto: FALSE	x1qpluscyto: FALSE	t_11_14cyto: FALSE	t_12_14cyto: FALSE	t_14_16cyto: FALSE	t_14_20cyto: FALSE	hyperdiploidcyto: FALSE
GSM4045144	wide_pointgroup: A-BeforeTreatment	tp53: 542.2	alt.tp53: NA	gender: Female	ageatsampledate: 52.3	numberoftransplants: 2	transplant: Y	datelastresponse: 38335	responselast: Relapse	dateprogress: 38335	monthsos: 8	monthspfs: 7	pfsgt18: FALSE	albumin: 3.5	b2m: 8.1	ldh: 946	iss: III	del13qclinicalfish: FALSE	del17pclinicalfish: FALSE	del16qclinicalfish: FALSE	amp1qclinicalfish: FALSE	t_4_14clinicalfish: FALSE	t_11_14clinicalfish: FALSE	hyperdiploidclinicalfish: FALSE	del13qcyto: TRUE	del11qcyto: FALSE	del17pcyto: FALSE	del16qcyto: FALSE	del1p32cyto: TRUE	del1pcyto: TRUE	del1qcyto: TRUE	amp1qcyto: FALSE	myc_8q24cyto: FALSE	x1qpluscyto: FALSE	t_11_14cyto: FALSE	t_12_14cyto: FALSE	t_14_16cyto: FALSE	t_14_20cyto: FALSE	hyperdiploidcyto: FALSE
GSM4045145	wide_pointgroup: A-BeforeTreatment	tp53: 463	alt.tp53: NA	gender: Male	ageatsampledate: 49.3	numberoftransplants: 3	transplant: Y	datelastresponse: 40331	responselast: Progression	dateprogress: 39414	monthsos: 73	monthspfs: 43	pfsgt18: TRUE	albumin: 4.09999999999999	b2m: 5.09999999999999	ldh: 160	iss: II	del13qclinicalfish: FALSE	del17pclinicalfish: FALSE	del16qclinicalfish: FALSE	amp1qclinicalfish: FALSE	t_4_14clinicalfish: FALSE	t_11_14clinicalfish: FALSE	hyperdiploidclinicalfish: FALSE	del13qcyto: TRUE	del11qcyto: FALSE	del17pcyto: FALSE	del16qcyto: FALSE	del1p32cyto: TRUE	del1pcyto: TRUE	del1qcyto: TRUE	amp1qcyto: FALSE	myc_8q24cyto: FALSE	x1qpluscyto: TRUE	t_11_14cyto: FALSE	t_12_14cyto: FALSE	t_14_16cyto: FALSE	t_14_20cyto: FALSE	hyperdiploidcyto: TRUE
GSM4045146	wide_pointgroup: A-BeforeTreatment	tp53: 1051	alt.tp53: NA	gender: Male	ageatsampledate: 63.8	numberoftransplants: 3	transplant: Y	datelastresponse: 38664	responselast: Relapse	dateprogress: 38664	monthsos: 20	monthspfs: 17	pfsgt18: FALSE	albumin: 4.09999999999999	b2m: 2.5	ldh: 202	iss: I	del13qclinicalfish: FALSE	del17pclinicalfish: FALSE	del16qclinicalfish: FALSE	amp1qclinicalfish: FALSE	t_4_14clinicalfish: FALSE	t_11_14clinicalfish: FALSE	hyperdiploidclinicalfish: FALSE	del13qcyto: TRUE	del11qcyto: FALSE	del17pcyto: FALSE	del16qcyto: FALSE	del1p32cyto: TRUE	del1pcyto: TRUE	del1qcyto: TRUE	amp1qcyto: FALSE	myc_8q24cyto: TRUE	x1qpluscyto: TRUE	t_11_14cyto: FALSE	t_12_14cyto: FALSE	t_14_16cyto: FALSE	t_14_20cyto: FALSE	hyperdiploidcyto: TRUE
GSM4045147	wide_pointgroup: B-PostInduction	tp53: 871.7	alt.tp53: NA	gender: Male	ageatsampledate: 56.8	numberoftransplants: 2	transplant: Y	datelastresponse: 41017	responselast: Confirmed CR	dateprogress: .	monthsos: 171	monthspfs: 96	pfsgt18: TRUE	albumin: 4.3	b2m: 2.4	ldh: 145	iss: I	del13qclinicalfish: FALSE	del17pclinicalfish: FALSE	del16qclinicalfish: FALSE	amp1qclinicalfish: FALSE	t_4_14clinicalfish: FALSE	t_11_14clinicalfish: FALSE	hyperdiploidclinicalfish: FALSE	del13qcyto: FALSE	del11qcyto: FALSE	del17pcyto: FALSE	del16qcyto: FALSE	del1p32cyto: FALSE	del1pcyto: FALSE	del1qcyto: FALSE	amp1qcyto: FALSE	myc_8q24cyto: FALSE	x1qpluscyto: FALSE	t_11_14cyto: FALSE	t_12_14cyto: FALSE	t_14_16cyto: FALSE	t_14_20cyto: FALSE	hyperdiploidcyto: FALSE
GSM4045148	wide_pointgroup: B-PostInduction	tp53: 958.1	alt.tp53: NA	gender: Male	ageatsampledate: 61.1	numberoftransplants: 2	transplant: Y	datelastresponse: 38439	responselast: Confirmed Response	dateprogress: .	monthsos: 13	monthspfs: 10	pfsgt18: FALSE	albumin: 4.3	b2m: 1.9	ldh: 116	iss: I	del13qclinicalfish: FALSE	del17pclinicalfish: FALSE	del16qclinicalfish: FALSE	amp1qclinicalfish: FALSE	t_4_14clinicalfish: FALSE	t_11_14clinicalfish: FALSE	hyperdiploidclinicalfish: FALSE	del13qcyto: FALSE	del11qcyto: FALSE	del17pcyto: FALSE	del16qcyto: FALSE	del1p32cyto: FALSE	del1pcyto: FALSE	del1qcyto: FALSE	amp1qcyto: FALSE	myc_8q24cyto: FALSE	x1qpluscyto: FALSE	t_11_14cyto: FALSE	t_12_14cyto: FALSE	t_14_16cyto: FALSE	t_14_20cyto: FALSE	hyperdiploidcyto: FALSE
GSM4045149	wide_pointgroup: B-PostInduction	tp53: 1578.8	alt.tp53: NA	gender: Male	ageatsampledate: 72.3	numberoftransplants: 2	transplant: Y	datelastresponse: 40751	responselast: Stable	dateprogress: 39426	monthsos: 97	monthspfs: 43	pfsgt18: TRUE	albumin: 4.5	b2m: 2.9	ldh: 88	iss: I	del13qclinicalfish: FALSE	del17pclinicalfish: FALSE	del16qclinicalfish: FALSE	amp1qclinicalfish: FALSE	t_4_14clinicalfish: FALSE	t_11_14clinicalfish: FALSE	hyperdiploidclinicalfish: FALSE	del13qcyto: FALSE	del11qcyto: FALSE	del17pcyto: FALSE	del16qcyto: FALSE	del1p32cyto: FALSE	del1pcyto: FALSE	del1qcyto: FALSE	amp1qcyto: FALSE	myc_8q24cyto: FALSE	x1qpluscyto: FALSE	t_11_14cyto: FALSE	t_12_14cyto: FALSE	t_14_16cyto: FALSE	t_14_20cyto: FALSE	hyperdiploidcyto: FALSE
GSM4045150	wide_pointgroup: A-BeforeTreatment	tp53: 1609.4	alt.tp53: NA	gender: Male	ageatsampledate: 72.3	numberoftransplants: 2	transplant: Y	datelastresponse: 40751	responselast: Stable	dateprogress: 39426	monthsos: 97	monthspfs: 43	pfsgt18: TRUE	albumin: 4.5	b2m: 2.9	ldh: 88	iss: I	del13qclinicalfish: FALSE	del17pclinicalfish: FALSE	del16qclinicalfish: FALSE	amp1qclinicalfish: FALSE	t_4_14clinicalfish: FALSE	t_11_14clinicalfish: FALSE	hyperdiploidclinicalfish: FALSE	del13qcyto: FALSE	del11qcyto: FALSE	del17pcyto: FALSE	del16qcyto: FALSE	del1p32cyto: FALSE	del1pcyto: FALSE	del1qcyto: FALSE	amp1qcyto: FALSE	myc_8q24cyto: FALSE	x1qpluscyto: FALSE	t_11_14cyto: FALSE	t_12_14cyto: FALSE	t_14_16cyto: FALSE	t_14_20cyto: FALSE	hyperdiploidcyto: FALSE
GSM4045151	wide_pointgroup: A-BeforeTreatment	tp53: 1651.1	alt.tp53: NA	gender: Male	ageatsampledate: 46.7	numberoftransplants: 2	transplant: Y	datelastresponse: 41044	responselast: Onset PR	dateprogress: 40927	monthsos: 170	monthspfs: 92	pfsgt18: TRUE	albumin: 4.4	b2m: 1.5	ldh: 129	iss: I	del13qclinicalfish: FALSE	del17pclinicalfish: FALSE	del16qclinicalfish: FALSE	amp1qclinicalfish: FALSE	t_4_14clinicalfish: FALSE	t_11_14clinicalfish: FALSE	hyperdiploidclinicalfish: FALSE	del13qcyto: FALSE	del11qcyto: FALSE	del17pcyto: FALSE	del16qcyto: FALSE	del1p32cyto: FALSE	del1pcyto: FALSE	del1qcyto: FALSE	amp1qcyto: FALSE	myc_8q24cyto: FALSE	x1qpluscyto: FALSE	t_11_14cyto: FALSE	t_12_14cyto: FALSE	t_14_16cyto: FALSE	t_14_20cyto: FALSE	hyperdiploidcyto: FALSE
GSM4045152	wide_pointgroup: B-PostInduction	tp53: 1675.6	alt.tp53: NA	gender: Female	ageatsampledate: 47.9	numberoftransplants: 3	transplant: Y	datelastresponse: 41029	responselast: Complete Response	dateprogress: 40813	monthsos: 169	monthspfs: 91	pfsgt18: TRUE	albumin: 4.7	b2m: 1.5	ldh: 181	iss: I	del13qclinicalfish: FALSE	del17pclinicalfish: FALSE	del16qclinicalfish: FALSE	amp1qclinicalfish: FALSE	t_4_14clinicalfish: FALSE	t_11_14clinicalfish: FALSE	hyperdiploidclinicalfish: FALSE	del13qcyto: FALSE	del11qcyto: FALSE	del17pcyto: FALSE	del16qcyto: FALSE	del1p32cyto: FALSE	del1pcyto: FALSE	del1qcyto: FALSE	amp1qcyto: FALSE	myc_8q24cyto: FALSE	x1qpluscyto: FALSE	t_11_14cyto: FALSE	t_12_14cyto: FALSE	t_14_16cyto: FALSE	t_14_20cyto: FALSE	hyperdiploidcyto: FALSE
GSM4045153	wide_pointgroup: A-BeforeTreatment	tp53: 1682.1	alt.tp53: NA	gender: Female	ageatsampledate: 45.8	numberoftransplants: 2	transplant: Y	datelastresponse: 40953	responselast: Confirmed CR	dateprogress: .	monthsos: 168	monthspfs: 92	pfsgt18: TRUE	albumin: 3.9	b2m: 1.6	ldh: 117	iss: I	del13qclinicalfish: FALSE	del17pclinicalfish: FALSE	del16qclinicalfish: FALSE	amp1qclinicalfish: FALSE	t_4_14clinicalfish: FALSE	t_11_14clinicalfish: FALSE	hyperdiploidclinicalfish: FALSE	del13qcyto: FALSE	del11qcyto: FALSE	del17pcyto: FALSE	del16qcyto: FALSE	del1p32cyto: FALSE	del1pcyto: FALSE	del1qcyto: FALSE	amp1qcyto: FALSE	myc_8q24cyto: FALSE	x1qpluscyto: FALSE	t_11_14cyto: FALSE	t_12_14cyto: FALSE	t_14_16cyto: FALSE	t_14_20cyto: FALSE	hyperdiploidcyto: FALSE
GSM4045154	wide_pointgroup: A-BeforeTreatment	tp53: 1178.5	alt.tp53: NA	gender: Female	ageatsampledate: 49.5	numberoftransplants: 2	transplant: Y	datelastresponse: 40854	responselast: Confirmed CR	dateprogress: .	monthsos: 151	monthspfs: 90	pfsgt18: TRUE	albumin: 3.6	b2m: 6.4	ldh: 369	iss: III	del13qclinicalfish: FALSE	del17pclinicalfish: FALSE	del16qclinicalfish: FALSE	amp1qclinicalfish: FALSE	t_4_14clinicalfish: FALSE	t_11_14clinicalfish: FALSE	hyperdiploidclinicalfish: FALSE	del13qcyto: TRUE	del11qcyto: FALSE	del17pcyto: FALSE	del16qcyto: FALSE	del1p32cyto: TRUE	del1pcyto: TRUE	del1qcyto: TRUE	amp1qcyto: FALSE	myc_8q24cyto: FALSE	x1qpluscyto: TRUE	t_11_14cyto: FALSE	t_12_14cyto: FALSE	t_14_16cyto: FALSE	t_14_20cyto: FALSE	hyperdiploidcyto: TRUE
GSM4045155	wide_pointgroup: A-BeforeTreatment	tp53: 1957.4	alt.tp53: NA	gender: Male	ageatsampledate: 54	numberoftransplants: 2	transplant: Y	datelastresponse: 38363	responselast: Confirmed NCR	dateprogress: .	monthsos: 146	monthspfs: 7	pfsgt18: FALSE	albumin: 3.9	b2m: 3.8	ldh: 148	iss: II	del13qclinicalfish: FALSE	del17pclinicalfish: FALSE	del16qclinicalfish: FALSE	amp1qclinicalfish: FALSE	t_4_14clinicalfish: FALSE	t_11_14clinicalfish: FALSE	hyperdiploidclinicalfish: FALSE	del13qcyto: FALSE	del11qcyto: FALSE	del17pcyto: FALSE	del16qcyto: FALSE	del1p32cyto: FALSE	del1pcyto: FALSE	del1qcyto: FALSE	amp1qcyto: FALSE	myc_8q24cyto: FALSE	x1qpluscyto: FALSE	t_11_14cyto: FALSE	t_12_14cyto: FALSE	t_14_16cyto: FALSE	t_14_20cyto: FALSE	hyperdiploidcyto: FALSE
GSM4045156	wide_pointgroup: B-PostInduction	tp53: 923.5	alt.tp53: NA	gender: Male	ageatsampledate: 58.1	numberoftransplants: 4	transplant: Y	datelastresponse: 41680	responselast: SD	dateprogress: 40400	monthsos: 139	monthspfs: 75	pfsgt18: TRUE	albumin: 4.4	b2m: 2.9	ldh: 133	iss: I	del13qclinicalfish: FALSE	del17pclinicalfish: FALSE	del16qclinicalfish: FALSE	amp1qclinicalfish: FALSE	t_4_14clinicalfish: FALSE	t_11_14clinicalfish: FALSE	hyperdiploidclinicalfish: FALSE	del13qcyto: FALSE	del11qcyto: FALSE	del17pcyto: FALSE	del16qcyto: FALSE	del1p32cyto: FALSE	del1pcyto: FALSE	del1qcyto: FALSE	amp1qcyto: FALSE	myc_8q24cyto: FALSE	x1qpluscyto: FALSE	t_11_14cyto: FALSE	t_12_14cyto: FALSE	t_14_16cyto: FALSE	t_14_20cyto: FALSE	hyperdiploidcyto: FALSE
GSM4045157	wide_pointgroup: A-BeforeTreatment	tp53: 1246.1	alt.tp53: NA	gender: Male	ageatsampledate: 61.3	numberoftransplants: 2	transplant: Y	datelastresponse: 41887	responselast: Progressive Disease	dateprogress: 40464	monthsos: 169	monthspfs: 76	pfsgt18: TRUE	albumin: 3.8	b2m: 2.4	ldh: 104	iss: I	del13qclinicalfish: FALSE	del17pclinicalfish: FALSE	del16qclinicalfish: FALSE	amp1qclinicalfish: FALSE	t_4_14clinicalfish: FALSE	t_11_14clinicalfish: FALSE	hyperdiploidclinicalfish: FALSE	del13qcyto: FALSE	del11qcyto: FALSE	del17pcyto: FALSE	del16qcyto: FALSE	del1p32cyto: FALSE	del1pcyto: FALSE	del1qcyto: FALSE	amp1qcyto: FALSE	myc_8q24cyto: FALSE	x1qpluscyto: FALSE	t_11_14cyto: FALSE	t_12_14cyto: FALSE	t_14_16cyto: FALSE	t_14_20cyto: FALSE	hyperdiploidcyto: FALSE
GSM4045158	wide_pointgroup: A-BeforeTreatment	tp53: 1601.6	alt.tp53: NA	gender: Female	ageatsampledate: 53.3	numberoftransplants: 5	transplant: Y	datelastresponse: 39450	responselast: No Response	dateprogress: 38931	monthsos: 43	monthspfs: 26	pfsgt18: TRUE	albumin: 4	b2m: 8.19999999999999	ldh: 149	iss: III	del13qclinicalfish: FALSE	del17pclinicalfish: FALSE	del16qclinicalfish: FALSE	amp1qclinicalfish: FALSE	t_4_14clinicalfish: FALSE	t_11_14clinicalfish: FALSE	hyperdiploidclinicalfish: FALSE	del13qcyto: FALSE	del11qcyto: FALSE	del17pcyto: FALSE	del16qcyto: FALSE	del1p32cyto: FALSE	del1pcyto: FALSE	del1qcyto: FALSE	amp1qcyto: FALSE	myc_8q24cyto: FALSE	x1qpluscyto: FALSE	t_11_14cyto: FALSE	t_12_14cyto: FALSE	t_14_16cyto: FALSE	t_14_20cyto: FALSE	hyperdiploidcyto: FALSE
GSM4045159	wide_pointgroup: A-BeforeTreatment	tp53: 1549.7	alt.tp53: NA	gender: Male	ageatsampledate: 45.1	numberoftransplants: 2	transplant: Y	datelastresponse: 40498	responselast: Confirmed CR	dateprogress: .	monthsos: 169	monthspfs: 77	pfsgt18: TRUE	albumin: 4.59999999999999	b2m: 1.3	ldh: 157	iss: I	del13qclinicalfish: FALSE	del17pclinicalfish: FALSE	del16qclinicalfish: FALSE	amp1qclinicalfish: FALSE	t_4_14clinicalfish: FALSE	t_11_14clinicalfish: FALSE	hyperdiploidclinicalfish: FALSE	del13qcyto: FALSE	del11qcyto: FALSE	del17pcyto: FALSE	del16qcyto: FALSE	del1p32cyto: FALSE	del1pcyto: FALSE	del1qcyto: FALSE	amp1qcyto: FALSE	myc_8q24cyto: FALSE	x1qpluscyto: FALSE	t_11_14cyto: FALSE	t_12_14cyto: FALSE	t_14_16cyto: FALSE	t_14_20cyto: FALSE	hyperdiploidcyto: FALSE
GSM4045160	wide_pointgroup: A-BeforeTreatment	tp53: 1500.7	alt.tp53: NA	gender: Female	ageatsampledate: 57.7	numberoftransplants: 2	transplant: Y	datelastresponse: 40911	responselast: Confirmed CR	dateprogress: .	monthsos: 149	monthspfs: 90	pfsgt18: TRUE	albumin: 4.7	b2m: 2.2	ldh: 142	iss: I	del13qclinicalfish: FALSE	del17pclinicalfish: FALSE	del16qclinicalfish: FALSE	amp1qclinicalfish: FALSE	t_4_14clinicalfish: FALSE	t_11_14clinicalfish: FALSE	hyperdiploidclinicalfish: FALSE	del13qcyto: FALSE	del11qcyto: FALSE	del17pcyto: FALSE	del16qcyto: FALSE	del1p32cyto: TRUE	del1pcyto: TRUE	del1qcyto: TRUE	amp1qcyto: FALSE	myc_8q24cyto: FALSE	x1qpluscyto: TRUE	t_11_14cyto: FALSE	t_12_14cyto: FALSE	t_14_16cyto: FALSE	t_14_20cyto: FALSE	hyperdiploidcyto: FALSE
GSM4045161	wide_pointgroup: A-BeforeTreatment	tp53: 1379.3	alt.tp53: NA	gender: Male	ageatsampledate: 61.1	numberoftransplants: 2	transplant: Y	datelastresponse: 39561	responselast: Confirmed CR	dateprogress: .	monthsos: 141	monthspfs: 46	pfsgt18: TRUE	albumin: 3.6	b2m: 7.5	ldh: 169	iss: III	del13qclinicalfish: FALSE	del17pclinicalfish: FALSE	del16qclinicalfish: FALSE	amp1qclinicalfish: FALSE	t_4_14clinicalfish: FALSE	t_11_14clinicalfish: FALSE	hyperdiploidclinicalfish: FALSE	del13qcyto: FALSE	del11qcyto: FALSE	del17pcyto: FALSE	del16qcyto: FALSE	del1p32cyto: FALSE	del1pcyto: FALSE	del1qcyto: FALSE	amp1qcyto: FALSE	myc_8q24cyto: FALSE	x1qpluscyto: FALSE	t_11_14cyto: FALSE	t_12_14cyto: FALSE	t_14_16cyto: FALSE	t_14_20cyto: FALSE	hyperdiploidcyto: FALSE
GSM4045162	wide_pointgroup: B-PostInduction	tp53: 1483.7	alt.tp53: NA	gender: Female	ageatsampledate: 59.1	numberoftransplants: 2	transplant: Y	datelastresponse: 39706	responselast: Relapse	dateprogress: 39706	monthsos: 55	monthspfs: 51	pfsgt18: TRUE	albumin: 4.4	b2m: 15.1	ldh: 134	iss: III	del13qclinicalfish: FALSE	del17pclinicalfish: FALSE	del16qclinicalfish: FALSE	amp1qclinicalfish: FALSE	t_4_14clinicalfish: FALSE	t_11_14clinicalfish: FALSE	hyperdiploidclinicalfish: FALSE	del13qcyto: TRUE	del11qcyto: FALSE	del17pcyto: FALSE	del16qcyto: FALSE	del1p32cyto: TRUE	del1pcyto: TRUE	del1qcyto: TRUE	amp1qcyto: FALSE	myc_8q24cyto: FALSE	x1qpluscyto: FALSE	t_11_14cyto: FALSE	t_12_14cyto: FALSE	t_14_16cyto: FALSE	t_14_20cyto: FALSE	hyperdiploidcyto: FALSE
GSM4045163	wide_pointgroup: A-BeforeTreatment	tp53: 960.7	alt.tp53: NA	gender: Male	ageatsampledate: 58.1	numberoftransplants: 4	transplant: Y	datelastresponse: 41680	responselast: SD	dateprogress: 40400	monthsos: 139	monthspfs: 75	pfsgt18: TRUE	albumin: 4.4	b2m: 2.9	ldh: 133	iss: I	del13qclinicalfish: FALSE	del17pclinicalfish: FALSE	del16qclinicalfish: FALSE	amp1qclinicalfish: FALSE	t_4_14clinicalfish: FALSE	t_11_14clinicalfish: FALSE	hyperdiploidclinicalfish: FALSE	del13qcyto: FALSE	del11qcyto: FALSE	del17pcyto: FALSE	del16qcyto: FALSE	del1p32cyto: FALSE	del1pcyto: FALSE	del1qcyto: FALSE	amp1qcyto: FALSE	myc_8q24cyto: FALSE	x1qpluscyto: FALSE	t_11_14cyto: FALSE	t_12_14cyto: FALSE	t_14_16cyto: FALSE	t_14_20cyto: FALSE	hyperdiploidcyto: FALSE
GSM4045164	wide_pointgroup: B-PostInduction	tp53: 1191.5	alt.tp53: NA	gender: Male	ageatsampledate: 61.1	numberoftransplants: 2	transplant: Y	datelastresponse: 39561	responselast: Confirmed CR	dateprogress: .	monthsos: 141	monthspfs: 46	pfsgt18: TRUE	albumin: 3.6	b2m: 7.5	ldh: 169	iss: III	del13qclinicalfish: FALSE	del17pclinicalfish: FALSE	del16qclinicalfish: FALSE	amp1qclinicalfish: FALSE	t_4_14clinicalfish: FALSE	t_11_14clinicalfish: FALSE	hyperdiploidclinicalfish: FALSE	del13qcyto: FALSE	del11qcyto: FALSE	del17pcyto: FALSE	del16qcyto: FALSE	del1p32cyto: FALSE	del1pcyto: FALSE	del1qcyto: FALSE	amp1qcyto: FALSE	myc_8q24cyto: FALSE	x1qpluscyto: FALSE	t_11_14cyto: FALSE	t_12_14cyto: FALSE	t_14_16cyto: FALSE	t_14_20cyto: FALSE	hyperdiploidcyto: FALSE
GSM4045165	wide_pointgroup: CDE-PostTransplant	tp53: 1370.6	alt.tp53: NA	gender: Male	ageatsampledate: 60.9	numberoftransplants: 3	transplant: Y	datelastresponse: 39253	responselast: Relapse	dateprogress: 38860	monthsos: 40	monthspfs: 27	pfsgt18: TRUE	albumin: 3.4	b2m: 11.2	ldh: 187	iss: III	del13qclinicalfish: FALSE	del17pclinicalfish: FALSE	del16qclinicalfish: FALSE	amp1qclinicalfish: FALSE	t_4_14clinicalfish: FALSE	t_11_14clinicalfish: FALSE	hyperdiploidclinicalfish: FALSE	del13qcyto: TRUE	del11qcyto: FALSE	del17pcyto: FALSE	del16qcyto: FALSE	del1p32cyto: TRUE	del1pcyto: TRUE	del1qcyto: TRUE	amp1qcyto: FALSE	myc_8q24cyto: FALSE	x1qpluscyto: FALSE	t_11_14cyto: FALSE	t_12_14cyto: FALSE	t_14_16cyto: FALSE	t_14_20cyto: FALSE	hyperdiploidcyto: FALSE
GSM4045166	wide_pointgroup: A-BeforeTreatment	tp53: 1314	alt.tp53: NA	gender: Female	ageatsampledate: 46.1	numberoftransplants: 3	transplant: Y	datelastresponse: 42321	responselast: SD	dateprogress: 39199	monthsos: 137	monthspfs: 33	pfsgt18: TRUE	albumin: 4.7	b2m: 1.6	ldh: 191	iss: I	del13qclinicalfish: FALSE	del17pclinicalfish: FALSE	del16qclinicalfish: FALSE	amp1qclinicalfish: FALSE	t_4_14clinicalfish: FALSE	t_11_14clinicalfish: FALSE	hyperdiploidclinicalfish: FALSE	del13qcyto: FALSE	del11qcyto: FALSE	del17pcyto: FALSE	del16qcyto: FALSE	del1p32cyto: FALSE	del1pcyto: FALSE	del1qcyto: FALSE	amp1qcyto: FALSE	myc_8q24cyto: FALSE	x1qpluscyto: FALSE	t_11_14cyto: FALSE	t_12_14cyto: FALSE	t_14_16cyto: FALSE	t_14_20cyto: FALSE	hyperdiploidcyto: FALSE
GSM4045167	wide_pointgroup: B-PostInduction	tp53: 1012.5	alt.tp53: NA	gender: Male	ageatsampledate: 67.7	numberoftransplants: 2	transplant: Y	datelastresponse: 40617	responselast: Confirmed CR	dateprogress: .	monthsos: 136	monthspfs: 81	pfsgt18: TRUE	albumin: 3.9	b2m: 2.1	ldh: 174	iss: I	del13qclinicalfish: FALSE	del17pclinicalfish: FALSE	del16qclinicalfish: FALSE	amp1qclinicalfish: FALSE	t_4_14clinicalfish: FALSE	t_11_14clinicalfish: FALSE	hyperdiploidclinicalfish: FALSE	del13qcyto: FALSE	del11qcyto: FALSE	del17pcyto: FALSE	del16qcyto: FALSE	del1p32cyto: FALSE	del1pcyto: FALSE	del1qcyto: FALSE	amp1qcyto: FALSE	myc_8q24cyto: FALSE	x1qpluscyto: FALSE	t_11_14cyto: FALSE	t_12_14cyto: FALSE	t_14_16cyto: FALSE	t_14_20cyto: FALSE	hyperdiploidcyto: FALSE
GSM4045168	wide_pointgroup: B-PostInduction	tp53: 1637.8	alt.tp53: NA	gender: Female	ageatsampledate: 45.8	numberoftransplants: 2	transplant: Y	datelastresponse: 42843	responselast: Confirmed CR	dateprogress: .	monthsos: 170	monthspfs: 155	pfsgt18: TRUE	albumin: 4.2	b2m: .	ldh: 221	iss: I	del13qclinicalfish: FALSE	del17pclinicalfish: FALSE	del16qclinicalfish: FALSE	amp1qclinicalfish: FALSE	t_4_14clinicalfish: FALSE	t_11_14clinicalfish: FALSE	hyperdiploidclinicalfish: FALSE	del13qcyto: FALSE	del11qcyto: FALSE	del17pcyto: FALSE	del16qcyto: FALSE	del1p32cyto: FALSE	del1pcyto: FALSE	del1qcyto: FALSE	amp1qcyto: FALSE	myc_8q24cyto: FALSE	x1qpluscyto: FALSE	t_11_14cyto: FALSE	t_12_14cyto: FALSE	t_14_16cyto: FALSE	t_14_20cyto: FALSE	hyperdiploidcyto: FALSE
GSM4045169	wide_pointgroup: A-BeforeTreatment	tp53: 1846.1	alt.tp53: NA	gender: Female	ageatsampledate: 45.8	numberoftransplants: 2	transplant: Y	datelastresponse: 42843	responselast: Confirmed CR	dateprogress: .	monthsos: 170	monthspfs: 155	pfsgt18: TRUE	albumin: 4.2	b2m: .	ldh: 221	iss: I	del13qclinicalfish: FALSE	del17pclinicalfish: FALSE	del16qclinicalfish: FALSE	amp1qclinicalfish: FALSE	t_4_14clinicalfish: FALSE	t_11_14clinicalfish: FALSE	hyperdiploidclinicalfish: FALSE	del13qcyto: FALSE	del11qcyto: FALSE	del17pcyto: FALSE	del16qcyto: FALSE	del1p32cyto: FALSE	del1pcyto: FALSE	del1qcyto: FALSE	amp1qcyto: FALSE	myc_8q24cyto: FALSE	x1qpluscyto: FALSE	t_11_14cyto: FALSE	t_12_14cyto: FALSE	t_14_16cyto: FALSE	t_14_20cyto: FALSE	hyperdiploidcyto: FALSE
GSM4045170	wide_pointgroup: A-BeforeTreatment	tp53: 757.6	alt.tp53: NA	gender: Female	ageatsampledate: 47.7	numberoftransplants: 1	transplant: Y	datelastresponse: 38246	responselast: Onset PR	dateprogress: .	monthsos: 5	monthspfs: 2	pfsgt18: FALSE	albumin: 4.7	b2m: 4.9	ldh: 196	iss: II	del13qclinicalfish: FALSE	del17pclinicalfish: FALSE	del16qclinicalfish: FALSE	amp1qclinicalfish: FALSE	t_4_14clinicalfish: FALSE	t_11_14clinicalfish: FALSE	hyperdiploidclinicalfish: FALSE	del13qcyto: FALSE	del11qcyto: FALSE	del17pcyto: FALSE	del16qcyto: FALSE	del1p32cyto: FALSE	del1pcyto: FALSE	del1qcyto: FALSE	amp1qcyto: FALSE	myc_8q24cyto: FALSE	x1qpluscyto: TRUE	t_11_14cyto: FALSE	t_12_14cyto: FALSE	t_14_16cyto: FALSE	t_14_20cyto: FALSE	hyperdiploidcyto: FALSE
GSM4045171	wide_pointgroup: B-PostInduction	tp53: 1256.5	alt.tp53: NA	gender: Male	ageatsampledate: 55	numberoftransplants: 5	transplant: Y	datelastresponse: 42094	responselast: sCR	dateprogress: .	monthsos: 153	monthspfs: 130	pfsgt18: TRUE	albumin: 4.5	b2m: 3.5	ldh: 133	iss: II	del13qclinicalfish: FALSE	del17pclinicalfish: FALSE	del16qclinicalfish: FALSE	amp1qclinicalfish: FALSE	t_4_14clinicalfish: FALSE	t_11_14clinicalfish: FALSE	hyperdiploidclinicalfish: FALSE	del13qcyto: TRUE	del11qcyto: FALSE	del17pcyto: FALSE	del16qcyto: FALSE	del1p32cyto: TRUE	del1pcyto: TRUE	del1qcyto: TRUE	amp1qcyto: FALSE	myc_8q24cyto: TRUE	x1qpluscyto: TRUE	t_11_14cyto: FALSE	t_12_14cyto: FALSE	t_14_16cyto: FALSE	t_14_20cyto: FALSE	hyperdiploidcyto: TRUE
GSM4045172	wide_pointgroup: A-BeforeTreatment	tp53: 961.4	alt.tp53: NA	gender: Male	ageatsampledate: 66.2	numberoftransplants: 1	transplant: Y	datelastresponse: 39601	responselast: Confirmed CR	dateprogress: .	monthsos: 169	monthspfs: 47	pfsgt18: TRUE	albumin: 5.09999999999999	b2m: 2.6	ldh: 179	iss: I	del13qclinicalfish: FALSE	del17pclinicalfish: FALSE	del16qclinicalfish: FALSE	amp1qclinicalfish: FALSE	t_4_14clinicalfish: FALSE	t_11_14clinicalfish: FALSE	hyperdiploidclinicalfish: FALSE	del13qcyto: FALSE	del11qcyto: FALSE	del17pcyto: FALSE	del16qcyto: FALSE	del1p32cyto: FALSE	del1pcyto: FALSE	del1qcyto: FALSE	amp1qcyto: FALSE	myc_8q24cyto: FALSE	x1qpluscyto: FALSE	t_11_14cyto: FALSE	t_12_14cyto: FALSE	t_14_16cyto: FALSE	t_14_20cyto: FALSE	hyperdiploidcyto: FALSE
GSM4045173	wide_pointgroup: A-BeforeTreatment	tp53: 1311.6	alt.tp53: NA	gender: Male	ageatsampledate: 49.1	numberoftransplants: 1	transplant: Y	datelastresponse: 40297	responselast: Complete Response	dateprogress: 39490	monthsos: 71	monthspfs: 42	pfsgt18: TRUE	albumin: 3.8	b2m: 3.1	ldh: 90	iss: I	del13qclinicalfish: FALSE	del17pclinicalfish: FALSE	del16qclinicalfish: FALSE	amp1qclinicalfish: FALSE	t_4_14clinicalfish: FALSE	t_11_14clinicalfish: FALSE	hyperdiploidclinicalfish: FALSE	del13qcyto: FALSE	del11qcyto: FALSE	del17pcyto: FALSE	del16qcyto: FALSE	del1p32cyto: FALSE	del1pcyto: FALSE	del1qcyto: FALSE	amp1qcyto: FALSE	myc_8q24cyto: FALSE	x1qpluscyto: FALSE	t_11_14cyto: FALSE	t_12_14cyto: FALSE	t_14_16cyto: FALSE	t_14_20cyto: FALSE	hyperdiploidcyto: FALSE
GSM4045174	wide_pointgroup: A-BeforeTreatment	tp53: 1506.4	alt.tp53: NA	gender: Male	ageatsampledate: 59.3	numberoftransplants: 2	transplant: Y	datelastresponse: 41065	responselast: Complete Response	dateprogress: .	monthsos: 125	monthspfs: 95	pfsgt18: TRUE	albumin: 4.4	b2m: 2	ldh: 155	iss: I	del13qclinicalfish: FALSE	del17pclinicalfish: FALSE	del16qclinicalfish: FALSE	amp1qclinicalfish: FALSE	t_4_14clinicalfish: FALSE	t_11_14clinicalfish: FALSE	hyperdiploidclinicalfish: FALSE	del13qcyto: FALSE	del11qcyto: FALSE	del17pcyto: FALSE	del16qcyto: FALSE	del1p32cyto: FALSE	del1pcyto: FALSE	del1qcyto: FALSE	amp1qcyto: FALSE	myc_8q24cyto: FALSE	x1qpluscyto: FALSE	t_11_14cyto: FALSE	t_12_14cyto: FALSE	t_14_16cyto: FALSE	t_14_20cyto: FALSE	hyperdiploidcyto: FALSE
GSM4045175	wide_pointgroup: B-PostInduction	tp53: 1607.9	alt.tp53: NA	gender: Female	ageatsampledate: 36.4	numberoftransplants: 2	transplant: Y	datelastresponse: 38922	responselast: Relapse	dateprogress: 38791	monthsos: 28	monthspfs: 20	pfsgt18: TRUE	albumin: 2.8	b2m: 23.2	ldh: 167	iss: III	del13qclinicalfish: FALSE	del17pclinicalfish: FALSE	del16qclinicalfish: FALSE	amp1qclinicalfish: FALSE	t_4_14clinicalfish: FALSE	t_11_14clinicalfish: FALSE	hyperdiploidclinicalfish: FALSE	del13qcyto: TRUE	del11qcyto: FALSE	del17pcyto: FALSE	del16qcyto: FALSE	del1p32cyto: TRUE	del1pcyto: TRUE	del1qcyto: TRUE	amp1qcyto: FALSE	myc_8q24cyto: FALSE	x1qpluscyto: TRUE	t_11_14cyto: FALSE	t_12_14cyto: FALSE	t_14_16cyto: FALSE	t_14_20cyto: FALSE	hyperdiploidcyto: TRUE
GSM4045176	wide_pointgroup: B-PostInduction	tp53: 1290.8	alt.tp53: NA	gender: Female	ageatsampledate: 52.7	numberoftransplants: 4	transplant: Y	datelastresponse: 41806	responselast: PR	dateprogress: 40345	monthsos: 127	monthspfs: 71	pfsgt18: TRUE	albumin: 3.3	b2m: 4.3	ldh: 102	iss: II	del13qclinicalfish: FALSE	del17pclinicalfish: FALSE	del16qclinicalfish: FALSE	amp1qclinicalfish: FALSE	t_4_14clinicalfish: FALSE	t_11_14clinicalfish: FALSE	hyperdiploidclinicalfish: FALSE	del13qcyto: FALSE	del11qcyto: FALSE	del17pcyto: FALSE	del16qcyto: FALSE	del1p32cyto: FALSE	del1pcyto: FALSE	del1qcyto: FALSE	amp1qcyto: FALSE	myc_8q24cyto: FALSE	x1qpluscyto: FALSE	t_11_14cyto: FALSE	t_12_14cyto: FALSE	t_14_16cyto: FALSE	t_14_20cyto: FALSE	hyperdiploidcyto: FALSE
GSM4045177	wide_pointgroup: A-BeforeTreatment	tp53: 1888.3	alt.tp53: NA	gender: Female	ageatsampledate: 69.2	numberoftransplants: 3	transplant: Y	datelastresponse: 39218	responselast: Confirmed CR	dateprogress: .	monthsos: 35	monthspfs: 33	pfsgt18: TRUE	albumin: 3.8	b2m: 3.4	ldh: 116	iss: I	del13qclinicalfish: FALSE	del17pclinicalfish: FALSE	del16qclinicalfish: FALSE	amp1qclinicalfish: FALSE	t_4_14clinicalfish: FALSE	t_11_14clinicalfish: FALSE	hyperdiploidclinicalfish: FALSE	del13qcyto: FALSE	del11qcyto: FALSE	del17pcyto: FALSE	del16qcyto: FALSE	del1p32cyto: FALSE	del1pcyto: FALSE	del1qcyto: FALSE	amp1qcyto: FALSE	myc_8q24cyto: FALSE	x1qpluscyto: FALSE	t_11_14cyto: FALSE	t_12_14cyto: FALSE	t_14_16cyto: FALSE	t_14_20cyto: FALSE	hyperdiploidcyto: FALSE
GSM4045178	wide_pointgroup: A-BeforeTreatment	tp53: 1778.9	alt.tp53: NA	gender: Female	ageatsampledate: 36.4	numberoftransplants: 2	transplant: Y	datelastresponse: 38922	responselast: Relapse	dateprogress: 38791	monthsos: 28	monthspfs: 20	pfsgt18: TRUE	albumin: 2.8	b2m: 23.2	ldh: 167	iss: III	del13qclinicalfish: FALSE	del17pclinicalfish: FALSE	del16qclinicalfish: FALSE	amp1qclinicalfish: FALSE	t_4_14clinicalfish: FALSE	t_11_14clinicalfish: FALSE	hyperdiploidclinicalfish: FALSE	del13qcyto: TRUE	del11qcyto: FALSE	del17pcyto: FALSE	del16qcyto: FALSE	del1p32cyto: TRUE	del1pcyto: TRUE	del1qcyto: TRUE	amp1qcyto: FALSE	myc_8q24cyto: FALSE	x1qpluscyto: TRUE	t_11_14cyto: FALSE	t_12_14cyto: FALSE	t_14_16cyto: FALSE	t_14_20cyto: FALSE	hyperdiploidcyto: TRUE
GSM4045179	wide_pointgroup: A-BeforeTreatment	tp53: 1974.2	alt.tp53: NA	gender: Male	ageatsampledate: 71.3	numberoftransplants: 2	transplant: Y	datelastresponse: 41934	responselast: Progressive Disease	dateprogress: 39776	monthsos: 168	monthspfs: 51	pfsgt18: TRUE	albumin: 4.7	b2m: 2.6	ldh: 123	iss: I	del13qclinicalfish: FALSE	del17pclinicalfish: FALSE	del16qclinicalfish: FALSE	amp1qclinicalfish: FALSE	t_4_14clinicalfish: FALSE	t_11_14clinicalfish: FALSE	hyperdiploidclinicalfish: FALSE	del13qcyto: FALSE	del11qcyto: FALSE	del17pcyto: FALSE	del16qcyto: FALSE	del1p32cyto: FALSE	del1pcyto: FALSE	del1qcyto: FALSE	amp1qcyto: FALSE	myc_8q24cyto: FALSE	x1qpluscyto: FALSE	t_11_14cyto: FALSE	t_12_14cyto: FALSE	t_14_16cyto: FALSE	t_14_20cyto: FALSE	hyperdiploidcyto: FALSE
GSM4045180	wide_pointgroup: A-BeforeTreatment	tp53: 1182.1	alt.tp53: NA	gender: Male	ageatsampledate: 59.8	numberoftransplants: 5	transplant: Y	datelastresponse: 41550	responselast: SD	dateprogress: 40241	monthsos: 112	monthspfs: 67	pfsgt18: TRUE	albumin: 3.7	b2m: 4.09999999999999	ldh: 109	iss: II	del13qclinicalfish: FALSE	del17pclinicalfish: FALSE	del16qclinicalfish: FALSE	amp1qclinicalfish: FALSE	t_4_14clinicalfish: FALSE	t_11_14clinicalfish: FALSE	hyperdiploidclinicalfish: FALSE	del13qcyto: FALSE	del11qcyto: FALSE	del17pcyto: FALSE	del16qcyto: FALSE	del1p32cyto: FALSE	del1pcyto: FALSE	del1qcyto: FALSE	amp1qcyto: FALSE	myc_8q24cyto: FALSE	x1qpluscyto: FALSE	t_11_14cyto: FALSE	t_12_14cyto: FALSE	t_14_16cyto: FALSE	t_14_20cyto: FALSE	hyperdiploidcyto: FALSE
GSM4045181	wide_pointgroup: A-BeforeTreatment	tp53: 1008	alt.tp53: NA	gender: Female	ageatsampledate: 67.4	numberoftransplants: 2	transplant: Y	datelastresponse: 40983	responselast: Confirmed CR	dateprogress: .	monthsos: 165	monthspfs: 92	pfsgt18: TRUE	albumin: 4	b2m: 2.7	ldh: 170	iss: I	del13qclinicalfish: FALSE	del17pclinicalfish: FALSE	del16qclinicalfish: FALSE	amp1qclinicalfish: FALSE	t_4_14clinicalfish: FALSE	t_11_14clinicalfish: FALSE	hyperdiploidclinicalfish: FALSE	del13qcyto: FALSE	del11qcyto: FALSE	del17pcyto: FALSE	del16qcyto: FALSE	del1p32cyto: FALSE	del1pcyto: FALSE	del1qcyto: FALSE	amp1qcyto: FALSE	myc_8q24cyto: FALSE	x1qpluscyto: FALSE	t_11_14cyto: FALSE	t_12_14cyto: FALSE	t_14_16cyto: FALSE	t_14_20cyto: FALSE	hyperdiploidcyto: FALSE
GSM4045182	wide_pointgroup: A-BeforeTreatment	tp53: 1111.2	alt.tp53: NA	gender: Male	ageatsampledate: 67.9	numberoftransplants: 2	transplant: Y	datelastresponse: 41199	responselast: Progression	dateprogress: 39917	monthsos: 103	monthspfs: 57	pfsgt18: TRUE	albumin: 4.09999999999999	b2m: 9.19999999999999	ldh: 235	iss: III	del13qclinicalfish: FALSE	del17pclinicalfish: FALSE	del16qclinicalfish: FALSE	amp1qclinicalfish: FALSE	t_4_14clinicalfish: FALSE	t_11_14clinicalfish: FALSE	hyperdiploidclinicalfish: FALSE	del13qcyto: FALSE	del11qcyto: FALSE	del17pcyto: FALSE	del16qcyto: FALSE	del1p32cyto: FALSE	del1pcyto: FALSE	del1qcyto: FALSE	amp1qcyto: FALSE	myc_8q24cyto: FALSE	x1qpluscyto: FALSE	t_11_14cyto: FALSE	t_12_14cyto: FALSE	t_14_16cyto: FALSE	t_14_20cyto: FALSE	hyperdiploidcyto: FALSE
GSM4045183	wide_pointgroup: B-PostInduction	tp53: 367.1	alt.tp53: 551.71	gender: Male	ageatsampledate: 63.8	numberoftransplants: 3	transplant: Y	datelastresponse: 38664	responselast: Relapse	dateprogress: 38664	monthsos: 20	monthspfs: 17	pfsgt18: FALSE	albumin: 4.09999999999999	b2m: 2.5	ldh: 202	iss: I	del13qclinicalfish: FALSE	del17pclinicalfish: FALSE	del16qclinicalfish: FALSE	amp1qclinicalfish: FALSE	t_4_14clinicalfish: FALSE	t_11_14clinicalfish: FALSE	hyperdiploidclinicalfish: FALSE	del13qcyto: TRUE	del11qcyto: FALSE	del17pcyto: FALSE	del16qcyto: FALSE	del1p32cyto: TRUE	del1pcyto: TRUE	del1qcyto: TRUE	amp1qcyto: FALSE	myc_8q24cyto: TRUE	x1qpluscyto: TRUE	t_11_14cyto: FALSE	t_12_14cyto: FALSE	t_14_16cyto: FALSE	t_14_20cyto: FALSE	hyperdiploidcyto: TRUE
GSM4045184	wide_pointgroup: B-PostInduction	tp53: 1878.9	alt.tp53: NA	gender: Female	ageatsampledate: 67.4	numberoftransplants: 2	transplant: Y	datelastresponse: 40983	responselast: Confirmed CR	dateprogress: .	monthsos: 165	monthspfs: 92	pfsgt18: TRUE	albumin: 4	b2m: 2.7	ldh: 170	iss: I	del13qclinicalfish: FALSE	del17pclinicalfish: FALSE	del16qclinicalfish: FALSE	amp1qclinicalfish: FALSE	t_4_14clinicalfish: FALSE	t_11_14clinicalfish: FALSE	hyperdiploidclinicalfish: FALSE	del13qcyto: FALSE	del11qcyto: FALSE	del17pcyto: FALSE	del16qcyto: FALSE	del1p32cyto: FALSE	del1pcyto: FALSE	del1qcyto: FALSE	amp1qcyto: FALSE	myc_8q24cyto: FALSE	x1qpluscyto: FALSE	t_11_14cyto: FALSE	t_12_14cyto: FALSE	t_14_16cyto: FALSE	t_14_20cyto: FALSE	hyperdiploidcyto: FALSE
GSM4045185	wide_pointgroup: B-PostInduction	tp53: 1698.3	alt.tp53: NA	gender: Male	ageatsampledate: 67.9	numberoftransplants: 2	transplant: Y	datelastresponse: 41199	responselast: Progression	dateprogress: 39917	monthsos: 103	monthspfs: 57	pfsgt18: TRUE	albumin: 4.09999999999999	b2m: 9.19999999999999	ldh: 235	iss: III	del13qclinicalfish: FALSE	del17pclinicalfish: FALSE	del16qclinicalfish: FALSE	amp1qclinicalfish: FALSE	t_4_14clinicalfish: FALSE	t_11_14clinicalfish: FALSE	hyperdiploidclinicalfish: FALSE	del13qcyto: FALSE	del11qcyto: FALSE	del17pcyto: FALSE	del16qcyto: FALSE	del1p32cyto: FALSE	del1pcyto: FALSE	del1qcyto: FALSE	amp1qcyto: FALSE	myc_8q24cyto: FALSE	x1qpluscyto: FALSE	t_11_14cyto: FALSE	t_12_14cyto: FALSE	t_14_16cyto: FALSE	t_14_20cyto: FALSE	hyperdiploidcyto: FALSE
GSM4045186	wide_pointgroup: B-PostInduction	tp53: 1328.9	alt.tp53: NA	gender: Male	ageatsampledate: 49.1	numberoftransplants: 1	transplant: Y	datelastresponse: 40297	responselast: Complete Response	dateprogress: 39490	monthsos: 71	monthspfs: 42	pfsgt18: TRUE	albumin: 3.8	b2m: 3.1	ldh: 90	iss: I	del13qclinicalfish: FALSE	del17pclinicalfish: FALSE	del16qclinicalfish: FALSE	amp1qclinicalfish: FALSE	t_4_14clinicalfish: FALSE	t_11_14clinicalfish: FALSE	hyperdiploidclinicalfish: FALSE	del13qcyto: FALSE	del11qcyto: FALSE	del17pcyto: FALSE	del16qcyto: FALSE	del1p32cyto: FALSE	del1pcyto: FALSE	del1qcyto: FALSE	amp1qcyto: FALSE	myc_8q24cyto: FALSE	x1qpluscyto: FALSE	t_11_14cyto: FALSE	t_12_14cyto: FALSE	t_14_16cyto: FALSE	t_14_20cyto: FALSE	hyperdiploidcyto: FALSE
GSM4045187	wide_pointgroup: B-PostInduction	tp53: 899.5	alt.tp53: NA	gender: Male	ageatsampledate: 59.3	numberoftransplants: 2	transplant: Y	datelastresponse: 41065	responselast: Complete Response	dateprogress: .	monthsos: 125	monthspfs: 95	pfsgt18: TRUE	albumin: 4.4	b2m: 2	ldh: 155	iss: I	del13qclinicalfish: FALSE	del17pclinicalfish: FALSE	del16qclinicalfish: FALSE	amp1qclinicalfish: FALSE	t_4_14clinicalfish: FALSE	t_11_14clinicalfish: FALSE	hyperdiploidclinicalfish: FALSE	del13qcyto: FALSE	del11qcyto: FALSE	del17pcyto: FALSE	del16qcyto: FALSE	del1p32cyto: FALSE	del1pcyto: FALSE	del1qcyto: FALSE	amp1qcyto: FALSE	myc_8q24cyto: FALSE	x1qpluscyto: FALSE	t_11_14cyto: FALSE	t_12_14cyto: FALSE	t_14_16cyto: FALSE	t_14_20cyto: FALSE	hyperdiploidcyto: FALSE
GSM4045188	wide_pointgroup: B-PostInduction	tp53: 742.7	alt.tp53: NA	gender: Female	ageatsampledate: 55.3	numberoftransplants: 2	transplant: Y	datelastresponse: 38407	responselast: Progression	dateprogress: 38351	monthsos: 6	monthspfs: 4	pfsgt18: FALSE	albumin: 3.2	b2m: 1.5	ldh: 269	iss: II	del13qclinicalfish: FALSE	del17pclinicalfish: FALSE	del16qclinicalfish: FALSE	amp1qclinicalfish: FALSE	t_4_14clinicalfish: FALSE	t_11_14clinicalfish: FALSE	hyperdiploidclinicalfish: FALSE	del13qcyto: TRUE	del11qcyto: FALSE	del17pcyto: TRUE	del16qcyto: FALSE	del1p32cyto: TRUE	del1pcyto: TRUE	del1qcyto: TRUE	amp1qcyto: FALSE	myc_8q24cyto: TRUE	x1qpluscyto: FALSE	t_11_14cyto: FALSE	t_12_14cyto: FALSE	t_14_16cyto: FALSE	t_14_20cyto: FALSE	hyperdiploidcyto: FALSE
GSM4045189	wide_pointgroup: A-BeforeTreatment	tp53: 970.3	alt.tp53: NA	gender: Male	ageatsampledate: 67.3	numberoftransplants: 1	transplant: Y	datelastresponse: 40836	responselast: Progression	dateprogress: 39142	monthsos: 118	monthspfs: 31	pfsgt18: TRUE	albumin: 3	b2m: 8.4	ldh: 177	iss: III	del13qclinicalfish: FALSE	del17pclinicalfish: FALSE	del16qclinicalfish: FALSE	amp1qclinicalfish: FALSE	t_4_14clinicalfish: FALSE	t_11_14clinicalfish: FALSE	hyperdiploidclinicalfish: FALSE	del13qcyto: FALSE	del11qcyto: FALSE	del17pcyto: FALSE	del16qcyto: FALSE	del1p32cyto: FALSE	del1pcyto: FALSE	del1qcyto: FALSE	amp1qcyto: FALSE	myc_8q24cyto: FALSE	x1qpluscyto: FALSE	t_11_14cyto: FALSE	t_12_14cyto: FALSE	t_14_16cyto: FALSE	t_14_20cyto: FALSE	hyperdiploidcyto: FALSE
GSM4045190	wide_pointgroup: A-BeforeTreatment	tp53: 812.8	alt.tp53: NA	gender: Male	ageatsampledate: 61.9	numberoftransplants: 2	transplant: Y	datelastresponse: 39160	responselast: Confirmed NCR	dateprogress: .	monthsos: 37	monthspfs: 31	pfsgt18: TRUE	albumin: 4	b2m: 2.1	ldh: 105	iss: I	del13qclinicalfish: FALSE	del17pclinicalfish: FALSE	del16qclinicalfish: FALSE	amp1qclinicalfish: FALSE	t_4_14clinicalfish: FALSE	t_11_14clinicalfish: FALSE	hyperdiploidclinicalfish: FALSE	del13qcyto: FALSE	del11qcyto: FALSE	del17pcyto: FALSE	del16qcyto: FALSE	del1p32cyto: FALSE	del1pcyto: FALSE	del1qcyto: FALSE	amp1qcyto: FALSE	myc_8q24cyto: FALSE	x1qpluscyto: FALSE	t_11_14cyto: FALSE	t_12_14cyto: FALSE	t_14_16cyto: FALSE	t_14_20cyto: FALSE	hyperdiploidcyto: FALSE
GSM4045191	wide_pointgroup: CDE-PostTransplant	tp53: 1564.4	alt.tp53: NA	gender: Female	ageatsampledate: 47.9	numberoftransplants: 3	transplant: Y	datelastresponse: 41029	responselast: Complete Response	dateprogress: 40813	monthsos: 169	monthspfs: 91	pfsgt18: TRUE	albumin: 4.7	b2m: 1.5	ldh: 181	iss: I	del13qclinicalfish: FALSE	del17pclinicalfish: FALSE	del16qclinicalfish: FALSE	amp1qclinicalfish: FALSE	t_4_14clinicalfish: FALSE	t_11_14clinicalfish: FALSE	hyperdiploidclinicalfish: FALSE	del13qcyto: FALSE	del11qcyto: FALSE	del17pcyto: FALSE	del16qcyto: FALSE	del1p32cyto: FALSE	del1pcyto: FALSE	del1qcyto: FALSE	amp1qcyto: FALSE	myc_8q24cyto: FALSE	x1qpluscyto: FALSE	t_11_14cyto: FALSE	t_12_14cyto: FALSE	t_14_16cyto: FALSE	t_14_20cyto: FALSE	hyperdiploidcyto: FALSE
GSM4045192	wide_pointgroup: A-BeforeTreatment	tp53: 1117.7	alt.tp53: NA	gender: Male	ageatsampledate: 66.8	numberoftransplants: 2	transplant: Y	datelastresponse: 41187	responselast: Stable	dateprogress: 40450	monthsos: 107	monthspfs: 74	pfsgt18: TRUE	albumin: 4.59999999999999	b2m: 2.1	ldh: 139	iss: I	del13qclinicalfish: FALSE	del17pclinicalfish: FALSE	del16qclinicalfish: FALSE	amp1qclinicalfish: FALSE	t_4_14clinicalfish: FALSE	t_11_14clinicalfish: FALSE	hyperdiploidclinicalfish: FALSE	del13qcyto: FALSE	del11qcyto: FALSE	del17pcyto: FALSE	del16qcyto: FALSE	del1p32cyto: FALSE	del1pcyto: FALSE	del1qcyto: FALSE	amp1qcyto: FALSE	myc_8q24cyto: FALSE	x1qpluscyto: FALSE	t_11_14cyto: FALSE	t_12_14cyto: FALSE	t_14_16cyto: FALSE	t_14_20cyto: FALSE	hyperdiploidcyto: FALSE
GSM4045193	wide_pointgroup: A-BeforeTreatment	tp53: 1167.1	alt.tp53: NA	gender: Male	ageatsampledate: 61.1	numberoftransplants: 2	transplant: Y	datelastresponse: 40833	responselast: Confirmed CR	dateprogress: .	monthsos: 167	monthspfs: 85	pfsgt18: TRUE	albumin: 4.5	b2m: 3.7	ldh: 112	iss: II	del13qclinicalfish: FALSE	del17pclinicalfish: FALSE	del16qclinicalfish: FALSE	amp1qclinicalfish: FALSE	t_4_14clinicalfish: FALSE	t_11_14clinicalfish: FALSE	hyperdiploidclinicalfish: FALSE	del13qcyto: FALSE	del11qcyto: FALSE	del17pcyto: FALSE	del16qcyto: FALSE	del1p32cyto: FALSE	del1pcyto: FALSE	del1qcyto: FALSE	amp1qcyto: FALSE	myc_8q24cyto: FALSE	x1qpluscyto: FALSE	t_11_14cyto: FALSE	t_12_14cyto: FALSE	t_14_16cyto: FALSE	t_14_20cyto: FALSE	hyperdiploidcyto: FALSE
GSM4045194	wide_pointgroup: B-PostInduction	tp53: 196.95	alt.tp53: 211.67	gender: Female	ageatsampledate: 49.5	numberoftransplants: 2	transplant: Y	datelastresponse: 40854	responselast: Confirmed CR	dateprogress: .	monthsos: 151	monthspfs: 90	pfsgt18: TRUE	albumin: 3.6	b2m: 6.4	ldh: 369	iss: III	del13qclinicalfish: FALSE	del17pclinicalfish: FALSE	del16qclinicalfish: FALSE	amp1qclinicalfish: FALSE	t_4_14clinicalfish: FALSE	t_11_14clinicalfish: FALSE	hyperdiploidclinicalfish: FALSE	del13qcyto: TRUE	del11qcyto: FALSE	del17pcyto: FALSE	del16qcyto: FALSE	del1p32cyto: TRUE	del1pcyto: TRUE	del1qcyto: TRUE	amp1qcyto: FALSE	myc_8q24cyto: FALSE	x1qpluscyto: TRUE	t_11_14cyto: FALSE	t_12_14cyto: FALSE	t_14_16cyto: FALSE	t_14_20cyto: FALSE	hyperdiploidcyto: TRUE
GSM4045195	wide_pointgroup: B-PostInduction	tp53: 1481.9	alt.tp53: NA	gender: Male	ageatsampledate: 61	numberoftransplants: 3	transplant: Y	datelastresponse: 41940	responselast: Confirmed CR	dateprogress: .	monthsos: 167	monthspfs: 123	pfsgt18: TRUE	albumin: 4.59999999999999	b2m: 3.7	ldh: 132	iss: II	del13qclinicalfish: FALSE	del17pclinicalfish: FALSE	del16qclinicalfish: FALSE	amp1qclinicalfish: FALSE	t_4_14clinicalfish: FALSE	t_11_14clinicalfish: FALSE	hyperdiploidclinicalfish: FALSE	del13qcyto: FALSE	del11qcyto: FALSE	del17pcyto: FALSE	del16qcyto: FALSE	del1p32cyto: FALSE	del1pcyto: FALSE	del1qcyto: FALSE	amp1qcyto: FALSE	myc_8q24cyto: FALSE	x1qpluscyto: FALSE	t_11_14cyto: FALSE	t_12_14cyto: FALSE	t_14_16cyto: FALSE	t_14_20cyto: FALSE	hyperdiploidcyto: FALSE
GSM4045196	wide_pointgroup: B-PostInduction	tp53: 1238.9	alt.tp53: NA	gender: Male	ageatsampledate: 66.9	numberoftransplants: 1	transplant: Y	datelastresponse: 40051	responselast: Progression	dateprogress: 39374	monthsos: 64	monthspfs: 37	pfsgt18: TRUE	albumin: 4.9	b2m: 2	ldh: 110	iss: I	del13qclinicalfish: FALSE	del17pclinicalfish: FALSE	del16qclinicalfish: FALSE	amp1qclinicalfish: FALSE	t_4_14clinicalfish: FALSE	t_11_14clinicalfish: FALSE	hyperdiploidclinicalfish: FALSE	del13qcyto: FALSE	del11qcyto: FALSE	del17pcyto: FALSE	del16qcyto: FALSE	del1p32cyto: FALSE	del1pcyto: FALSE	del1qcyto: FALSE	amp1qcyto: FALSE	myc_8q24cyto: FALSE	x1qpluscyto: FALSE	t_11_14cyto: FALSE	t_12_14cyto: FALSE	t_14_16cyto: FALSE	t_14_20cyto: FALSE	hyperdiploidcyto: FALSE
GSM4045197	wide_pointgroup: A-BeforeTreatment	tp53: 2074.2	alt.tp53: NA	gender: Female	ageatsampledate: 55.3	numberoftransplants: 2	transplant: Y	datelastresponse: 38407	responselast: Progression	dateprogress: 38351	monthsos: 6	monthspfs: 4	pfsgt18: FALSE	albumin: 3.2	b2m: 1.5	ldh: 269	iss: II	del13qclinicalfish: FALSE	del17pclinicalfish: FALSE	del16qclinicalfish: FALSE	amp1qclinicalfish: FALSE	t_4_14clinicalfish: FALSE	t_11_14clinicalfish: FALSE	hyperdiploidclinicalfish: FALSE	del13qcyto: TRUE	del11qcyto: FALSE	del17pcyto: TRUE	del16qcyto: FALSE	del1p32cyto: TRUE	del1pcyto: TRUE	del1qcyto: TRUE	amp1qcyto: FALSE	myc_8q24cyto: TRUE	x1qpluscyto: FALSE	t_11_14cyto: FALSE	t_12_14cyto: FALSE	t_14_16cyto: FALSE	t_14_20cyto: FALSE	hyperdiploidcyto: FALSE
GSM4045198	wide_pointgroup: CDE-PostTransplant	tp53: 345.51	alt.tp53: 502.58	gender: Male	ageatsampledate: 51.6	numberoftransplants: 2	transplant: Y	datelastresponse: 39246	responselast: Confirmed CR	dateprogress: .	monthsos: 173	monthspfs: 38	pfsgt18: TRUE	albumin: 3.7	b2m: 2	ldh: 157	iss: I	del13qclinicalfish: FALSE	del17pclinicalfish: FALSE	del16qclinicalfish: FALSE	amp1qclinicalfish: FALSE	t_4_14clinicalfish: FALSE	t_11_14clinicalfish: FALSE	hyperdiploidclinicalfish: FALSE	del13qcyto: FALSE	del11qcyto: FALSE	del17pcyto: FALSE	del16qcyto: FALSE	del1p32cyto: FALSE	del1pcyto: FALSE	del1qcyto: FALSE	amp1qcyto: FALSE	myc_8q24cyto: FALSE	x1qpluscyto: FALSE	t_11_14cyto: FALSE	t_12_14cyto: FALSE	t_14_16cyto: FALSE	t_14_20cyto: FALSE	hyperdiploidcyto: FALSE
GSM4045199	wide_pointgroup: B-PostInduction	tp53: 246.78	alt.tp53: 299.48	gender: Male	ageatsampledate: 45.1	numberoftransplants: 2	transplant: Y	datelastresponse: 40498	responselast: Confirmed CR	dateprogress: .	monthsos: 169	monthspfs: 77	pfsgt18: TRUE	albumin: 4.59999999999999	b2m: 1.3	ldh: 157	iss: I	del13qclinicalfish: FALSE	del17pclinicalfish: FALSE	del16qclinicalfish: FALSE	amp1qclinicalfish: FALSE	t_4_14clinicalfish: FALSE	t_11_14clinicalfish: FALSE	hyperdiploidclinicalfish: FALSE	del13qcyto: FALSE	del11qcyto: FALSE	del17pcyto: FALSE	del16qcyto: FALSE	del1p32cyto: FALSE	del1pcyto: FALSE	del1qcyto: FALSE	amp1qcyto: FALSE	myc_8q24cyto: FALSE	x1qpluscyto: FALSE	t_11_14cyto: FALSE	t_12_14cyto: FALSE	t_14_16cyto: FALSE	t_14_20cyto: FALSE	hyperdiploidcyto: FALSE
GSM4045200	wide_pointgroup: CDE-PostTransplant	tp53: 327.41	alt.tp53: 462.66	gender: Male	ageatsampledate: 55.1	numberoftransplants: 3	transplant: Y	datelastresponse: 40686	responselast: Relapse	dateprogress: 40084	monthsos: 91	monthspfs: 67	pfsgt18: TRUE	albumin: 4.7	b2m: 4.2	ldh: 119	iss: II	del13qclinicalfish: FALSE	del17pclinicalfish: FALSE	del16qclinicalfish: FALSE	amp1qclinicalfish: FALSE	t_4_14clinicalfish: FALSE	t_11_14clinicalfish: FALSE	hyperdiploidclinicalfish: FALSE	del13qcyto: FALSE	del11qcyto: FALSE	del17pcyto: FALSE	del16qcyto: FALSE	del1p32cyto: FALSE	del1pcyto: FALSE	del1qcyto: FALSE	amp1qcyto: FALSE	myc_8q24cyto: FALSE	x1qpluscyto: FALSE	t_11_14cyto: FALSE	t_12_14cyto: FALSE	t_14_16cyto: FALSE	t_14_20cyto: FALSE	hyperdiploidcyto: FALSE
GSM4045201	wide_pointgroup: CDE-PostTransplant	tp53: 276.95	alt.tp53: 357.62	gender: Female	ageatsampledate: 61.2	numberoftransplants: 3	transplant: Y	datelastresponse: 40996	responselast: Confirmed CR	dateprogress: .	monthsos: 103	monthspfs: 96	pfsgt18: TRUE	albumin: 4	b2m: 1.8	ldh: 157	iss: I	del13qclinicalfish: FALSE	del17pclinicalfish: FALSE	del16qclinicalfish: FALSE	amp1qclinicalfish: FALSE	t_4_14clinicalfish: FALSE	t_11_14clinicalfish: FALSE	hyperdiploidclinicalfish: FALSE	del13qcyto: FALSE	del11qcyto: FALSE	del17pcyto: FALSE	del16qcyto: FALSE	del1p32cyto: TRUE	del1pcyto: TRUE	del1qcyto: TRUE	amp1qcyto: FALSE	myc_8q24cyto: FALSE	x1qpluscyto: TRUE	t_11_14cyto: FALSE	t_12_14cyto: FALSE	t_14_16cyto: FALSE	t_14_20cyto: FALSE	hyperdiploidcyto: TRUE
GSM4045202	wide_pointgroup: B-PostInduction	tp53: 296.52	alt.tp53: 397.23	gender: Female	ageatsampledate: 57.7	numberoftransplants: 2	transplant: Y	datelastresponse: 40911	responselast: Confirmed CR	dateprogress: .	monthsos: 149	monthspfs: 90	pfsgt18: TRUE	albumin: 4.7	b2m: 2.2	ldh: 142	iss: I	del13qclinicalfish: FALSE	del17pclinicalfish: FALSE	del16qclinicalfish: FALSE	amp1qclinicalfish: FALSE	t_4_14clinicalfish: FALSE	t_11_14clinicalfish: FALSE	hyperdiploidclinicalfish: FALSE	del13qcyto: FALSE	del11qcyto: FALSE	del17pcyto: FALSE	del16qcyto: FALSE	del1p32cyto: TRUE	del1pcyto: TRUE	del1qcyto: TRUE	amp1qcyto: FALSE	myc_8q24cyto: FALSE	x1qpluscyto: TRUE	t_11_14cyto: FALSE	t_12_14cyto: FALSE	t_14_16cyto: FALSE	t_14_20cyto: FALSE	hyperdiploidcyto: FALSE
GSM4045203	wide_pointgroup: B-PostInduction	tp53: 1301.8	alt.tp53: NA	gender: Male	ageatsampledate: 51.5	numberoftransplants: 2	transplant: Y	datelastresponse: 41040	responselast: Confirmed CR	dateprogress: .	monthsos: 163	monthspfs: 93	pfsgt18: TRUE	albumin: 4.3	b2m: 1.3	ldh: 118	iss: I	del13qclinicalfish: FALSE	del17pclinicalfish: FALSE	del16qclinicalfish: FALSE	amp1qclinicalfish: FALSE	t_4_14clinicalfish: FALSE	t_11_14clinicalfish: FALSE	hyperdiploidclinicalfish: FALSE	del13qcyto: FALSE	del11qcyto: FALSE	del17pcyto: FALSE	del16qcyto: FALSE	del1p32cyto: FALSE	del1pcyto: FALSE	del1qcyto: FALSE	amp1qcyto: FALSE	myc_8q24cyto: FALSE	x1qpluscyto: FALSE	t_11_14cyto: FALSE	t_12_14cyto: FALSE	t_14_16cyto: FALSE	t_14_20cyto: FALSE	hyperdiploidcyto: FALSE
GSM4045204	wide_pointgroup: B-PostInduction	tp53: 1325.9	alt.tp53: NA	gender: Male	ageatsampledate: 65.4	numberoftransplants: 2	transplant: Y	datelastresponse: 41885	responselast: Improvement	dateprogress: 41677	monthsos: 142	monthspfs: 114	pfsgt18: TRUE	albumin: 4.7	b2m: 3	ldh: 177	iss: I	del13qclinicalfish: FALSE	del17pclinicalfish: FALSE	del16qclinicalfish: FALSE	amp1qclinicalfish: FALSE	t_4_14clinicalfish: FALSE	t_11_14clinicalfish: FALSE	hyperdiploidclinicalfish: FALSE	del13qcyto: FALSE	del11qcyto: FALSE	del17pcyto: FALSE	del16qcyto: FALSE	del1p32cyto: FALSE	del1pcyto: FALSE	del1qcyto: FALSE	amp1qcyto: FALSE	myc_8q24cyto: FALSE	x1qpluscyto: FALSE	t_11_14cyto: FALSE	t_12_14cyto: FALSE	t_14_16cyto: FALSE	t_14_20cyto: FALSE	hyperdiploidcyto: FALSE
GSM4045205	wide_pointgroup: B-PostInduction	tp53: 1626.2	alt.tp53: NA	gender: Male	ageatsampledate: 62.7	numberoftransplants: 2	transplant: Y	datelastresponse: 42828	responselast: Confirmed CR	dateprogress: .	monthsos: 165	monthspfs: 152	pfsgt18: TRUE	albumin: 4.3	b2m: 2.6	ldh: 136	iss: I	del13qclinicalfish: FALSE	del17pclinicalfish: FALSE	del16qclinicalfish: FALSE	amp1qclinicalfish: FALSE	t_4_14clinicalfish: FALSE	t_11_14clinicalfish: FALSE	hyperdiploidclinicalfish: FALSE	del13qcyto: FALSE	del11qcyto: FALSE	del17pcyto: FALSE	del16qcyto: FALSE	del1p32cyto: FALSE	del1pcyto: FALSE	del1qcyto: FALSE	amp1qcyto: FALSE	myc_8q24cyto: FALSE	x1qpluscyto: FALSE	t_11_14cyto: FALSE	t_12_14cyto: FALSE	t_14_16cyto: FALSE	t_14_20cyto: FALSE	hyperdiploidcyto: FALSE
GSM4045206	wide_pointgroup: B-PostInduction	tp53: 1518.1	alt.tp53: NA	gender: Male	ageatsampledate: 50.2	numberoftransplants: 2	transplant: Y	datelastresponse: 41029	responselast: Remission	dateprogress: .	monthsos: 81	monthspfs: 92	pfsgt18: TRUE	albumin: 4.2	b2m: 5.9	ldh: 123	iss: III	del13qclinicalfish: FALSE	del17pclinicalfish: FALSE	del16qclinicalfish: FALSE	amp1qclinicalfish: FALSE	t_4_14clinicalfish: FALSE	t_11_14clinicalfish: FALSE	hyperdiploidclinicalfish: FALSE	del13qcyto: FALSE	del11qcyto: FALSE	del17pcyto: FALSE	del16qcyto: FALSE	del1p32cyto: FALSE	del1pcyto: FALSE	del1qcyto: FALSE	amp1qcyto: FALSE	myc_8q24cyto: FALSE	x1qpluscyto: TRUE	t_11_14cyto: FALSE	t_12_14cyto: FALSE	t_14_16cyto: FALSE	t_14_20cyto: FALSE	hyperdiploidcyto: TRUE
GSM4045207	wide_pointgroup: CDE-PostTransplant	tp53: 365.86	alt.tp53: 548.84	gender: Male	ageatsampledate: 65.9	numberoftransplants: 2	transplant: Y	datelastresponse: 40961	responselast: Confirmed CR	dateprogress: .	monthsos: 110	monthspfs: 94	pfsgt18: TRUE	albumin: 4.59999999999999	b2m: 2.5	ldh: 177	iss: I	del13qclinicalfish: FALSE	del17pclinicalfish: FALSE	del16qclinicalfish: FALSE	amp1qclinicalfish: FALSE	t_4_14clinicalfish: FALSE	t_11_14clinicalfish: FALSE	hyperdiploidclinicalfish: FALSE	del13qcyto: FALSE	del11qcyto: FALSE	del17pcyto: FALSE	del16qcyto: FALSE	del1p32cyto: FALSE	del1pcyto: FALSE	del1qcyto: FALSE	amp1qcyto: FALSE	myc_8q24cyto: FALSE	x1qpluscyto: FALSE	t_11_14cyto: FALSE	t_12_14cyto: FALSE	t_14_16cyto: FALSE	t_14_20cyto: FALSE	hyperdiploidcyto: FALSE
GSM4045208	wide_pointgroup: A-BeforeTreatment	tp53: 557.8	alt.tp53: NA	gender: Female	ageatsampledate: 67.9	numberoftransplants: 1	transplant: Y	datelastresponse: 39863	responselast: Progression	dateprogress: 39469	monthsos: 55	monthspfs: 41	pfsgt18: TRUE	albumin: 3.9	b2m: 10.4	ldh: 138	iss: III	del13qclinicalfish: FALSE	del17pclinicalfish: FALSE	del16qclinicalfish: FALSE	amp1qclinicalfish: FALSE	t_4_14clinicalfish: FALSE	t_11_14clinicalfish: FALSE	hyperdiploidclinicalfish: FALSE	del13qcyto: TRUE	del11qcyto: FALSE	del17pcyto: FALSE	del16qcyto: FALSE	del1p32cyto: TRUE	del1pcyto: TRUE	del1qcyto: TRUE	amp1qcyto: FALSE	myc_8q24cyto: FALSE	x1qpluscyto: TRUE	t_11_14cyto: FALSE	t_12_14cyto: FALSE	t_14_16cyto: FALSE	t_14_20cyto: FALSE	hyperdiploidcyto: TRUE
GSM4045209	wide_pointgroup: CDE-PostTransplant	tp53: 264.04	alt.tp53: 332.3	gender: Male	ageatsampledate: 60.2	numberoftransplants: 2	transplant: Y	datelastresponse: 41474	responselast: Confirmed CR	dateprogress: .	monthsos: 174	monthspfs: 114	pfsgt18: TRUE	albumin: 3.1	b2m: 4.9	ldh: 296	iss: II	del13qclinicalfish: FALSE	del17pclinicalfish: FALSE	del16qclinicalfish: FALSE	amp1qclinicalfish: FALSE	t_4_14clinicalfish: FALSE	t_11_14clinicalfish: FALSE	hyperdiploidclinicalfish: FALSE	del13qcyto: FALSE	del11qcyto: FALSE	del17pcyto: FALSE	del16qcyto: FALSE	del1p32cyto: FALSE	del1pcyto: FALSE	del1qcyto: FALSE	amp1qcyto: FALSE	myc_8q24cyto: FALSE	x1qpluscyto: FALSE	t_11_14cyto: FALSE	t_12_14cyto: FALSE	t_14_16cyto: FALSE	t_14_20cyto: FALSE	hyperdiploidcyto: FALSE
GSM4045210	wide_pointgroup: A-BeforeTreatment	tp53: 1360.7	alt.tp53: NA	gender: Male	ageatsampledate: 51.5	numberoftransplants: 2	transplant: Y	datelastresponse: 41040	responselast: Confirmed CR	dateprogress: .	monthsos: 163	monthspfs: 93	pfsgt18: TRUE	albumin: 4.3	b2m: 1.3	ldh: 118	iss: I	del13qclinicalfish: FALSE	del17pclinicalfish: FALSE	del16qclinicalfish: FALSE	amp1qclinicalfish: FALSE	t_4_14clinicalfish: FALSE	t_11_14clinicalfish: FALSE	hyperdiploidclinicalfish: FALSE	del13qcyto: FALSE	del11qcyto: FALSE	del17pcyto: FALSE	del16qcyto: FALSE	del1p32cyto: FALSE	del1pcyto: FALSE	del1qcyto: FALSE	amp1qcyto: FALSE	myc_8q24cyto: FALSE	x1qpluscyto: FALSE	t_11_14cyto: FALSE	t_12_14cyto: FALSE	t_14_16cyto: FALSE	t_14_20cyto: FALSE	hyperdiploidcyto: FALSE
GSM4045211	wide_pointgroup: B-PostInduction	tp53: 1335.2	alt.tp53: NA	gender: Male	ageatsampledate: 61.1	numberoftransplants: 2	transplant: Y	datelastresponse: 40833	responselast: Confirmed CR	dateprogress: .	monthsos: 167	monthspfs: 85	pfsgt18: TRUE	albumin: 4.5	b2m: 3.7	ldh: 112	iss: II	del13qclinicalfish: FALSE	del17pclinicalfish: FALSE	del16qclinicalfish: FALSE	amp1qclinicalfish: FALSE	t_4_14clinicalfish: FALSE	t_11_14clinicalfish: FALSE	hyperdiploidclinicalfish: FALSE	del13qcyto: FALSE	del11qcyto: FALSE	del17pcyto: FALSE	del16qcyto: FALSE	del1p32cyto: FALSE	del1pcyto: FALSE	del1qcyto: FALSE	amp1qcyto: FALSE	myc_8q24cyto: FALSE	x1qpluscyto: FALSE	t_11_14cyto: FALSE	t_12_14cyto: FALSE	t_14_16cyto: FALSE	t_14_20cyto: FALSE	hyperdiploidcyto: FALSE
GSM4045212	wide_pointgroup: B-PostInduction	tp53: 1180.9	alt.tp53: NA	gender: Female	ageatsampledate: 70.4	numberoftransplants: 2	transplant: Y	datelastresponse: 39288	responselast: Confirmed CR	dateprogress: .	monthsos: 106	monthspfs: 34	pfsgt18: TRUE	albumin: 0.3	b2m: 8.3	ldh: 231	iss: III	del13qclinicalfish: FALSE	del17pclinicalfish: FALSE	del16qclinicalfish: FALSE	amp1qclinicalfish: FALSE	t_4_14clinicalfish: FALSE	t_11_14clinicalfish: FALSE	hyperdiploidclinicalfish: FALSE	del13qcyto: FALSE	del11qcyto: FALSE	del17pcyto: FALSE	del16qcyto: FALSE	del1p32cyto: FALSE	del1pcyto: FALSE	del1qcyto: FALSE	amp1qcyto: FALSE	myc_8q24cyto: FALSE	x1qpluscyto: FALSE	t_11_14cyto: FALSE	t_12_14cyto: FALSE	t_14_16cyto: FALSE	t_14_20cyto: FALSE	hyperdiploidcyto: FALSE
GSM4045213	wide_pointgroup: B-PostInduction	tp53: 249.09	alt.tp53: 303.79	gender: Male	ageatsampledate: 59.8	numberoftransplants: 5	transplant: Y	datelastresponse: 41550	responselast: SD	dateprogress: 40241	monthsos: 112	monthspfs: 67	pfsgt18: TRUE	albumin: 3.7	b2m: 4.09999999999999	ldh: 109	iss: II	del13qclinicalfish: FALSE	del17pclinicalfish: FALSE	del16qclinicalfish: FALSE	amp1qclinicalfish: FALSE	t_4_14clinicalfish: FALSE	t_11_14clinicalfish: FALSE	hyperdiploidclinicalfish: FALSE	del13qcyto: FALSE	del11qcyto: FALSE	del17pcyto: FALSE	del16qcyto: FALSE	del1p32cyto: FALSE	del1pcyto: FALSE	del1qcyto: FALSE	amp1qcyto: FALSE	myc_8q24cyto: FALSE	x1qpluscyto: FALSE	t_11_14cyto: FALSE	t_12_14cyto: FALSE	t_14_16cyto: FALSE	t_14_20cyto: FALSE	hyperdiploidcyto: FALSE
GSM4045214	wide_pointgroup: CDE-PostTransplant	tp53: 238.25	alt.tp53: 283.71	gender: Female	ageatsampledate: 32.4	numberoftransplants: 2	transplant: Y	datelastresponse: 41022	responselast: Confirmed CR	dateprogress: .	monthsos: 143	monthspfs: 96	pfsgt18: TRUE	albumin: 5.2	b2m: 2.2	ldh: 173	iss: I	del13qclinicalfish: FALSE	del17pclinicalfish: FALSE	del16qclinicalfish: FALSE	amp1qclinicalfish: FALSE	t_4_14clinicalfish: FALSE	t_11_14clinicalfish: FALSE	hyperdiploidclinicalfish: FALSE	del13qcyto: FALSE	del11qcyto: FALSE	del17pcyto: FALSE	del16qcyto: FALSE	del1p32cyto: FALSE	del1pcyto: FALSE	del1qcyto: FALSE	amp1qcyto: FALSE	myc_8q24cyto: FALSE	x1qpluscyto: FALSE	t_11_14cyto: FALSE	t_12_14cyto: FALSE	t_14_16cyto: FALSE	t_14_20cyto: FALSE	hyperdiploidcyto: FALSE
GSM4045215	wide_pointgroup: B-PostInduction	tp53: 366.37	alt.tp53: 550.02	gender: Male	ageatsampledate: 66.2	numberoftransplants: 1	transplant: Y	datelastresponse: 39601	responselast: Confirmed CR	dateprogress: .	monthsos: 169	monthspfs: 47	pfsgt18: TRUE	albumin: 5.09999999999999	b2m: 2.6	ldh: 179	iss: I	del13qclinicalfish: FALSE	del17pclinicalfish: FALSE	del16qclinicalfish: FALSE	amp1qclinicalfish: FALSE	t_4_14clinicalfish: FALSE	t_11_14clinicalfish: FALSE	hyperdiploidclinicalfish: FALSE	del13qcyto: FALSE	del11qcyto: FALSE	del17pcyto: FALSE	del16qcyto: FALSE	del1p32cyto: FALSE	del1pcyto: FALSE	del1qcyto: FALSE	amp1qcyto: FALSE	myc_8q24cyto: FALSE	x1qpluscyto: FALSE	t_11_14cyto: FALSE	t_12_14cyto: FALSE	t_14_16cyto: FALSE	t_14_20cyto: FALSE	hyperdiploidcyto: FALSE
GSM4045216	wide_pointgroup: A-BeforeTreatment	tp53: 862.5	alt.tp53: NA	gender: Male	ageatsampledate: 65.4	numberoftransplants: 2	transplant: Y	datelastresponse: 41885	responselast: Improvement	dateprogress: 41677	monthsos: 142	monthspfs: 114	pfsgt18: TRUE	albumin: 4.7	b2m: 3	ldh: 177	iss: I	del13qclinicalfish: FALSE	del17pclinicalfish: FALSE	del16qclinicalfish: FALSE	amp1qclinicalfish: FALSE	t_4_14clinicalfish: FALSE	t_11_14clinicalfish: FALSE	hyperdiploidclinicalfish: FALSE	del13qcyto: FALSE	del11qcyto: FALSE	del17pcyto: FALSE	del16qcyto: FALSE	del1p32cyto: FALSE	del1pcyto: FALSE	del1qcyto: FALSE	amp1qcyto: FALSE	myc_8q24cyto: FALSE	x1qpluscyto: FALSE	t_11_14cyto: FALSE	t_12_14cyto: FALSE	t_14_16cyto: FALSE	t_14_20cyto: FALSE	hyperdiploidcyto: FALSE
GSM4045217	wide_pointgroup: A-BeforeTreatment	tp53: 1488.6	alt.tp53: NA	gender: Male	ageatsampledate: 62.7	numberoftransplants: 2	transplant: Y	datelastresponse: 42828	responselast: Confirmed CR	dateprogress: .	monthsos: 165	monthspfs: 152	pfsgt18: TRUE	albumin: 4.3	b2m: 2.6	ldh: 136	iss: I	del13qclinicalfish: FALSE	del17pclinicalfish: FALSE	del16qclinicalfish: FALSE	amp1qclinicalfish: FALSE	t_4_14clinicalfish: FALSE	t_11_14clinicalfish: FALSE	hyperdiploidclinicalfish: FALSE	del13qcyto: FALSE	del11qcyto: FALSE	del17pcyto: FALSE	del16qcyto: FALSE	del1p32cyto: FALSE	del1pcyto: FALSE	del1qcyto: FALSE	amp1qcyto: FALSE	myc_8q24cyto: FALSE	x1qpluscyto: FALSE	t_11_14cyto: FALSE	t_12_14cyto: FALSE	t_14_16cyto: FALSE	t_14_20cyto: FALSE	hyperdiploidcyto: FALSE
GSM4045218	wide_pointgroup: A-BeforeTreatment	tp53: 1447.8	alt.tp53: NA	gender: Male	ageatsampledate: 70	numberoftransplants: 3	transplant: Y	datelastresponse: 39871	responselast: Progression	dateprogress: 39023	monthsos: 53	monthspfs: 25	pfsgt18: TRUE	albumin: 3.7	b2m: 5.5	ldh: 87	iss: III	del13qclinicalfish: FALSE	del17pclinicalfish: FALSE	del16qclinicalfish: FALSE	amp1qclinicalfish: FALSE	t_4_14clinicalfish: FALSE	t_11_14clinicalfish: FALSE	hyperdiploidclinicalfish: FALSE	del13qcyto: FALSE	del11qcyto: FALSE	del17pcyto: FALSE	del16qcyto: FALSE	del1p32cyto: FALSE	del1pcyto: FALSE	del1qcyto: FALSE	amp1qcyto: FALSE	myc_8q24cyto: FALSE	x1qpluscyto: FALSE	t_11_14cyto: FALSE	t_12_14cyto: FALSE	t_14_16cyto: FALSE	t_14_20cyto: FALSE	hyperdiploidcyto: FALSE
GSM4045219	wide_pointgroup: A-BeforeTreatment	tp53: 1036.7	alt.tp53: NA	gender: Male	ageatsampledate: 50.2	numberoftransplants: 2	transplant: Y	datelastresponse: 41029	responselast: Remission	dateprogress: .	monthsos: 81	monthspfs: 92	pfsgt18: TRUE	albumin: 4.2	b2m: 5.9	ldh: 123	iss: III	del13qclinicalfish: FALSE	del17pclinicalfish: FALSE	del16qclinicalfish: FALSE	amp1qclinicalfish: FALSE	t_4_14clinicalfish: FALSE	t_11_14clinicalfish: FALSE	hyperdiploidclinicalfish: FALSE	del13qcyto: FALSE	del11qcyto: FALSE	del17pcyto: FALSE	del16qcyto: FALSE	del1p32cyto: FALSE	del1pcyto: FALSE	del1qcyto: FALSE	amp1qcyto: FALSE	myc_8q24cyto: FALSE	x1qpluscyto: TRUE	t_11_14cyto: FALSE	t_12_14cyto: FALSE	t_14_16cyto: FALSE	t_14_20cyto: FALSE	hyperdiploidcyto: TRUE
GSM4045220	wide_pointgroup: B-PostInduction	tp53: 1868.8	alt.tp53: NA	gender: Male	ageatsampledate: 38.4	numberoftransplants: 3	transplant: Y	datelastresponse: 41647	responselast: SD	dateprogress: 40378	monthsos: 152	monthspfs: 69	pfsgt18: TRUE	albumin: 5.09999999999999	b2m: 3.7	ldh: 151	iss: II	del13qclinicalfish: FALSE	del17pclinicalfish: FALSE	del16qclinicalfish: FALSE	amp1qclinicalfish: FALSE	t_4_14clinicalfish: FALSE	t_11_14clinicalfish: FALSE	hyperdiploidclinicalfish: FALSE	del13qcyto: FALSE	del11qcyto: FALSE	del17pcyto: FALSE	del16qcyto: FALSE	del1p32cyto: FALSE	del1pcyto: FALSE	del1qcyto: FALSE	amp1qcyto: FALSE	myc_8q24cyto: FALSE	x1qpluscyto: FALSE	t_11_14cyto: FALSE	t_12_14cyto: FALSE	t_14_16cyto: FALSE	t_14_20cyto: FALSE	hyperdiploidcyto: FALSE
GSM4045221	wide_pointgroup: A-BeforeTreatment	tp53: 1465.4	alt.tp53: NA	gender: Male	ageatsampledate: 73.5	numberoftransplants: 1	transplant: Y	datelastresponse: 38414	responselast: Relapse	dateprogress: 38414	monthsos: 4	monthspfs: 4	pfsgt18: FALSE	albumin: 2.6	b2m: 3.5	ldh: 180	iss: II	del13qclinicalfish: FALSE	del17pclinicalfish: FALSE	del16qclinicalfish: FALSE	amp1qclinicalfish: FALSE	t_4_14clinicalfish: FALSE	t_11_14clinicalfish: FALSE	hyperdiploidclinicalfish: FALSE	del13qcyto: FALSE	del11qcyto: FALSE	del17pcyto: FALSE	del16qcyto: FALSE	del1p32cyto: FALSE	del1pcyto: FALSE	del1qcyto: FALSE	amp1qcyto: FALSE	myc_8q24cyto: FALSE	x1qpluscyto: FALSE	t_11_14cyto: FALSE	t_12_14cyto: FALSE	t_14_16cyto: FALSE	t_14_20cyto: FALSE	hyperdiploidcyto: TRUE
GSM4045222	wide_pointgroup: A-BeforeTreatment	tp53: 820.3	alt.tp53: NA	gender: Female	ageatsampledate: 70.4	numberoftransplants: 2	transplant: Y	datelastresponse: 39288	responselast: Confirmed CR	dateprogress: .	monthsos: 106	monthspfs: 34	pfsgt18: TRUE	albumin: 0.3	b2m: 8.3	ldh: 231	iss: III	del13qclinicalfish: FALSE	del17pclinicalfish: FALSE	del16qclinicalfish: FALSE	amp1qclinicalfish: FALSE	t_4_14clinicalfish: FALSE	t_11_14clinicalfish: FALSE	hyperdiploidclinicalfish: FALSE	del13qcyto: FALSE	del11qcyto: FALSE	del17pcyto: FALSE	del16qcyto: FALSE	del1p32cyto: FALSE	del1pcyto: FALSE	del1qcyto: FALSE	amp1qcyto: FALSE	myc_8q24cyto: FALSE	x1qpluscyto: FALSE	t_11_14cyto: FALSE	t_12_14cyto: FALSE	t_14_16cyto: FALSE	t_14_20cyto: FALSE	hyperdiploidcyto: FALSE
GSM4045223	wide_pointgroup: A-BeforeTreatment	tp53: 1780.9	alt.tp53: NA	gender: Male	ageatsampledate: 70.8	numberoftransplants: 2	transplant: Y	datelastresponse: 40232	responselast: Confirmed CR	dateprogress: .	monthsos: 135	monthspfs: 64	pfsgt18: TRUE	albumin: 4.9	b2m: 3.9	ldh: 251	iss: II	del13qclinicalfish: FALSE	del17pclinicalfish: FALSE	del16qclinicalfish: FALSE	amp1qclinicalfish: FALSE	t_4_14clinicalfish: FALSE	t_11_14clinicalfish: FALSE	hyperdiploidclinicalfish: FALSE	del13qcyto: FALSE	del11qcyto: FALSE	del17pcyto: FALSE	del16qcyto: FALSE	del1p32cyto: FALSE	del1pcyto: FALSE	del1qcyto: FALSE	amp1qcyto: FALSE	myc_8q24cyto: FALSE	x1qpluscyto: FALSE	t_11_14cyto: FALSE	t_12_14cyto: FALSE	t_14_16cyto: FALSE	t_14_20cyto: FALSE	hyperdiploidcyto: FALSE
GSM4045224	wide_pointgroup: A-BeforeTreatment	tp53: 1237.9	alt.tp53: NA	gender: Male	ageatsampledate: 38.4	numberoftransplants: 3	transplant: Y	datelastresponse: 41647	responselast: SD	dateprogress: 40378	monthsos: 152	monthspfs: 69	pfsgt18: TRUE	albumin: 5.09999999999999	b2m: 3.7	ldh: 151	iss: II	del13qclinicalfish: FALSE	del17pclinicalfish: FALSE	del16qclinicalfish: FALSE	amp1qclinicalfish: FALSE	t_4_14clinicalfish: FALSE	t_11_14clinicalfish: FALSE	hyperdiploidclinicalfish: FALSE	del13qcyto: FALSE	del11qcyto: FALSE	del17pcyto: FALSE	del16qcyto: FALSE	del1p32cyto: FALSE	del1pcyto: FALSE	del1qcyto: FALSE	amp1qcyto: FALSE	myc_8q24cyto: FALSE	x1qpluscyto: FALSE	t_11_14cyto: FALSE	t_12_14cyto: FALSE	t_14_16cyto: FALSE	t_14_20cyto: FALSE	hyperdiploidcyto: FALSE
GSM4045225	wide_pointgroup: A-BeforeTreatment	tp53: 863.8	alt.tp53: NA	gender: Male	ageatsampledate: 67.3	numberoftransplants: 2	transplant: Y	datelastresponse: 40917	responselast: Confirmed CR	dateprogress: .	monthsos: 161	monthspfs: 83	pfsgt18: TRUE	albumin: 4.2	b2m: 4.3	ldh: 137	iss: II	del13qclinicalfish: FALSE	del17pclinicalfish: FALSE	del16qclinicalfish: FALSE	amp1qclinicalfish: FALSE	t_4_14clinicalfish: FALSE	t_11_14clinicalfish: FALSE	hyperdiploidclinicalfish: FALSE	del13qcyto: FALSE	del11qcyto: FALSE	del17pcyto: FALSE	del16qcyto: FALSE	del1p32cyto: FALSE	del1pcyto: FALSE	del1qcyto: FALSE	amp1qcyto: FALSE	myc_8q24cyto: FALSE	x1qpluscyto: FALSE	t_11_14cyto: FALSE	t_12_14cyto: FALSE	t_14_16cyto: FALSE	t_14_20cyto: FALSE	hyperdiploidcyto: FALSE
GSM4045226	wide_pointgroup: B-PostInduction	tp53: 1779.1	alt.tp53: NA	gender: Male	ageatsampledate: 70.8	numberoftransplants: 2	transplant: Y	datelastresponse: 40232	responselast: Confirmed CR	dateprogress: .	monthsos: 135	monthspfs: 64	pfsgt18: TRUE	albumin: 4.9	b2m: 3.9	ldh: 251	iss: II	del13qclinicalfish: FALSE	del17pclinicalfish: FALSE	del16qclinicalfish: FALSE	amp1qclinicalfish: FALSE	t_4_14clinicalfish: FALSE	t_11_14clinicalfish: FALSE	hyperdiploidclinicalfish: FALSE	del13qcyto: FALSE	del11qcyto: FALSE	del17pcyto: FALSE	del16qcyto: FALSE	del1p32cyto: FALSE	del1pcyto: FALSE	del1qcyto: FALSE	amp1qcyto: FALSE	myc_8q24cyto: FALSE	x1qpluscyto: FALSE	t_11_14cyto: FALSE	t_12_14cyto: FALSE	t_14_16cyto: FALSE	t_14_20cyto: FALSE	hyperdiploidcyto: FALSE
GSM4045227	wide_pointgroup: B-PostInduction	tp53: 933.5	alt.tp53: NA	gender: Female	ageatsampledate: 63.6	numberoftransplants: 1	transplant: Y	datelastresponse: 38387	responselast: Onset Response	dateprogress: .	monthsos: 8	monthspfs: 2	pfsgt18: FALSE	albumin: 4.09999999999999	b2m: 25.4	ldh: 200	iss: III	del13qclinicalfish: FALSE	del17pclinicalfish: FALSE	del16qclinicalfish: FALSE	amp1qclinicalfish: FALSE	t_4_14clinicalfish: FALSE	t_11_14clinicalfish: FALSE	hyperdiploidclinicalfish: FALSE	del13qcyto: TRUE	del11qcyto: FALSE	del17pcyto: FALSE	del16qcyto: FALSE	del1p32cyto: TRUE	del1pcyto: TRUE	del1qcyto: TRUE	amp1qcyto: FALSE	myc_8q24cyto: TRUE	x1qpluscyto: TRUE	t_11_14cyto: FALSE	t_12_14cyto: FALSE	t_14_16cyto: FALSE	t_14_20cyto: FALSE	hyperdiploidcyto: FALSE
GSM4045228	wide_pointgroup: B-PostInduction	tp53: 1045.6	alt.tp53: NA	gender: Female	ageatsampledate: 48.9	numberoftransplants: 2	transplant: Y	datelastresponse: 39174	responselast: Relapse	dateprogress: 39174	monthsos: 90	monthspfs: 28	pfsgt18: TRUE	albumin: 3.4	b2m: 2.6	ldh: 185	iss: II	del13qclinicalfish: FALSE	del17pclinicalfish: FALSE	del16qclinicalfish: FALSE	amp1qclinicalfish: FALSE	t_4_14clinicalfish: FALSE	t_11_14clinicalfish: FALSE	hyperdiploidclinicalfish: FALSE	del13qcyto: FALSE	del11qcyto: FALSE	del17pcyto: FALSE	del16qcyto: FALSE	del1p32cyto: FALSE	del1pcyto: FALSE	del1qcyto: FALSE	amp1qcyto: FALSE	myc_8q24cyto: FALSE	x1qpluscyto: FALSE	t_11_14cyto: FALSE	t_12_14cyto: FALSE	t_14_16cyto: FALSE	t_14_20cyto: FALSE	hyperdiploidcyto: FALSE
GSM4045229	wide_pointgroup: CDE-PostTransplant	tp53: 660.4	alt.tp53: NA	gender: Male	ageatsampledate: 49.3	numberoftransplants: 3	transplant: Y	datelastresponse: 40331	responselast: Progression	dateprogress: 39414	monthsos: 73	monthspfs: 43	pfsgt18: TRUE	albumin: 4.09999999999999	b2m: 5.09999999999999	ldh: 160	iss: II	del13qclinicalfish: FALSE	del17pclinicalfish: FALSE	del16qclinicalfish: FALSE	amp1qclinicalfish: FALSE	t_4_14clinicalfish: FALSE	t_11_14clinicalfish: FALSE	hyperdiploidclinicalfish: FALSE	del13qcyto: TRUE	del11qcyto: FALSE	del17pcyto: FALSE	del16qcyto: FALSE	del1p32cyto: TRUE	del1pcyto: TRUE	del1qcyto: TRUE	amp1qcyto: FALSE	myc_8q24cyto: FALSE	x1qpluscyto: TRUE	t_11_14cyto: FALSE	t_12_14cyto: FALSE	t_14_16cyto: FALSE	t_14_20cyto: FALSE	hyperdiploidcyto: TRUE
GSM4045230	wide_pointgroup: A-BeforeTreatment	tp53: 1027.9	alt.tp53: NA	gender: Female	ageatsampledate: 48.9	numberoftransplants: 2	transplant: Y	datelastresponse: 39174	responselast: Relapse	dateprogress: 39174	monthsos: 90	monthspfs: 28	pfsgt18: TRUE	albumin: 3.4	b2m: 2.6	ldh: 185	iss: II	del13qclinicalfish: FALSE	del17pclinicalfish: FALSE	del16qclinicalfish: FALSE	amp1qclinicalfish: FALSE	t_4_14clinicalfish: FALSE	t_11_14clinicalfish: FALSE	hyperdiploidclinicalfish: FALSE	del13qcyto: FALSE	del11qcyto: FALSE	del17pcyto: FALSE	del16qcyto: FALSE	del1p32cyto: FALSE	del1pcyto: FALSE	del1qcyto: FALSE	amp1qcyto: FALSE	myc_8q24cyto: FALSE	x1qpluscyto: FALSE	t_11_14cyto: FALSE	t_12_14cyto: FALSE	t_14_16cyto: FALSE	t_14_20cyto: FALSE	hyperdiploidcyto: FALSE
GSM4045231	wide_pointgroup: B-PostInduction	tp53: 1471.5	alt.tp53: NA	gender: Male	ageatsampledate: 45.2	numberoftransplants: 2	transplant: Y	datelastresponse: 39210	responselast: Remission	dateprogress: .	monthsos: 95	monthspfs: 29	pfsgt18: TRUE	albumin: 3.8	b2m: 2.5	ldh: 132	iss: I	del13qclinicalfish: FALSE	del17pclinicalfish: FALSE	del16qclinicalfish: FALSE	amp1qclinicalfish: FALSE	t_4_14clinicalfish: FALSE	t_11_14clinicalfish: FALSE	hyperdiploidclinicalfish: FALSE	del13qcyto: FALSE	del11qcyto: FALSE	del17pcyto: FALSE	del16qcyto: FALSE	del1p32cyto: FALSE	del1pcyto: FALSE	del1qcyto: FALSE	amp1qcyto: FALSE	myc_8q24cyto: FALSE	x1qpluscyto: FALSE	t_11_14cyto: FALSE	t_12_14cyto: FALSE	t_14_16cyto: FALSE	t_14_20cyto: FALSE	hyperdiploidcyto: FALSE
GSM4045232	wide_pointgroup: A-BeforeTreatment	tp53: 1351.5	alt.tp53: NA	gender: Male	ageatsampledate: 53.6	numberoftransplants: 2	transplant: Y	datelastresponse: 39350	responselast: Confirmed NCR	dateprogress: .	monthsos: 36	monthspfs: 34	pfsgt18: TRUE	albumin: 3.8	b2m: .	ldh: 180	iss: I	del13qclinicalfish: FALSE	del17pclinicalfish: FALSE	del16qclinicalfish: FALSE	amp1qclinicalfish: FALSE	t_4_14clinicalfish: FALSE	t_11_14clinicalfish: FALSE	hyperdiploidclinicalfish: FALSE	del13qcyto: FALSE	del11qcyto: FALSE	del17pcyto: FALSE	del16qcyto: FALSE	del1p32cyto: FALSE	del1pcyto: FALSE	del1qcyto: FALSE	amp1qcyto: FALSE	myc_8q24cyto: FALSE	x1qpluscyto: FALSE	t_11_14cyto: FALSE	t_12_14cyto: FALSE	t_14_16cyto: FALSE	t_14_20cyto: FALSE	hyperdiploidcyto: FALSE
GSM4045233	wide_pointgroup: A-BeforeTreatment	tp53: 1329.1	alt.tp53: NA	gender: Male	ageatsampledate: 45.2	numberoftransplants: 2	transplant: Y	datelastresponse: 39210	responselast: Remission	dateprogress: .	monthsos: 95	monthspfs: 29	pfsgt18: TRUE	albumin: 3.8	b2m: 2.5	ldh: 132	iss: I	del13qclinicalfish: FALSE	del17pclinicalfish: FALSE	del16qclinicalfish: FALSE	amp1qclinicalfish: FALSE	t_4_14clinicalfish: FALSE	t_11_14clinicalfish: FALSE	hyperdiploidclinicalfish: FALSE	del13qcyto: FALSE	del11qcyto: FALSE	del17pcyto: FALSE	del16qcyto: FALSE	del1p32cyto: FALSE	del1pcyto: FALSE	del1qcyto: FALSE	amp1qcyto: FALSE	myc_8q24cyto: FALSE	x1qpluscyto: FALSE	t_11_14cyto: FALSE	t_12_14cyto: FALSE	t_14_16cyto: FALSE	t_14_20cyto: FALSE	hyperdiploidcyto: FALSE
GSM4045234	wide_pointgroup: A-BeforeTreatment	tp53: 1220.3	alt.tp53: NA	gender: Male	ageatsampledate: 46	numberoftransplants: 2	transplant: Y	datelastresponse: 40071	responselast: Confirmed NCR	dateprogress: .	monthsos: 145	monthspfs: 57	pfsgt18: TRUE	albumin: 4	b2m: 2.29999999999999	ldh: 111	iss: I	del13qclinicalfish: FALSE	del17pclinicalfish: FALSE	del16qclinicalfish: FALSE	amp1qclinicalfish: FALSE	t_4_14clinicalfish: FALSE	t_11_14clinicalfish: FALSE	hyperdiploidclinicalfish: FALSE	del13qcyto: FALSE	del11qcyto: FALSE	del17pcyto: FALSE	del16qcyto: FALSE	del1p32cyto: FALSE	del1pcyto: FALSE	del1qcyto: FALSE	amp1qcyto: FALSE	myc_8q24cyto: FALSE	x1qpluscyto: FALSE	t_11_14cyto: FALSE	t_12_14cyto: FALSE	t_14_16cyto: FALSE	t_14_20cyto: FALSE	hyperdiploidcyto: FALSE
GSM4045235	wide_pointgroup: A-BeforeTreatment	tp53: 1318	alt.tp53: NA	gender: Male	ageatsampledate: 64.2	numberoftransplants: 3	transplant: Y	datelastresponse: 40833	responselast: Confirmed CR	dateprogress: .	monthsos: 104	monthspfs: 82	pfsgt18: TRUE	albumin: 4	b2m: 3.4	ldh: 149	iss: I	del13qclinicalfish: FALSE	del17pclinicalfish: FALSE	del16qclinicalfish: FALSE	amp1qclinicalfish: FALSE	t_4_14clinicalfish: FALSE	t_11_14clinicalfish: FALSE	hyperdiploidclinicalfish: FALSE	del13qcyto: FALSE	del11qcyto: FALSE	del17pcyto: FALSE	del16qcyto: FALSE	del1p32cyto: FALSE	del1pcyto: FALSE	del1qcyto: FALSE	amp1qcyto: FALSE	myc_8q24cyto: FALSE	x1qpluscyto: FALSE	t_11_14cyto: FALSE	t_12_14cyto: FALSE	t_14_16cyto: FALSE	t_14_20cyto: FALSE	hyperdiploidcyto: FALSE
GSM4045236	wide_pointgroup: A-BeforeTreatment	tp53: 1061.1	alt.tp53: NA	gender: Male	ageatsampledate: 65.6	numberoftransplants: 2	transplant: Y	datelastresponse: 40960	responselast: Confirmed CR	dateprogress: .	monthsos: 161	monthspfs: 87	pfsgt18: TRUE	albumin: 4.09999999999999	b2m: 4	ldh: 134	iss: II	del13qclinicalfish: FALSE	del17pclinicalfish: FALSE	del16qclinicalfish: FALSE	amp1qclinicalfish: FALSE	t_4_14clinicalfish: FALSE	t_11_14clinicalfish: FALSE	hyperdiploidclinicalfish: FALSE	del13qcyto: FALSE	del11qcyto: FALSE	del17pcyto: FALSE	del16qcyto: FALSE	del1p32cyto: FALSE	del1pcyto: FALSE	del1qcyto: FALSE	amp1qcyto: FALSE	myc_8q24cyto: FALSE	x1qpluscyto: FALSE	t_11_14cyto: FALSE	t_12_14cyto: FALSE	t_14_16cyto: FALSE	t_14_20cyto: FALSE	hyperdiploidcyto: FALSE
GSM4045237	wide_pointgroup: A-BeforeTreatment	tp53: 1448.6	alt.tp53: NA	gender: Male	ageatsampledate: 58.7	numberoftransplants: 2	transplant: Y	datelastresponse: 40919	responselast: Confirmed CR	dateprogress: .	monthsos: 129	monthspfs: 85	pfsgt18: TRUE	albumin: 3.8	b2m: 2.8	ldh: 122	iss: I	del13qclinicalfish: FALSE	del17pclinicalfish: FALSE	del16qclinicalfish: FALSE	amp1qclinicalfish: FALSE	t_4_14clinicalfish: FALSE	t_11_14clinicalfish: FALSE	hyperdiploidclinicalfish: FALSE	del13qcyto: TRUE	del11qcyto: FALSE	del17pcyto: FALSE	del16qcyto: FALSE	del1p32cyto: TRUE	del1pcyto: TRUE	del1qcyto: TRUE	amp1qcyto: FALSE	myc_8q24cyto: TRUE	x1qpluscyto: TRUE	t_11_14cyto: FALSE	t_12_14cyto: FALSE	t_14_16cyto: FALSE	t_14_20cyto: FALSE	hyperdiploidcyto: TRUE
GSM4045238	wide_pointgroup: B-PostInduction	tp53: 1034.8	alt.tp53: NA	gender: Male	ageatsampledate: 64.2	numberoftransplants: 3	transplant: Y	datelastresponse: 40833	responselast: Confirmed CR	dateprogress: .	monthsos: 104	monthspfs: 82	pfsgt18: TRUE	albumin: 4	b2m: 3.4	ldh: 149	iss: I	del13qclinicalfish: FALSE	del17pclinicalfish: FALSE	del16qclinicalfish: FALSE	amp1qclinicalfish: FALSE	t_4_14clinicalfish: FALSE	t_11_14clinicalfish: FALSE	hyperdiploidclinicalfish: FALSE	del13qcyto: FALSE	del11qcyto: FALSE	del17pcyto: FALSE	del16qcyto: FALSE	del1p32cyto: FALSE	del1pcyto: FALSE	del1qcyto: FALSE	amp1qcyto: FALSE	myc_8q24cyto: FALSE	x1qpluscyto: FALSE	t_11_14cyto: FALSE	t_12_14cyto: FALSE	t_14_16cyto: FALSE	t_14_20cyto: FALSE	hyperdiploidcyto: FALSE
GSM4045239	wide_pointgroup: A-BeforeTreatment	tp53: 1192.7	alt.tp53: NA	gender: Female	ageatsampledate: 38.6	numberoftransplants: 2	transplant: Y	datelastresponse: 40735	responselast: Confirmed CR	dateprogress: .	monthsos: 157	monthspfs: 78	pfsgt18: TRUE	albumin: 4.3	b2m: 1.4	ldh: 151	iss: I	del13qclinicalfish: FALSE	del17pclinicalfish: FALSE	del16qclinicalfish: FALSE	amp1qclinicalfish: FALSE	t_4_14clinicalfish: FALSE	t_11_14clinicalfish: FALSE	hyperdiploidclinicalfish: FALSE	del13qcyto: FALSE	del11qcyto: FALSE	del17pcyto: FALSE	del16qcyto: FALSE	del1p32cyto: FALSE	del1pcyto: FALSE	del1qcyto: FALSE	amp1qcyto: FALSE	myc_8q24cyto: FALSE	x1qpluscyto: FALSE	t_11_14cyto: FALSE	t_12_14cyto: FALSE	t_14_16cyto: FALSE	t_14_20cyto: FALSE	hyperdiploidcyto: FALSE
GSM4045240	wide_pointgroup: A-BeforeTreatment	tp53: 1182.8	alt.tp53: NA	gender: Male	ageatsampledate: 67.3	numberoftransplants: 1	transplant: Y	datelastresponse: 40532	responselast: Confirmed CR	dateprogress: .	monthsos: 117	monthspfs: 72	pfsgt18: TRUE	albumin: 3.8	b2m: 3.6	ldh: 134	iss: II	del13qclinicalfish: FALSE	del17pclinicalfish: FALSE	del16qclinicalfish: FALSE	amp1qclinicalfish: FALSE	t_4_14clinicalfish: FALSE	t_11_14clinicalfish: FALSE	hyperdiploidclinicalfish: FALSE	del13qcyto: FALSE	del11qcyto: FALSE	del17pcyto: FALSE	del16qcyto: FALSE	del1p32cyto: FALSE	del1pcyto: FALSE	del1qcyto: FALSE	amp1qcyto: FALSE	myc_8q24cyto: FALSE	x1qpluscyto: FALSE	t_11_14cyto: FALSE	t_12_14cyto: FALSE	t_14_16cyto: FALSE	t_14_20cyto: FALSE	hyperdiploidcyto: FALSE
GSM4045241	wide_pointgroup: B-PostInduction	tp53: 933	alt.tp53: NA	gender: Male	ageatsampledate: 67.3	numberoftransplants: 1	transplant: Y	datelastresponse: 40532	responselast: Confirmed CR	dateprogress: .	monthsos: 117	monthspfs: 72	pfsgt18: TRUE	albumin: 3.8	b2m: 3.6	ldh: 134	iss: II	del13qclinicalfish: FALSE	del17pclinicalfish: FALSE	del16qclinicalfish: FALSE	amp1qclinicalfish: FALSE	t_4_14clinicalfish: FALSE	t_11_14clinicalfish: FALSE	hyperdiploidclinicalfish: FALSE	del13qcyto: FALSE	del11qcyto: FALSE	del17pcyto: FALSE	del16qcyto: FALSE	del1p32cyto: FALSE	del1pcyto: FALSE	del1qcyto: FALSE	amp1qcyto: FALSE	myc_8q24cyto: FALSE	x1qpluscyto: FALSE	t_11_14cyto: FALSE	t_12_14cyto: FALSE	t_14_16cyto: FALSE	t_14_20cyto: FALSE	hyperdiploidcyto: FALSE
GSM4045242	wide_pointgroup: A-BeforeTreatment	tp53: 1287.2	alt.tp53: NA	gender: Male	ageatsampledate: 69	numberoftransplants: 2	transplant: Y	datelastresponse: 38461	responselast: Possible Relapse	dateprogress: .	monthsos: 5	monthspfs: 3	pfsgt18: FALSE	albumin: 4.3	b2m: 3.2	ldh: 178	iss: I	del13qclinicalfish: FALSE	del17pclinicalfish: FALSE	del16qclinicalfish: FALSE	amp1qclinicalfish: FALSE	t_4_14clinicalfish: FALSE	t_11_14clinicalfish: FALSE	hyperdiploidclinicalfish: FALSE	del13qcyto: TRUE	del11qcyto: FALSE	del17pcyto: FALSE	del16qcyto: FALSE	del1p32cyto: TRUE	del1pcyto: TRUE	del1qcyto: TRUE	amp1qcyto: FALSE	myc_8q24cyto: FALSE	x1qpluscyto: TRUE	t_11_14cyto: FALSE	t_12_14cyto: FALSE	t_14_16cyto: FALSE	t_14_20cyto: FALSE	hyperdiploidcyto: TRUE
GSM4045243	wide_pointgroup: A-BeforeTreatment	tp53: 1189.8	alt.tp53: NA	gender: Female	ageatsampledate: 52.4	numberoftransplants: 2	transplant: Y	datelastresponse: 41016	responselast: Confirmed CR	dateprogress: .	monthsos: 115	monthspfs: 88	pfsgt18: TRUE	albumin: 3.5	b2m: 5.5	ldh: 113	iss: III	del13qclinicalfish: FALSE	del17pclinicalfish: FALSE	del16qclinicalfish: FALSE	amp1qclinicalfish: FALSE	t_4_14clinicalfish: FALSE	t_11_14clinicalfish: FALSE	hyperdiploidclinicalfish: FALSE	del13qcyto: FALSE	del11qcyto: FALSE	del17pcyto: FALSE	del16qcyto: FALSE	del1p32cyto: FALSE	del1pcyto: FALSE	del1qcyto: FALSE	amp1qcyto: FALSE	myc_8q24cyto: FALSE	x1qpluscyto: FALSE	t_11_14cyto: FALSE	t_12_14cyto: FALSE	t_14_16cyto: FALSE	t_14_20cyto: FALSE	hyperdiploidcyto: FALSE
GSM4045244	wide_pointgroup: B-PostInduction	tp53: 559.7	alt.tp53: NA	gender: Male	ageatsampledate: 53.8	numberoftransplants: 2	transplant: Y	datelastresponse: 38827	responselast: Onset Response	dateprogress: .	monthsos: 135	monthspfs: 15	pfsgt18: FALSE	albumin: 4.09999999999999	b2m: 1.5	ldh: 174	iss: I	del13qclinicalfish: FALSE	del17pclinicalfish: FALSE	del16qclinicalfish: FALSE	amp1qclinicalfish: FALSE	t_4_14clinicalfish: FALSE	t_11_14clinicalfish: FALSE	hyperdiploidclinicalfish: FALSE	del13qcyto: FALSE	del11qcyto: FALSE	del17pcyto: FALSE	del16qcyto: FALSE	del1p32cyto: FALSE	del1pcyto: FALSE	del1qcyto: FALSE	amp1qcyto: FALSE	myc_8q24cyto: FALSE	x1qpluscyto: FALSE	t_11_14cyto: FALSE	t_12_14cyto: FALSE	t_14_16cyto: FALSE	t_14_20cyto: FALSE	hyperdiploidcyto: FALSE
GSM4045245	wide_pointgroup: B-PostInduction	tp53: 1236.2	alt.tp53: NA	gender: Male	ageatsampledate: 53.4	numberoftransplants: 2	transplant: Y	datelastresponse: 40520	responselast: Possible Relapse	dateprogress: .	monthsos: 118	monthspfs: 71	pfsgt18: TRUE	albumin: 3.8	b2m: 1.9	ldh: 160	iss: I	del13qclinicalfish: FALSE	del17pclinicalfish: FALSE	del16qclinicalfish: FALSE	amp1qclinicalfish: FALSE	t_4_14clinicalfish: FALSE	t_11_14clinicalfish: FALSE	hyperdiploidclinicalfish: FALSE	del13qcyto: FALSE	del11qcyto: FALSE	del17pcyto: FALSE	del16qcyto: FALSE	del1p32cyto: FALSE	del1pcyto: FALSE	del1qcyto: FALSE	amp1qcyto: FALSE	myc_8q24cyto: FALSE	x1qpluscyto: FALSE	t_11_14cyto: FALSE	t_12_14cyto: FALSE	t_14_16cyto: FALSE	t_14_20cyto: FALSE	hyperdiploidcyto: FALSE
GSM4045246	wide_pointgroup: A-BeforeTreatment	tp53: 1146.2	alt.tp53: NA	gender: Male	ageatsampledate: 53.4	numberoftransplants: 2	transplant: Y	datelastresponse: 40520	responselast: Possible Relapse	dateprogress: .	monthsos: 118	monthspfs: 71	pfsgt18: TRUE	albumin: 3.8	b2m: 1.9	ldh: 160	iss: I	del13qclinicalfish: FALSE	del17pclinicalfish: FALSE	del16qclinicalfish: FALSE	amp1qclinicalfish: FALSE	t_4_14clinicalfish: FALSE	t_11_14clinicalfish: FALSE	hyperdiploidclinicalfish: FALSE	del13qcyto: FALSE	del11qcyto: FALSE	del17pcyto: FALSE	del16qcyto: FALSE	del1p32cyto: FALSE	del1pcyto: FALSE	del1qcyto: FALSE	amp1qcyto: FALSE	myc_8q24cyto: FALSE	x1qpluscyto: FALSE	t_11_14cyto: FALSE	t_12_14cyto: FALSE	t_14_16cyto: FALSE	t_14_20cyto: FALSE	hyperdiploidcyto: FALSE
GSM4045247	wide_pointgroup: A-BeforeTreatment	tp53: 1308.3	alt.tp53: NA	gender: Female	ageatsampledate: 46.9	numberoftransplants: 2	transplant: Y	datelastresponse: 41464	responselast: Remission	dateprogress: .	monthsos: 103	monthspfs: 103	pfsgt18: TRUE	albumin: 3.5	b2m: 7.9	ldh: 314	iss: III	del13qclinicalfish: FALSE	del17pclinicalfish: FALSE	del16qclinicalfish: FALSE	amp1qclinicalfish: FALSE	t_4_14clinicalfish: FALSE	t_11_14clinicalfish: FALSE	hyperdiploidclinicalfish: FALSE	del13qcyto: FALSE	del11qcyto: FALSE	del17pcyto: FALSE	del16qcyto: FALSE	del1p32cyto: FALSE	del1pcyto: FALSE	del1qcyto: FALSE	amp1qcyto: FALSE	myc_8q24cyto: FALSE	x1qpluscyto: FALSE	t_11_14cyto: FALSE	t_12_14cyto: FALSE	t_14_16cyto: FALSE	t_14_20cyto: FALSE	hyperdiploidcyto: FALSE
GSM4045248	wide_pointgroup: B-PostInduction	tp53: 1236.5	alt.tp53: NA	gender: Female	ageatsampledate: 46.9	numberoftransplants: 2	transplant: Y	datelastresponse: 41464	responselast: Remission	dateprogress: .	monthsos: 103	monthspfs: 103	pfsgt18: TRUE	albumin: 3.5	b2m: 7.9	ldh: 314	iss: III	del13qclinicalfish: FALSE	del17pclinicalfish: FALSE	del16qclinicalfish: FALSE	amp1qclinicalfish: FALSE	t_4_14clinicalfish: FALSE	t_11_14clinicalfish: FALSE	hyperdiploidclinicalfish: FALSE	del13qcyto: FALSE	del11qcyto: FALSE	del17pcyto: FALSE	del16qcyto: FALSE	del1p32cyto: FALSE	del1pcyto: FALSE	del1qcyto: FALSE	amp1qcyto: FALSE	myc_8q24cyto: FALSE	x1qpluscyto: FALSE	t_11_14cyto: FALSE	t_12_14cyto: FALSE	t_14_16cyto: FALSE	t_14_20cyto: FALSE	hyperdiploidcyto: FALSE
GSM4045249	wide_pointgroup: B-PostInduction	tp53: 816	alt.tp53: NA	gender: Male	ageatsampledate: 50.9	numberoftransplants: 2	transplant: Y	datelastresponse: 41065	responselast: Confirmed CR	dateprogress: .	monthsos: 153	monthspfs: 89	pfsgt18: TRUE	albumin: 4.8	b2m: 2.29999999999999	ldh: 140	iss: I	del13qclinicalfish: FALSE	del17pclinicalfish: FALSE	del16qclinicalfish: FALSE	amp1qclinicalfish: FALSE	t_4_14clinicalfish: FALSE	t_11_14clinicalfish: FALSE	hyperdiploidclinicalfish: FALSE	del13qcyto: FALSE	del11qcyto: FALSE	del17pcyto: FALSE	del16qcyto: FALSE	del1p32cyto: FALSE	del1pcyto: FALSE	del1qcyto: FALSE	amp1qcyto: FALSE	myc_8q24cyto: FALSE	x1qpluscyto: FALSE	t_11_14cyto: FALSE	t_12_14cyto: FALSE	t_14_16cyto: FALSE	t_14_20cyto: FALSE	hyperdiploidcyto: FALSE
GSM4045250	wide_pointgroup: B-PostInduction	tp53: 1259	alt.tp53: NA	gender: Male	ageatsampledate: 61.2	numberoftransplants: 2	transplant: Y	datelastresponse: 40931	responselast: Confirmed CR	dateprogress: .	monthsos: 133	monthspfs: 85	pfsgt18: TRUE	albumin: 5.09999999999999	b2m: 2.1	ldh: 165	iss: I	del13qclinicalfish: FALSE	del17pclinicalfish: FALSE	del16qclinicalfish: FALSE	amp1qclinicalfish: FALSE	t_4_14clinicalfish: FALSE	t_11_14clinicalfish: FALSE	hyperdiploidclinicalfish: FALSE	del13qcyto: FALSE	del11qcyto: FALSE	del17pcyto: FALSE	del16qcyto: FALSE	del1p32cyto: FALSE	del1pcyto: FALSE	del1qcyto: FALSE	amp1qcyto: FALSE	myc_8q24cyto: FALSE	x1qpluscyto: FALSE	t_11_14cyto: FALSE	t_12_14cyto: FALSE	t_14_16cyto: FALSE	t_14_20cyto: FALSE	hyperdiploidcyto: FALSE
GSM4045251	wide_pointgroup: A-BeforeTreatment	tp53: 1456.1	alt.tp53: NA	gender: Male	ageatsampledate: 72.3	numberoftransplants: 2	transplant: Y	datelastresponse: 41464	responselast: Remission	dateprogress: .	monthsos: 102	monthspfs: 102	pfsgt18: TRUE	albumin: 3.6	b2m: 2.6	ldh: 119	iss: I	del13qclinicalfish: FALSE	del17pclinicalfish: FALSE	del16qclinicalfish: FALSE	amp1qclinicalfish: FALSE	t_4_14clinicalfish: FALSE	t_11_14clinicalfish: FALSE	hyperdiploidclinicalfish: FALSE	del13qcyto: FALSE	del11qcyto: FALSE	del17pcyto: FALSE	del16qcyto: FALSE	del1p32cyto: FALSE	del1pcyto: FALSE	del1qcyto: FALSE	amp1qcyto: FALSE	myc_8q24cyto: FALSE	x1qpluscyto: FALSE	t_11_14cyto: FALSE	t_12_14cyto: FALSE	t_14_16cyto: FALSE	t_14_20cyto: FALSE	hyperdiploidcyto: FALSE
GSM4045252	wide_pointgroup: A-BeforeTreatment	tp53: 1604	alt.tp53: NA	gender: Male	ageatsampledate: 56.7	numberoftransplants: 2	transplant: Y	datelastresponse: 41019	responselast: Remission	dateprogress: .	monthsos: 160	monthspfs: 87	pfsgt18: TRUE	albumin: 2.8	b2m: 4.09999999999999	ldh: 176	iss: II	del13qclinicalfish: FALSE	del17pclinicalfish: FALSE	del16qclinicalfish: FALSE	amp1qclinicalfish: FALSE	t_4_14clinicalfish: FALSE	t_11_14clinicalfish: FALSE	hyperdiploidclinicalfish: FALSE	del13qcyto: FALSE	del11qcyto: FALSE	del17pcyto: FALSE	del16qcyto: FALSE	del1p32cyto: FALSE	del1pcyto: FALSE	del1qcyto: FALSE	amp1qcyto: FALSE	myc_8q24cyto: FALSE	x1qpluscyto: FALSE	t_11_14cyto: FALSE	t_12_14cyto: FALSE	t_14_16cyto: FALSE	t_14_20cyto: FALSE	hyperdiploidcyto: FALSE
GSM4045253	wide_pointgroup: A-BeforeTreatment	tp53: 1193.5	alt.tp53: NA	gender: Male	ageatsampledate: 47.3	numberoftransplants: 2	transplant: Y	datelastresponse: 41003	responselast: Relapse	dateprogress: 41003	monthsos: 159	monthspfs: 87	pfsgt18: TRUE	albumin: 4	b2m: 0.45	ldh: 111	iss: I	del13qclinicalfish: FALSE	del17pclinicalfish: FALSE	del16qclinicalfish: FALSE	amp1qclinicalfish: FALSE	t_4_14clinicalfish: FALSE	t_11_14clinicalfish: FALSE	hyperdiploidclinicalfish: FALSE	del13qcyto: FALSE	del11qcyto: FALSE	del17pcyto: FALSE	del16qcyto: FALSE	del1p32cyto: FALSE	del1pcyto: FALSE	del1qcyto: FALSE	amp1qcyto: FALSE	myc_8q24cyto: FALSE	x1qpluscyto: FALSE	t_11_14cyto: FALSE	t_12_14cyto: FALSE	t_14_16cyto: FALSE	t_14_20cyto: FALSE	hyperdiploidcyto: FALSE
GSM4045254	wide_pointgroup: A-BeforeTreatment	tp53: 1707.4	alt.tp53: NA	gender: Male	ageatsampledate: 50.9	numberoftransplants: 2	transplant: Y	datelastresponse: 41065	responselast: Confirmed CR	dateprogress: .	monthsos: 153	monthspfs: 89	pfsgt18: TRUE	albumin: 4.8	b2m: 2.29999999999999	ldh: 140	iss: I	del13qclinicalfish: FALSE	del17pclinicalfish: FALSE	del16qclinicalfish: FALSE	amp1qclinicalfish: FALSE	t_4_14clinicalfish: FALSE	t_11_14clinicalfish: FALSE	hyperdiploidclinicalfish: FALSE	del13qcyto: FALSE	del11qcyto: FALSE	del17pcyto: FALSE	del16qcyto: FALSE	del1p32cyto: FALSE	del1pcyto: FALSE	del1qcyto: FALSE	amp1qcyto: FALSE	myc_8q24cyto: FALSE	x1qpluscyto: FALSE	t_11_14cyto: FALSE	t_12_14cyto: FALSE	t_14_16cyto: FALSE	t_14_20cyto: FALSE	hyperdiploidcyto: FALSE
GSM4045255	wide_pointgroup: B-PostInduction	tp53: 973.1	alt.tp53: NA	gender: Male	ageatsampledate: 57.2	numberoftransplants: 2	transplant: Y	datelastresponse: 39742	responselast: Confirmed CR	dateprogress: .	monthsos: 51	monthspfs: 44	pfsgt18: TRUE	albumin: 4.2	b2m: 7.8	ldh: 141	iss: III	del13qclinicalfish: FALSE	del17pclinicalfish: FALSE	del16qclinicalfish: FALSE	amp1qclinicalfish: FALSE	t_4_14clinicalfish: FALSE	t_11_14clinicalfish: FALSE	hyperdiploidclinicalfish: FALSE	del13qcyto: FALSE	del11qcyto: FALSE	del17pcyto: FALSE	del16qcyto: FALSE	del1p32cyto: FALSE	del1pcyto: FALSE	del1qcyto: FALSE	amp1qcyto: FALSE	myc_8q24cyto: FALSE	x1qpluscyto: FALSE	t_11_14cyto: FALSE	t_12_14cyto: FALSE	t_14_16cyto: FALSE	t_14_20cyto: FALSE	hyperdiploidcyto: FALSE
GSM4045256	wide_pointgroup: B-PostInduction	tp53: 1506.9	alt.tp53: NA	gender: Female	ageatsampledate: 59.3	numberoftransplants: 4	transplant: Y	datelastresponse: 41722	responselast: Progressive Disease	dateprogress: 41107	monthsos: 111	monthspfs: 90	pfsgt18: TRUE	albumin: 4.09999999999999	b2m: 1.9	ldh: 139	iss: I	del13qclinicalfish: FALSE	del17pclinicalfish: FALSE	del16qclinicalfish: FALSE	amp1qclinicalfish: FALSE	t_4_14clinicalfish: FALSE	t_11_14clinicalfish: FALSE	hyperdiploidclinicalfish: FALSE	del13qcyto: TRUE	del11qcyto: FALSE	del17pcyto: FALSE	del16qcyto: FALSE	del1p32cyto: TRUE	del1pcyto: TRUE	del1qcyto: TRUE	amp1qcyto: FALSE	myc_8q24cyto: TRUE	x1qpluscyto: TRUE	t_11_14cyto: FALSE	t_12_14cyto: FALSE	t_14_16cyto: FALSE	t_14_20cyto: FALSE	hyperdiploidcyto: TRUE
GSM4045257	wide_pointgroup: B-PostInduction	tp53: 1112.1	alt.tp53: NA	gender: Male	ageatsampledate: 67.3	numberoftransplants: 2	transplant: Y	datelastresponse: 40917	responselast: Confirmed CR	dateprogress: .	monthsos: 161	monthspfs: 83	pfsgt18: TRUE	albumin: 4.2	b2m: 4.3	ldh: 137	iss: II	del13qclinicalfish: FALSE	del17pclinicalfish: FALSE	del16qclinicalfish: FALSE	amp1qclinicalfish: FALSE	t_4_14clinicalfish: FALSE	t_11_14clinicalfish: FALSE	hyperdiploidclinicalfish: FALSE	del13qcyto: FALSE	del11qcyto: FALSE	del17pcyto: FALSE	del16qcyto: FALSE	del1p32cyto: FALSE	del1pcyto: FALSE	del1qcyto: FALSE	amp1qcyto: FALSE	myc_8q24cyto: FALSE	x1qpluscyto: FALSE	t_11_14cyto: FALSE	t_12_14cyto: FALSE	t_14_16cyto: FALSE	t_14_20cyto: FALSE	hyperdiploidcyto: FALSE
GSM4045258	wide_pointgroup: B-PostInduction	tp53: 1559.8	alt.tp53: NA	gender: Male	ageatsampledate: 58	numberoftransplants: 2	transplant: Y	datelastresponse: 40966	responselast: Confirmed CR	dateprogress: .	monthsos: 98	monthspfs: 85	pfsgt18: TRUE	albumin: 4.09999999999999	b2m: 5	ldh: 175	iss: II	del13qclinicalfish: FALSE	del17pclinicalfish: FALSE	del16qclinicalfish: FALSE	amp1qclinicalfish: FALSE	t_4_14clinicalfish: FALSE	t_11_14clinicalfish: FALSE	hyperdiploidclinicalfish: FALSE	del13qcyto: TRUE	del11qcyto: FALSE	del17pcyto: FALSE	del16qcyto: FALSE	del1p32cyto: FALSE	del1pcyto: FALSE	del1qcyto: FALSE	amp1qcyto: FALSE	myc_8q24cyto: FALSE	x1qpluscyto: TRUE	t_11_14cyto: FALSE	t_12_14cyto: FALSE	t_14_16cyto: FALSE	t_14_20cyto: FALSE	hyperdiploidcyto: TRUE
GSM4045259	wide_pointgroup: A-BeforeTreatment	tp53: 1210.8	alt.tp53: NA	gender: Male	ageatsampledate: 61.2	numberoftransplants: 2	transplant: Y	datelastresponse: 40931	responselast: Confirmed CR	dateprogress: .	monthsos: 133	monthspfs: 85	pfsgt18: TRUE	albumin: 5.09999999999999	b2m: 2.1	ldh: 165	iss: I	del13qclinicalfish: FALSE	del17pclinicalfish: FALSE	del16qclinicalfish: FALSE	amp1qclinicalfish: FALSE	t_4_14clinicalfish: FALSE	t_11_14clinicalfish: FALSE	hyperdiploidclinicalfish: FALSE	del13qcyto: FALSE	del11qcyto: FALSE	del17pcyto: FALSE	del16qcyto: FALSE	del1p32cyto: FALSE	del1pcyto: FALSE	del1qcyto: FALSE	amp1qcyto: FALSE	myc_8q24cyto: FALSE	x1qpluscyto: FALSE	t_11_14cyto: FALSE	t_12_14cyto: FALSE	t_14_16cyto: FALSE	t_14_20cyto: FALSE	hyperdiploidcyto: FALSE
GSM4045260	wide_pointgroup: A-BeforeTreatment	tp53: 1568.3	alt.tp53: NA	gender: Female	ageatsampledate: 59.3	numberoftransplants: 4	transplant: Y	datelastresponse: 41722	responselast: Progressive Disease	dateprogress: 41107	monthsos: 111	monthspfs: 90	pfsgt18: TRUE	albumin: 4.09999999999999	b2m: 1.9	ldh: 139	iss: I	del13qclinicalfish: FALSE	del17pclinicalfish: FALSE	del16qclinicalfish: FALSE	amp1qclinicalfish: FALSE	t_4_14clinicalfish: FALSE	t_11_14clinicalfish: FALSE	hyperdiploidclinicalfish: FALSE	del13qcyto: TRUE	del11qcyto: FALSE	del17pcyto: FALSE	del16qcyto: FALSE	del1p32cyto: TRUE	del1pcyto: TRUE	del1qcyto: TRUE	amp1qcyto: FALSE	myc_8q24cyto: TRUE	x1qpluscyto: TRUE	t_11_14cyto: FALSE	t_12_14cyto: FALSE	t_14_16cyto: FALSE	t_14_20cyto: FALSE	hyperdiploidcyto: TRUE
GSM4045261	wide_pointgroup: A-BeforeTreatment	tp53: 1052.9	alt.tp53: NA	gender: Male	ageatsampledate: 57.2	numberoftransplants: 2	transplant: Y	datelastresponse: 39742	responselast: Confirmed CR	dateprogress: .	monthsos: 51	monthspfs: 44	pfsgt18: TRUE	albumin: 4.2	b2m: 7.8	ldh: 141	iss: III	del13qclinicalfish: FALSE	del17pclinicalfish: FALSE	del16qclinicalfish: FALSE	amp1qclinicalfish: FALSE	t_4_14clinicalfish: FALSE	t_11_14clinicalfish: FALSE	hyperdiploidclinicalfish: FALSE	del13qcyto: FALSE	del11qcyto: FALSE	del17pcyto: FALSE	del16qcyto: FALSE	del1p32cyto: FALSE	del1pcyto: FALSE	del1qcyto: FALSE	amp1qcyto: FALSE	myc_8q24cyto: FALSE	x1qpluscyto: FALSE	t_11_14cyto: FALSE	t_12_14cyto: FALSE	t_14_16cyto: FALSE	t_14_20cyto: FALSE	hyperdiploidcyto: FALSE
GSM4045262	wide_pointgroup: A-BeforeTreatment	tp53: 979.8	alt.tp53: NA	gender: Male	ageatsampledate: 64.5	numberoftransplants: 3	transplant: Y	datelastresponse: 40450	responselast: Progression	dateprogress: .	monthsos: 65	monthspfs: 57	pfsgt18: TRUE	albumin: 4.59999999999999	b2m: 2	ldh: 151	iss: I	del13qclinicalfish: FALSE	del17pclinicalfish: FALSE	del16qclinicalfish: FALSE	amp1qclinicalfish: FALSE	t_4_14clinicalfish: FALSE	t_11_14clinicalfish: FALSE	hyperdiploidclinicalfish: FALSE	del13qcyto: FALSE	del11qcyto: FALSE	del17pcyto: FALSE	del16qcyto: FALSE	del1p32cyto: FALSE	del1pcyto: FALSE	del1qcyto: FALSE	amp1qcyto: FALSE	myc_8q24cyto: FALSE	x1qpluscyto: FALSE	t_11_14cyto: FALSE	t_12_14cyto: FALSE	t_14_16cyto: FALSE	t_14_20cyto: FALSE	hyperdiploidcyto: FALSE
GSM4045263	wide_pointgroup: A-BeforeTreatment	tp53: 1697.8	alt.tp53: NA	gender: Male	ageatsampledate: 58	numberoftransplants: 2	transplant: Y	datelastresponse: 40966	responselast: Confirmed CR	dateprogress: .	monthsos: 98	monthspfs: 85	pfsgt18: TRUE	albumin: 4.09999999999999	b2m: 5	ldh: 175	iss: II	del13qclinicalfish: FALSE	del17pclinicalfish: FALSE	del16qclinicalfish: FALSE	amp1qclinicalfish: FALSE	t_4_14clinicalfish: FALSE	t_11_14clinicalfish: FALSE	hyperdiploidclinicalfish: FALSE	del13qcyto: TRUE	del11qcyto: FALSE	del17pcyto: FALSE	del16qcyto: FALSE	del1p32cyto: FALSE	del1pcyto: FALSE	del1qcyto: FALSE	amp1qcyto: FALSE	myc_8q24cyto: FALSE	x1qpluscyto: TRUE	t_11_14cyto: FALSE	t_12_14cyto: FALSE	t_14_16cyto: FALSE	t_14_20cyto: FALSE	hyperdiploidcyto: TRUE
GSM4045264	wide_pointgroup: A-BeforeTreatment	tp53: 1185.2	alt.tp53: NA	gender: Male	ageatsampledate: 52.6	numberoftransplants: 2	transplant: Y	datelastresponse: 42758	responselast: SD	dateprogress: 42044	monthsos: 155	monthspfs: 120	pfsgt18: TRUE	albumin: 3.4	b2m: 5.3	ldh: 127	iss: II	del13qclinicalfish: FALSE	del17pclinicalfish: FALSE	del16qclinicalfish: FALSE	amp1qclinicalfish: FALSE	t_4_14clinicalfish: FALSE	t_11_14clinicalfish: FALSE	hyperdiploidclinicalfish: FALSE	del13qcyto: FALSE	del11qcyto: FALSE	del17pcyto: TRUE	del16qcyto: FALSE	del1p32cyto: FALSE	del1pcyto: TRUE	del1qcyto: FALSE	amp1qcyto: FALSE	myc_8q24cyto: FALSE	x1qpluscyto: TRUE	t_11_14cyto: FALSE	t_12_14cyto: FALSE	t_14_16cyto: FALSE	t_14_20cyto: FALSE	hyperdiploidcyto: TRUE
GSM4045265	wide_pointgroup: A-BeforeTreatment	tp53: 1166	alt.tp53: NA	gender: Female	ageatsampledate: 45.2	numberoftransplants: 3	transplant: Y	datelastresponse: 40955	responselast: Confirmed CR	dateprogress: .	monthsos: 158	monthspfs: 84	pfsgt18: TRUE	albumin: 4.4	b2m: 1.8	ldh: 122	iss: I	del13qclinicalfish: FALSE	del17pclinicalfish: FALSE	del16qclinicalfish: FALSE	amp1qclinicalfish: FALSE	t_4_14clinicalfish: FALSE	t_11_14clinicalfish: FALSE	hyperdiploidclinicalfish: FALSE	del13qcyto: FALSE	del11qcyto: FALSE	del17pcyto: FALSE	del16qcyto: FALSE	del1p32cyto: FALSE	del1pcyto: FALSE	del1qcyto: FALSE	amp1qcyto: FALSE	myc_8q24cyto: FALSE	x1qpluscyto: FALSE	t_11_14cyto: FALSE	t_12_14cyto: FALSE	t_14_16cyto: FALSE	t_14_20cyto: FALSE	hyperdiploidcyto: FALSE
GSM4045266	wide_pointgroup: A-BeforeTreatment	tp53: 1049.7	alt.tp53: NA	gender: Male	ageatsampledate: 43.1	numberoftransplants: 2	transplant: Y	datelastresponse: 42017	responselast: Confirmed CR	dateprogress: .	monthsos: 133	monthspfs: 119	pfsgt18: TRUE	albumin: 4	b2m: 4	ldh: 68	iss: II	del13qclinicalfish: FALSE	del17pclinicalfish: FALSE	del16qclinicalfish: FALSE	amp1qclinicalfish: FALSE	t_4_14clinicalfish: FALSE	t_11_14clinicalfish: FALSE	hyperdiploidclinicalfish: FALSE	del13qcyto: FALSE	del11qcyto: FALSE	del17pcyto: FALSE	del16qcyto: FALSE	del1p32cyto: FALSE	del1pcyto: FALSE	del1qcyto: FALSE	amp1qcyto: FALSE	myc_8q24cyto: FALSE	x1qpluscyto: FALSE	t_11_14cyto: FALSE	t_12_14cyto: FALSE	t_14_16cyto: FALSE	t_14_20cyto: FALSE	hyperdiploidcyto: FALSE
GSM4045267	wide_pointgroup: A-BeforeTreatment	tp53: 1519.6	alt.tp53: NA	gender: Male	ageatsampledate: 66.8	numberoftransplants: 2	transplant: Y	datelastresponse: 38945	responselast: Confirmed NCR	dateprogress: .	monthsos: 16	monthspfs: 16	pfsgt18: FALSE	albumin: 4.4	b2m: 5.6	ldh: 165	iss: III	del13qclinicalfish: FALSE	del17pclinicalfish: FALSE	del16qclinicalfish: FALSE	amp1qclinicalfish: FALSE	t_4_14clinicalfish: FALSE	t_11_14clinicalfish: FALSE	hyperdiploidclinicalfish: FALSE	del13qcyto: FALSE	del11qcyto: FALSE	del17pcyto: FALSE	del16qcyto: FALSE	del1p32cyto: FALSE	del1pcyto: TRUE	del1qcyto: FALSE	amp1qcyto: FALSE	myc_8q24cyto: FALSE	x1qpluscyto: TRUE	t_11_14cyto: FALSE	t_12_14cyto: FALSE	t_14_16cyto: FALSE	t_14_20cyto: FALSE	hyperdiploidcyto: TRUE
GSM4045268	wide_pointgroup: B-PostInduction	tp53: 1006.3	alt.tp53: NA	gender: Female	ageatsampledate: 54.3	numberoftransplants: 2	transplant: Y	datelastresponse: 39058	responselast: Relapse	dateprogress: 39058	monthsos: 24	monthspfs: 20	pfsgt18: TRUE	albumin: 3.8	b2m: 3.8	ldh: 111	iss: II	del13qclinicalfish: FALSE	del17pclinicalfish: FALSE	del16qclinicalfish: FALSE	amp1qclinicalfish: FALSE	t_4_14clinicalfish: FALSE	t_11_14clinicalfish: FALSE	hyperdiploidclinicalfish: FALSE	del13qcyto: FALSE	del11qcyto: FALSE	del17pcyto: FALSE	del16qcyto: FALSE	del1p32cyto: FALSE	del1pcyto: FALSE	del1qcyto: FALSE	amp1qcyto: FALSE	myc_8q24cyto: FALSE	x1qpluscyto: TRUE	t_11_14cyto: FALSE	t_12_14cyto: FALSE	t_14_16cyto: FALSE	t_14_20cyto: FALSE	hyperdiploidcyto: TRUE
GSM4045269	wide_pointgroup: B-PostInduction	tp53: 1401.7	alt.tp53: NA	gender: Female	ageatsampledate: 63.6	numberoftransplants: 1	transplant: Y	datelastresponse: 38587	responselast: Confirmed NCR	dateprogress: .	monthsos: 5	monthspfs: 4	pfsgt18: FALSE	albumin: 3.5	b2m: 49.1	ldh: 217	iss: III	del13qclinicalfish: FALSE	del17pclinicalfish: FALSE	del16qclinicalfish: FALSE	amp1qclinicalfish: FALSE	t_4_14clinicalfish: FALSE	t_11_14clinicalfish: FALSE	hyperdiploidclinicalfish: FALSE	del13qcyto: FALSE	del11qcyto: FALSE	del17pcyto: FALSE	del16qcyto: FALSE	del1p32cyto: FALSE	del1pcyto: FALSE	del1qcyto: FALSE	amp1qcyto: FALSE	myc_8q24cyto: FALSE	x1qpluscyto: FALSE	t_11_14cyto: FALSE	t_12_14cyto: FALSE	t_14_16cyto: FALSE	t_14_20cyto: FALSE	hyperdiploidcyto: FALSE
GSM4045270	wide_pointgroup: B-PostInduction	tp53: 1549.5	alt.tp53: NA	gender: Female	ageatsampledate: 63.3	numberoftransplants: 2	transplant: Y	datelastresponse: 41590	responselast: SD	dateprogress: 40492	monthsos: 160	monthspfs: 68	pfsgt18: TRUE	albumin: 4.5	b2m: 3	ldh: 146	iss: I	del13qclinicalfish: FALSE	del17pclinicalfish: FALSE	del16qclinicalfish: FALSE	amp1qclinicalfish: FALSE	t_4_14clinicalfish: FALSE	t_11_14clinicalfish: FALSE	hyperdiploidclinicalfish: FALSE	del13qcyto: FALSE	del11qcyto: FALSE	del17pcyto: FALSE	del16qcyto: FALSE	del1p32cyto: FALSE	del1pcyto: FALSE	del1qcyto: FALSE	amp1qcyto: FALSE	myc_8q24cyto: FALSE	x1qpluscyto: FALSE	t_11_14cyto: FALSE	t_12_14cyto: FALSE	t_14_16cyto: FALSE	t_14_20cyto: FALSE	hyperdiploidcyto: FALSE
GSM4045271	wide_pointgroup: A-BeforeTreatment	tp53: 1669.2	alt.tp53: NA	gender: Female	ageatsampledate: 69.9	numberoftransplants: 2	transplant: Y	datelastresponse: 41017	responselast: Confirmed CR	dateprogress: .	monthsos: 144	monthspfs: 85	pfsgt18: TRUE	albumin: 3.8	b2m: 2.6	ldh: 149	iss: I	del13qclinicalfish: FALSE	del17pclinicalfish: FALSE	del16qclinicalfish: FALSE	amp1qclinicalfish: FALSE	t_4_14clinicalfish: FALSE	t_11_14clinicalfish: FALSE	hyperdiploidclinicalfish: FALSE	del13qcyto: FALSE	del11qcyto: FALSE	del17pcyto: FALSE	del16qcyto: FALSE	del1p32cyto: FALSE	del1pcyto: FALSE	del1qcyto: FALSE	amp1qcyto: FALSE	myc_8q24cyto: FALSE	x1qpluscyto: FALSE	t_11_14cyto: FALSE	t_12_14cyto: FALSE	t_14_16cyto: FALSE	t_14_20cyto: FALSE	hyperdiploidcyto: FALSE
GSM4045272	wide_pointgroup: A-BeforeTreatment	tp53: 1399.4	alt.tp53: NA	gender: Female	ageatsampledate: 54.3	numberoftransplants: 2	transplant: Y	datelastresponse: 39058	responselast: Relapse	dateprogress: 39058	monthsos: 24	monthspfs: 20	pfsgt18: TRUE	albumin: 3.8	b2m: 3.8	ldh: 111	iss: II	del13qclinicalfish: FALSE	del17pclinicalfish: FALSE	del16qclinicalfish: FALSE	amp1qclinicalfish: FALSE	t_4_14clinicalfish: FALSE	t_11_14clinicalfish: FALSE	hyperdiploidclinicalfish: FALSE	del13qcyto: FALSE	del11qcyto: FALSE	del17pcyto: FALSE	del16qcyto: FALSE	del1p32cyto: FALSE	del1pcyto: FALSE	del1qcyto: FALSE	amp1qcyto: FALSE	myc_8q24cyto: FALSE	x1qpluscyto: TRUE	t_11_14cyto: FALSE	t_12_14cyto: FALSE	t_14_16cyto: FALSE	t_14_20cyto: FALSE	hyperdiploidcyto: TRUE
GSM4045273	wide_pointgroup: A-BeforeTreatment	tp53: 989.8	alt.tp53: NA	gender: Male	ageatsampledate: 68.9	numberoftransplants: 2	transplant: Y	datelastresponse: 39264	responselast: Relapse	dateprogress: 39264	monthsos: 29	monthspfs: 26	pfsgt18: TRUE	albumin: 3	b2m: 5.6	ldh: 219	iss: III	del13qclinicalfish: FALSE	del17pclinicalfish: FALSE	del16qclinicalfish: FALSE	amp1qclinicalfish: FALSE	t_4_14clinicalfish: FALSE	t_11_14clinicalfish: FALSE	hyperdiploidclinicalfish: FALSE	del13qcyto: FALSE	del11qcyto: FALSE	del17pcyto: FALSE	del16qcyto: FALSE	del1p32cyto: FALSE	del1pcyto: FALSE	del1qcyto: FALSE	amp1qcyto: FALSE	myc_8q24cyto: FALSE	x1qpluscyto: FALSE	t_11_14cyto: FALSE	t_12_14cyto: FALSE	t_14_16cyto: FALSE	t_14_20cyto: FALSE	hyperdiploidcyto: FALSE
GSM4045274	wide_pointgroup: B-PostInduction	tp53: 967.2	alt.tp53: NA	gender: Male	ageatsampledate: 66.8	numberoftransplants: 2	transplant: Y	datelastresponse: 38945	responselast: Confirmed NCR	dateprogress: .	monthsos: 16	monthspfs: 16	pfsgt18: FALSE	albumin: 4.4	b2m: 5.6	ldh: 165	iss: III	del13qclinicalfish: FALSE	del17pclinicalfish: FALSE	del16qclinicalfish: FALSE	amp1qclinicalfish: FALSE	t_4_14clinicalfish: FALSE	t_11_14clinicalfish: FALSE	hyperdiploidclinicalfish: FALSE	del13qcyto: FALSE	del11qcyto: FALSE	del17pcyto: FALSE	del16qcyto: FALSE	del1p32cyto: FALSE	del1pcyto: TRUE	del1qcyto: FALSE	amp1qcyto: FALSE	myc_8q24cyto: FALSE	x1qpluscyto: TRUE	t_11_14cyto: FALSE	t_12_14cyto: FALSE	t_14_16cyto: FALSE	t_14_20cyto: FALSE	hyperdiploidcyto: TRUE
GSM4045275	wide_pointgroup: A-BeforeTreatment	tp53: 1628.2	alt.tp53: NA	gender: Female	ageatsampledate: 63.6	numberoftransplants: 1	transplant: Y	datelastresponse: 38587	responselast: Confirmed NCR	dateprogress: .	monthsos: 5	monthspfs: 4	pfsgt18: FALSE	albumin: 3.5	b2m: 49.1	ldh: 217	iss: III	del13qclinicalfish: FALSE	del17pclinicalfish: FALSE	del16qclinicalfish: FALSE	amp1qclinicalfish: FALSE	t_4_14clinicalfish: FALSE	t_11_14clinicalfish: FALSE	hyperdiploidclinicalfish: FALSE	del13qcyto: FALSE	del11qcyto: FALSE	del17pcyto: FALSE	del16qcyto: FALSE	del1p32cyto: FALSE	del1pcyto: FALSE	del1qcyto: FALSE	amp1qcyto: FALSE	myc_8q24cyto: FALSE	x1qpluscyto: FALSE	t_11_14cyto: FALSE	t_12_14cyto: FALSE	t_14_16cyto: FALSE	t_14_20cyto: FALSE	hyperdiploidcyto: FALSE
GSM4045276	wide_pointgroup: A-BeforeTreatment	tp53: 1013.7	alt.tp53: NA	gender: Male	ageatsampledate: 42.9	numberoftransplants: 3	transplant: Y	datelastresponse: 41135	responselast: Progression	dateprogress: 40162	monthsos: 96	monthspfs: 55	pfsgt18: TRUE	albumin: 4.4	b2m: 1.5	ldh: 102	iss: I	del13qclinicalfish: FALSE	del17pclinicalfish: FALSE	del16qclinicalfish: FALSE	amp1qclinicalfish: FALSE	t_4_14clinicalfish: FALSE	t_11_14clinicalfish: FALSE	hyperdiploidclinicalfish: FALSE	del13qcyto: FALSE	del11qcyto: FALSE	del17pcyto: FALSE	del16qcyto: FALSE	del1p32cyto: FALSE	del1pcyto: FALSE	del1qcyto: FALSE	amp1qcyto: FALSE	myc_8q24cyto: FALSE	x1qpluscyto: FALSE	t_11_14cyto: FALSE	t_12_14cyto: FALSE	t_14_16cyto: FALSE	t_14_20cyto: FALSE	hyperdiploidcyto: FALSE
GSM4045277	wide_pointgroup: B-PostInduction	tp53: 776.6	alt.tp53: NA	gender: Female	ageatsampledate: 50.7	numberoftransplants: 2	transplant: Y	datelastresponse: 40520	responselast: Confirmed CR	dateprogress: .	monthsos: 120	monthspfs: 68	pfsgt18: TRUE	albumin: 4.2	b2m: 1.3	ldh: 202	iss: I	del13qclinicalfish: FALSE	del17pclinicalfish: FALSE	del16qclinicalfish: FALSE	amp1qclinicalfish: FALSE	t_4_14clinicalfish: FALSE	t_11_14clinicalfish: FALSE	hyperdiploidclinicalfish: FALSE	del13qcyto: FALSE	del11qcyto: FALSE	del17pcyto: FALSE	del16qcyto: FALSE	del1p32cyto: FALSE	del1pcyto: FALSE	del1qcyto: FALSE	amp1qcyto: FALSE	myc_8q24cyto: FALSE	x1qpluscyto: TRUE	t_11_14cyto: TRUE	t_12_14cyto: FALSE	t_14_16cyto: FALSE	t_14_20cyto: FALSE	hyperdiploidcyto: FALSE
GSM4045278	wide_pointgroup: CDE-PostTransplant	tp53: 705.1	alt.tp53: NA	gender: Male	ageatsampledate: 65.6	numberoftransplants: 2	transplant: Y	datelastresponse: 40960	responselast: Confirmed CR	dateprogress: .	monthsos: 161	monthspfs: 87	pfsgt18: TRUE	albumin: 4.09999999999999	b2m: 4	ldh: 134	iss: II	del13qclinicalfish: FALSE	del17pclinicalfish: FALSE	del16qclinicalfish: FALSE	amp1qclinicalfish: FALSE	t_4_14clinicalfish: FALSE	t_11_14clinicalfish: FALSE	hyperdiploidclinicalfish: FALSE	del13qcyto: FALSE	del11qcyto: FALSE	del17pcyto: FALSE	del16qcyto: FALSE	del1p32cyto: FALSE	del1pcyto: FALSE	del1qcyto: FALSE	amp1qcyto: FALSE	myc_8q24cyto: FALSE	x1qpluscyto: FALSE	t_11_14cyto: FALSE	t_12_14cyto: FALSE	t_14_16cyto: FALSE	t_14_20cyto: FALSE	hyperdiploidcyto: FALSE
GSM4045279	wide_pointgroup: A-BeforeTreatment	tp53: 1168.7	alt.tp53: NA	gender: Female	ageatsampledate: 42.3	numberoftransplants: 2	transplant: Y	datelastresponse: 39303	responselast: Progression	dateprogress: 39281	monthsos: 29	monthspfs: 25	pfsgt18: TRUE	albumin: 4.2	b2m: 3.5	ldh: 166	iss: II	del13qclinicalfish: FALSE	del17pclinicalfish: FALSE	del16qclinicalfish: FALSE	amp1qclinicalfish: FALSE	t_4_14clinicalfish: FALSE	t_11_14clinicalfish: FALSE	hyperdiploidclinicalfish: FALSE	del13qcyto: TRUE	del11qcyto: FALSE	del17pcyto: FALSE	del16qcyto: TRUE	del1p32cyto: TRUE	del1pcyto: TRUE	del1qcyto: TRUE	amp1qcyto: FALSE	myc_8q24cyto: FALSE	x1qpluscyto: TRUE	t_11_14cyto: FALSE	t_12_14cyto: FALSE	t_14_16cyto: FALSE	t_14_20cyto: FALSE	hyperdiploidcyto: TRUE
GSM4045280	wide_pointgroup: B-PostInduction	tp53: 646.3	alt.tp53: NA	gender: Male	ageatsampledate: 65	numberoftransplants: 2	transplant: Y	datelastresponse: 40301	responselast: Complete Response	dateprogress: .	monthsos: 160	monthspfs: 61	pfsgt18: TRUE	albumin: 4.7	b2m: 3.7	ldh: 165	iss: II	del13qclinicalfish: FALSE	del17pclinicalfish: FALSE	del16qclinicalfish: FALSE	amp1qclinicalfish: FALSE	t_4_14clinicalfish: FALSE	t_11_14clinicalfish: FALSE	hyperdiploidclinicalfish: FALSE	del13qcyto: TRUE	del11qcyto: FALSE	del17pcyto: FALSE	del16qcyto: FALSE	del1p32cyto: TRUE	del1pcyto: TRUE	del1qcyto: TRUE	amp1qcyto: FALSE	myc_8q24cyto: FALSE	x1qpluscyto: TRUE	t_11_14cyto: FALSE	t_12_14cyto: FALSE	t_14_16cyto: FALSE	t_14_20cyto: FALSE	hyperdiploidcyto: FALSE
GSM4045281	wide_pointgroup: B-PostInduction	tp53: 1446.8	alt.tp53: NA	gender: Male	ageatsampledate: 70.3	numberoftransplants: 2	transplant: Y	datelastresponse: 41932	responselast: Confirmed CR	dateprogress: .	monthsos: 123	monthspfs: 115	pfsgt18: TRUE	albumin: 4.5	b2m: 3.6	ldh: 121	iss: II	del13qclinicalfish: FALSE	del17pclinicalfish: FALSE	del16qclinicalfish: FALSE	amp1qclinicalfish: FALSE	t_4_14clinicalfish: FALSE	t_11_14clinicalfish: FALSE	hyperdiploidclinicalfish: FALSE	del13qcyto: FALSE	del11qcyto: FALSE	del17pcyto: FALSE	del16qcyto: FALSE	del1p32cyto: FALSE	del1pcyto: FALSE	del1qcyto: FALSE	amp1qcyto: FALSE	myc_8q24cyto: FALSE	x1qpluscyto: FALSE	t_11_14cyto: FALSE	t_12_14cyto: FALSE	t_14_16cyto: FALSE	t_14_20cyto: FALSE	hyperdiploidcyto: FALSE
GSM4045282	wide_pointgroup: A-BeforeTreatment	tp53: 1130.2	alt.tp53: NA	gender: Male	ageatsampledate: 70.3	numberoftransplants: 2	transplant: Y	datelastresponse: 41932	responselast: Confirmed CR	dateprogress: .	monthsos: 123	monthspfs: 115	pfsgt18: TRUE	albumin: 4.5	b2m: 3.6	ldh: 121	iss: II	del13qclinicalfish: FALSE	del17pclinicalfish: FALSE	del16qclinicalfish: FALSE	amp1qclinicalfish: FALSE	t_4_14clinicalfish: FALSE	t_11_14clinicalfish: FALSE	hyperdiploidclinicalfish: FALSE	del13qcyto: FALSE	del11qcyto: FALSE	del17pcyto: FALSE	del16qcyto: FALSE	del1p32cyto: FALSE	del1pcyto: FALSE	del1qcyto: FALSE	amp1qcyto: FALSE	myc_8q24cyto: FALSE	x1qpluscyto: FALSE	t_11_14cyto: FALSE	t_12_14cyto: FALSE	t_14_16cyto: FALSE	t_14_20cyto: FALSE	hyperdiploidcyto: FALSE
GSM4045283	wide_pointgroup: A-BeforeTreatment	tp53: 975.2	alt.tp53: NA	gender: Male	ageatsampledate: 61.2	numberoftransplants: 2	transplant: Y	datelastresponse: 40869	responselast: Confirmed NCR	dateprogress: .	monthsos: 158	monthspfs: 79	pfsgt18: TRUE	albumin: 3.9	b2m: 5.3	ldh: 124	iss: II	del13qclinicalfish: FALSE	del17pclinicalfish: FALSE	del16qclinicalfish: FALSE	amp1qclinicalfish: FALSE	t_4_14clinicalfish: FALSE	t_11_14clinicalfish: FALSE	hyperdiploidclinicalfish: FALSE	del13qcyto: FALSE	del11qcyto: FALSE	del17pcyto: FALSE	del16qcyto: FALSE	del1p32cyto: FALSE	del1pcyto: FALSE	del1qcyto: FALSE	amp1qcyto: FALSE	myc_8q24cyto: FALSE	x1qpluscyto: FALSE	t_11_14cyto: FALSE	t_12_14cyto: FALSE	t_14_16cyto: FALSE	t_14_20cyto: FALSE	hyperdiploidcyto: FALSE
GSM4045284	wide_pointgroup: A-BeforeTreatment	tp53: 1008.7	alt.tp53: NA	gender: Female	ageatsampledate: 64.7	numberoftransplants: 2	transplant: Y	datelastresponse: 39036	responselast: Progression	dateprogress: 39028	monthsos: 19	monthspfs: 18	pfsgt18: FALSE	albumin: 3.5	b2m: 8.5	ldh: 236	iss: III	del13qclinicalfish: FALSE	del17pclinicalfish: FALSE	del16qclinicalfish: FALSE	amp1qclinicalfish: FALSE	t_4_14clinicalfish: FALSE	t_11_14clinicalfish: FALSE	hyperdiploidclinicalfish: FALSE	del13qcyto: FALSE	del11qcyto: FALSE	del17pcyto: FALSE	del16qcyto: FALSE	del1p32cyto: FALSE	del1pcyto: FALSE	del1qcyto: FALSE	amp1qcyto: FALSE	myc_8q24cyto: FALSE	x1qpluscyto: TRUE	t_11_14cyto: FALSE	t_12_14cyto: FALSE	t_14_16cyto: FALSE	t_14_20cyto: FALSE	hyperdiploidcyto: TRUE
GSM4045285	wide_pointgroup: A-BeforeTreatment	tp53: 1223.8	alt.tp53: NA	gender: Female	ageatsampledate: 62.6	numberoftransplants: 2	transplant: Y	datelastresponse: 39196	responselast: Confirmed CR	dateprogress: .	monthsos: 85	monthspfs: 23	pfsgt18: TRUE	albumin: 4.5	b2m: 1.7	ldh: 142	iss: I	del13qclinicalfish: FALSE	del17pclinicalfish: FALSE	del16qclinicalfish: FALSE	amp1qclinicalfish: FALSE	t_4_14clinicalfish: FALSE	t_11_14clinicalfish: FALSE	hyperdiploidclinicalfish: FALSE	del13qcyto: FALSE	del11qcyto: FALSE	del17pcyto: FALSE	del16qcyto: FALSE	del1p32cyto: FALSE	del1pcyto: FALSE	del1qcyto: FALSE	amp1qcyto: FALSE	myc_8q24cyto: TRUE	x1qpluscyto: TRUE	t_11_14cyto: FALSE	t_12_14cyto: FALSE	t_14_16cyto: FALSE	t_14_20cyto: FALSE	hyperdiploidcyto: TRUE
GSM4045286	wide_pointgroup: B-PostInduction	tp53: 1247.5	alt.tp53: NA	gender: Male	ageatsampledate: 59.4	numberoftransplants: 3	transplant: Y	datelastresponse: 42402	responselast: Progressive Disease	dateprogress: 40913	monthsos: 147	monthspfs: 80	pfsgt18: TRUE	albumin: 4.2	b2m: 7.2	ldh: 120	iss: III	del13qclinicalfish: FALSE	del17pclinicalfish: FALSE	del16qclinicalfish: FALSE	amp1qclinicalfish: FALSE	t_4_14clinicalfish: FALSE	t_11_14clinicalfish: FALSE	hyperdiploidclinicalfish: FALSE	del13qcyto: FALSE	del11qcyto: FALSE	del17pcyto: FALSE	del16qcyto: FALSE	del1p32cyto: FALSE	del1pcyto: FALSE	del1qcyto: FALSE	amp1qcyto: FALSE	myc_8q24cyto: FALSE	x1qpluscyto: TRUE	t_11_14cyto: FALSE	t_12_14cyto: FALSE	t_14_16cyto: FALSE	t_14_20cyto: FALSE	hyperdiploidcyto: TRUE
GSM4045287	wide_pointgroup: B-PostInduction	tp53: 681	alt.tp53: NA	gender: Male	ageatsampledate: 66	numberoftransplants: 4	transplant: Y	datelastresponse: 41506	responselast: Progressive Disease	dateprogress: 39406	monthsos: 106	monthspfs: 30	pfsgt18: TRUE	albumin: 4.09999999999999	b2m: 15.9	ldh: 192	iss: III	del13qclinicalfish: FALSE	del17pclinicalfish: FALSE	del16qclinicalfish: FALSE	amp1qclinicalfish: FALSE	t_4_14clinicalfish: FALSE	t_11_14clinicalfish: FALSE	hyperdiploidclinicalfish: FALSE	del13qcyto: TRUE	del11qcyto: FALSE	del17pcyto: FALSE	del16qcyto: FALSE	del1p32cyto: TRUE	del1pcyto: TRUE	del1qcyto: TRUE	amp1qcyto: FALSE	myc_8q24cyto: FALSE	x1qpluscyto: FALSE	t_11_14cyto: FALSE	t_12_14cyto: FALSE	t_14_16cyto: FALSE	t_14_20cyto: FALSE	hyperdiploidcyto: FALSE
GSM4045288	wide_pointgroup: B-PostInduction	tp53: 839.1	alt.tp53: NA	gender: Male	ageatsampledate: 61.2	numberoftransplants: 2	transplant: Y	datelastresponse: 40869	responselast: Confirmed NCR	dateprogress: .	monthsos: 158	monthspfs: 79	pfsgt18: TRUE	albumin: 3.9	b2m: 5.3	ldh: 124	iss: II	del13qclinicalfish: FALSE	del17pclinicalfish: FALSE	del16qclinicalfish: FALSE	amp1qclinicalfish: FALSE	t_4_14clinicalfish: FALSE	t_11_14clinicalfish: FALSE	hyperdiploidclinicalfish: FALSE	del13qcyto: FALSE	del11qcyto: FALSE	del17pcyto: FALSE	del16qcyto: FALSE	del1p32cyto: FALSE	del1pcyto: FALSE	del1qcyto: FALSE	amp1qcyto: FALSE	myc_8q24cyto: FALSE	x1qpluscyto: FALSE	t_11_14cyto: FALSE	t_12_14cyto: FALSE	t_14_16cyto: FALSE	t_14_20cyto: FALSE	hyperdiploidcyto: FALSE
GSM4045289	wide_pointgroup: A-BeforeTreatment	tp53: 1034.6	alt.tp53: NA	gender: Male	ageatsampledate: 59.4	numberoftransplants: 3	transplant: Y	datelastresponse: 42402	responselast: Progressive Disease	dateprogress: 40913	monthsos: 147	monthspfs: 80	pfsgt18: TRUE	albumin: 4.2	b2m: 7.2	ldh: 120	iss: III	del13qclinicalfish: FALSE	del17pclinicalfish: FALSE	del16qclinicalfish: FALSE	amp1qclinicalfish: FALSE	t_4_14clinicalfish: FALSE	t_11_14clinicalfish: FALSE	hyperdiploidclinicalfish: FALSE	del13qcyto: FALSE	del11qcyto: FALSE	del17pcyto: FALSE	del16qcyto: FALSE	del1p32cyto: FALSE	del1pcyto: FALSE	del1qcyto: FALSE	amp1qcyto: FALSE	myc_8q24cyto: FALSE	x1qpluscyto: TRUE	t_11_14cyto: FALSE	t_12_14cyto: FALSE	t_14_16cyto: FALSE	t_14_20cyto: FALSE	hyperdiploidcyto: TRUE
GSM4045290	wide_pointgroup: B-PostInduction	tp53: 1109.8	alt.tp53: NA	gender: Female	ageatsampledate: 42.3	numberoftransplants: 2	transplant: Y	datelastresponse: 39303	responselast: Progression	dateprogress: 39281	monthsos: 29	monthspfs: 25	pfsgt18: TRUE	albumin: 4.2	b2m: 3.5	ldh: 166	iss: II	del13qclinicalfish: FALSE	del17pclinicalfish: FALSE	del16qclinicalfish: FALSE	amp1qclinicalfish: FALSE	t_4_14clinicalfish: FALSE	t_11_14clinicalfish: FALSE	hyperdiploidclinicalfish: FALSE	del13qcyto: TRUE	del11qcyto: FALSE	del17pcyto: FALSE	del16qcyto: TRUE	del1p32cyto: TRUE	del1pcyto: TRUE	del1qcyto: TRUE	amp1qcyto: FALSE	myc_8q24cyto: FALSE	x1qpluscyto: TRUE	t_11_14cyto: FALSE	t_12_14cyto: FALSE	t_14_16cyto: FALSE	t_14_20cyto: FALSE	hyperdiploidcyto: TRUE
GSM4045291	wide_pointgroup: A-BeforeTreatment	tp53: 1208.5	alt.tp53: NA	gender: Male	ageatsampledate: 67.1	numberoftransplants: 1	transplant: Y	datelastresponse: 41080	responselast: Improvement	dateprogress: .	monthsos: 138	monthspfs: 77	pfsgt18: TRUE	albumin: 4.7	b2m: .	ldh: 188	iss: I	del13qclinicalfish: FALSE	del17pclinicalfish: FALSE	del16qclinicalfish: FALSE	amp1qclinicalfish: FALSE	t_4_14clinicalfish: FALSE	t_11_14clinicalfish: FALSE	hyperdiploidclinicalfish: FALSE	del13qcyto: FALSE	del11qcyto: FALSE	del17pcyto: FALSE	del16qcyto: FALSE	del1p32cyto: FALSE	del1pcyto: FALSE	del1qcyto: FALSE	amp1qcyto: FALSE	myc_8q24cyto: FALSE	x1qpluscyto: FALSE	t_11_14cyto: FALSE	t_12_14cyto: FALSE	t_14_16cyto: FALSE	t_14_20cyto: FALSE	hyperdiploidcyto: FALSE
GSM4045292	wide_pointgroup: CDE-PostTransplant	tp53: 188.54	alt.tp53: 197.93	gender: Male	ageatsampledate: 53.4	numberoftransplants: 2	transplant: Y	datelastresponse: 40520	responselast: Possible Relapse	dateprogress: .	monthsos: 118	monthspfs: 71	pfsgt18: TRUE	albumin: 3.8	b2m: 1.9	ldh: 160	iss: I	del13qclinicalfish: FALSE	del17pclinicalfish: FALSE	del16qclinicalfish: FALSE	amp1qclinicalfish: FALSE	t_4_14clinicalfish: FALSE	t_11_14clinicalfish: FALSE	hyperdiploidclinicalfish: FALSE	del13qcyto: FALSE	del11qcyto: FALSE	del17pcyto: FALSE	del16qcyto: FALSE	del1p32cyto: FALSE	del1pcyto: FALSE	del1qcyto: FALSE	amp1qcyto: FALSE	myc_8q24cyto: FALSE	x1qpluscyto: FALSE	t_11_14cyto: FALSE	t_12_14cyto: FALSE	t_14_16cyto: FALSE	t_14_20cyto: FALSE	hyperdiploidcyto: FALSE
GSM4045293	wide_pointgroup: CDE-PostTransplant	tp53: 281.13	alt.tp53: 365.95	gender: Female	ageatsampledate: 58.8	numberoftransplants: 2	transplant: Y	datelastresponse: 40960	responselast: Confirmed CR	dateprogress: .	monthsos: 126	monthspfs: 85	pfsgt18: TRUE	albumin: 4.3	b2m: 3.1	ldh: 132	iss: I	del13qclinicalfish: FALSE	del17pclinicalfish: FALSE	del16qclinicalfish: FALSE	amp1qclinicalfish: FALSE	t_4_14clinicalfish: FALSE	t_11_14clinicalfish: FALSE	hyperdiploidclinicalfish: FALSE	del13qcyto: TRUE	del11qcyto: FALSE	del17pcyto: FALSE	del16qcyto: FALSE	del1p32cyto: TRUE	del1pcyto: TRUE	del1qcyto: TRUE	amp1qcyto: FALSE	myc_8q24cyto: FALSE	x1qpluscyto: TRUE	t_11_14cyto: FALSE	t_12_14cyto: FALSE	t_14_16cyto: FALSE	t_14_20cyto: FALSE	hyperdiploidcyto: TRUE
GSM4045294	wide_pointgroup: A-BeforeTreatment	tp53: 1708.2	alt.tp53: NA	gender: Female	ageatsampledate: 57	numberoftransplants: 2	transplant: Y	datelastresponse: 39723	responselast: Stable	dateprogress: 39639	monthsos: 44	monthspfs: 38	pfsgt18: TRUE	albumin: 4.2	b2m: 5.2	ldh: 202	iss: II	del13qclinicalfish: FALSE	del17pclinicalfish: FALSE	del16qclinicalfish: FALSE	amp1qclinicalfish: FALSE	t_4_14clinicalfish: FALSE	t_11_14clinicalfish: FALSE	hyperdiploidclinicalfish: FALSE	del13qcyto: FALSE	del11qcyto: FALSE	del17pcyto: FALSE	del16qcyto: FALSE	del1p32cyto: FALSE	del1pcyto: FALSE	del1qcyto: FALSE	amp1qcyto: FALSE	myc_8q24cyto: FALSE	x1qpluscyto: FALSE	t_11_14cyto: FALSE	t_12_14cyto: FALSE	t_14_16cyto: FALSE	t_14_20cyto: FALSE	hyperdiploidcyto: FALSE
GSM4045295	wide_pointgroup: A-BeforeTreatment	tp53: 978.3	alt.tp53: NA	gender: Female	ageatsampledate: 60.8	numberoftransplants: 2	transplant: Y	datelastresponse: 39100	responselast: Confirmed NCR	dateprogress: .	monthsos: 25	monthspfs: 19	pfsgt18: TRUE	albumin: 4	b2m: 5.3	ldh: 178	iss: II	del13qclinicalfish: FALSE	del17pclinicalfish: FALSE	del16qclinicalfish: FALSE	amp1qclinicalfish: FALSE	t_4_14clinicalfish: FALSE	t_11_14clinicalfish: FALSE	hyperdiploidclinicalfish: FALSE	del13qcyto: FALSE	del11qcyto: FALSE	del17pcyto: FALSE	del16qcyto: FALSE	del1p32cyto: FALSE	del1pcyto: FALSE	del1qcyto: FALSE	amp1qcyto: FALSE	myc_8q24cyto: FALSE	x1qpluscyto: FALSE	t_11_14cyto: FALSE	t_12_14cyto: FALSE	t_14_16cyto: FALSE	t_14_20cyto: FALSE	hyperdiploidcyto: FALSE
GSM4045296	wide_pointgroup: A-BeforeTreatment	tp53: 858	alt.tp53: NA	gender: Male	ageatsampledate: 48.6	numberoftransplants: 2	transplant: Y	datelastresponse: 40675	responselast: Remission	dateprogress: .	monthsos: 95	monthspfs: 69	pfsgt18: TRUE	albumin: 5	b2m: 2	ldh: 113	iss: I	del13qclinicalfish: FALSE	del17pclinicalfish: FALSE	del16qclinicalfish: FALSE	amp1qclinicalfish: FALSE	t_4_14clinicalfish: FALSE	t_11_14clinicalfish: FALSE	hyperdiploidclinicalfish: FALSE	del13qcyto: FALSE	del11qcyto: FALSE	del17pcyto: FALSE	del16qcyto: FALSE	del1p32cyto: FALSE	del1pcyto: FALSE	del1qcyto: FALSE	amp1qcyto: FALSE	myc_8q24cyto: FALSE	x1qpluscyto: FALSE	t_11_14cyto: FALSE	t_12_14cyto: FALSE	t_14_16cyto: FALSE	t_14_20cyto: FALSE	hyperdiploidcyto: FALSE
GSM4045297	wide_pointgroup: B-PostInduction	tp53: 348	alt.tp53: NA	gender: Female	ageatsampledate: 61.5	numberoftransplants: 2	transplant: Y	datelastresponse: 40933	responselast: Relapse	dateprogress: 40933	monthsos: 100	monthspfs: 80	pfsgt18: TRUE	albumin: 3.5	b2m: 1.9	ldh: 171	iss: I	del13qclinicalfish: FALSE	del17pclinicalfish: FALSE	del16qclinicalfish: FALSE	amp1qclinicalfish: FALSE	t_4_14clinicalfish: FALSE	t_11_14clinicalfish: FALSE	hyperdiploidclinicalfish: FALSE	del13qcyto: FALSE	del11qcyto: FALSE	del17pcyto: FALSE	del16qcyto: FALSE	del1p32cyto: FALSE	del1pcyto: FALSE	del1qcyto: FALSE	amp1qcyto: FALSE	myc_8q24cyto: FALSE	x1qpluscyto: FALSE	t_11_14cyto: FALSE	t_12_14cyto: FALSE	t_14_16cyto: FALSE	t_14_20cyto: FALSE	hyperdiploidcyto: FALSE
GSM4045298	wide_pointgroup: A-BeforeTreatment	tp53: 571.4	alt.tp53: NA	gender: Female	ageatsampledate: 61.5	numberoftransplants: 2	transplant: Y	datelastresponse: 40933	responselast: Relapse	dateprogress: 40933	monthsos: 100	monthspfs: 80	pfsgt18: TRUE	albumin: 3.5	b2m: 1.9	ldh: 171	iss: I	del13qclinicalfish: FALSE	del17pclinicalfish: FALSE	del16qclinicalfish: FALSE	amp1qclinicalfish: FALSE	t_4_14clinicalfish: FALSE	t_11_14clinicalfish: FALSE	hyperdiploidclinicalfish: FALSE	del13qcyto: FALSE	del11qcyto: FALSE	del17pcyto: FALSE	del16qcyto: FALSE	del1p32cyto: FALSE	del1pcyto: FALSE	del1qcyto: FALSE	amp1qcyto: FALSE	myc_8q24cyto: FALSE	x1qpluscyto: FALSE	t_11_14cyto: FALSE	t_12_14cyto: FALSE	t_14_16cyto: FALSE	t_14_20cyto: FALSE	hyperdiploidcyto: FALSE
GSM4045299	wide_pointgroup: A-BeforeTreatment	tp53: 1068.8	alt.tp53: NA	gender: Female	ageatsampledate: 57.1	numberoftransplants: 4	transplant: Y	datelastresponse: 41725	responselast: Progressive Disease	dateprogress: 40056	monthsos: 114	monthspfs: 50	pfsgt18: TRUE	albumin: 4.8	b2m: 2.2	ldh: 195	iss: I	del13qclinicalfish: FALSE	del17pclinicalfish: FALSE	del16qclinicalfish: FALSE	amp1qclinicalfish: FALSE	t_4_14clinicalfish: FALSE	t_11_14clinicalfish: FALSE	hyperdiploidclinicalfish: FALSE	del13qcyto: FALSE	del11qcyto: FALSE	del17pcyto: FALSE	del16qcyto: FALSE	del1p32cyto: FALSE	del1pcyto: FALSE	del1qcyto: FALSE	amp1qcyto: FALSE	myc_8q24cyto: FALSE	x1qpluscyto: FALSE	t_11_14cyto: FALSE	t_12_14cyto: FALSE	t_14_16cyto: FALSE	t_14_20cyto: FALSE	hyperdiploidcyto: FALSE
GSM4045300	wide_pointgroup: A-BeforeTreatment	tp53: 1272.4	alt.tp53: NA	gender: Male	ageatsampledate: 56.2	numberoftransplants: 3	transplant: Y	datelastresponse: 40892	responselast: Confirmed CR	dateprogress: .	monthsos: 97	monthspfs: 78	pfsgt18: TRUE	albumin: 4.8	b2m: 8.5	ldh: 170	iss: III	del13qclinicalfish: FALSE	del17pclinicalfish: FALSE	del16qclinicalfish: FALSE	amp1qclinicalfish: FALSE	t_4_14clinicalfish: FALSE	t_11_14clinicalfish: FALSE	hyperdiploidclinicalfish: FALSE	del13qcyto: FALSE	del11qcyto: FALSE	del17pcyto: FALSE	del16qcyto: FALSE	del1p32cyto: FALSE	del1pcyto: FALSE	del1qcyto: FALSE	amp1qcyto: FALSE	myc_8q24cyto: FALSE	x1qpluscyto: FALSE	t_11_14cyto: FALSE	t_12_14cyto: FALSE	t_14_16cyto: FALSE	t_14_20cyto: FALSE	hyperdiploidcyto: FALSE
GSM4045301	wide_pointgroup: A-BeforeTreatment	tp53: 982.9	alt.tp53: NA	gender: Female	ageatsampledate: 66.3	numberoftransplants: 3	transplant: Y	datelastresponse: 40933	responselast: Confirmed CR	dateprogress: .	monthsos: 156	monthspfs: 79	pfsgt18: TRUE	albumin: 4.2	b2m: 1.7	ldh: 135	iss: I	del13qclinicalfish: FALSE	del17pclinicalfish: FALSE	del16qclinicalfish: FALSE	amp1qclinicalfish: FALSE	t_4_14clinicalfish: FALSE	t_11_14clinicalfish: FALSE	hyperdiploidclinicalfish: FALSE	del13qcyto: FALSE	del11qcyto: FALSE	del17pcyto: FALSE	del16qcyto: FALSE	del1p32cyto: FALSE	del1pcyto: FALSE	del1qcyto: FALSE	amp1qcyto: FALSE	myc_8q24cyto: FALSE	x1qpluscyto: FALSE	t_11_14cyto: FALSE	t_12_14cyto: FALSE	t_14_16cyto: FALSE	t_14_20cyto: FALSE	hyperdiploidcyto: FALSE
GSM4045302	wide_pointgroup: A-BeforeTreatment	tp53: 524.6	alt.tp53: NA	gender: Female	ageatsampledate: 67.3	numberoftransplants: 1	transplant: Y	datelastresponse: 42136	responselast: Progressive Disease_Unconfirmed	dateprogress: 41623	monthsos: 122	monthspfs: 102	pfsgt18: TRUE	albumin: 4.09999999999999	b2m: 6	ldh: 182	iss: III	del13qclinicalfish: FALSE	del17pclinicalfish: FALSE	del16qclinicalfish: FALSE	amp1qclinicalfish: FALSE	t_4_14clinicalfish: FALSE	t_11_14clinicalfish: FALSE	hyperdiploidclinicalfish: FALSE	del13qcyto: FALSE	del11qcyto: FALSE	del17pcyto: FALSE	del16qcyto: FALSE	del1p32cyto: FALSE	del1pcyto: FALSE	del1qcyto: FALSE	amp1qcyto: FALSE	myc_8q24cyto: FALSE	x1qpluscyto: FALSE	t_11_14cyto: FALSE	t_12_14cyto: FALSE	t_14_16cyto: FALSE	t_14_20cyto: FALSE	hyperdiploidcyto: FALSE
GSM4045303	wide_pointgroup: CDE-PostTransplant	tp53: 206.24	alt.tp53: 227.23	gender: Female	ageatsampledate: 70.4	numberoftransplants: 2	transplant: Y	datelastresponse: 39288	responselast: Confirmed CR	dateprogress: .	monthsos: 106	monthspfs: 34	pfsgt18: TRUE	albumin: 0.3	b2m: 8.3	ldh: 231	iss: III	del13qclinicalfish: FALSE	del17pclinicalfish: FALSE	del16qclinicalfish: FALSE	amp1qclinicalfish: FALSE	t_4_14clinicalfish: FALSE	t_11_14clinicalfish: FALSE	hyperdiploidclinicalfish: FALSE	del13qcyto: FALSE	del11qcyto: FALSE	del17pcyto: FALSE	del16qcyto: FALSE	del1p32cyto: FALSE	del1pcyto: FALSE	del1qcyto: FALSE	amp1qcyto: FALSE	myc_8q24cyto: FALSE	x1qpluscyto: FALSE	t_11_14cyto: FALSE	t_12_14cyto: FALSE	t_14_16cyto: FALSE	t_14_20cyto: FALSE	hyperdiploidcyto: FALSE
GSM4045304	wide_pointgroup: FG-PostConsolidation	tp53: 296.78	alt.tp53: 397.77	gender: Female	ageatsampledate: 45.8	numberoftransplants: 2	transplant: Y	datelastresponse: 42843	responselast: Confirmed CR	dateprogress: .	monthsos: 170	monthspfs: 155	pfsgt18: TRUE	albumin: 4.2	b2m: .	ldh: 221	iss: I	del13qclinicalfish: FALSE	del17pclinicalfish: FALSE	del16qclinicalfish: FALSE	amp1qclinicalfish: FALSE	t_4_14clinicalfish: FALSE	t_11_14clinicalfish: FALSE	hyperdiploidclinicalfish: FALSE	del13qcyto: FALSE	del11qcyto: FALSE	del17pcyto: FALSE	del16qcyto: FALSE	del1p32cyto: FALSE	del1pcyto: FALSE	del1qcyto: FALSE	amp1qcyto: FALSE	myc_8q24cyto: FALSE	x1qpluscyto: FALSE	t_11_14cyto: FALSE	t_12_14cyto: FALSE	t_14_16cyto: FALSE	t_14_20cyto: FALSE	hyperdiploidcyto: FALSE
GSM4045305	wide_pointgroup: B-PostInduction	tp53: 539	alt.tp53: NA	gender: Female	ageatsampledate: 67.3	numberoftransplants: 1	transplant: Y	datelastresponse: 42136	responselast: Progressive Disease_Unconfirmed	dateprogress: 41623	monthsos: 122	monthspfs: 102	pfsgt18: TRUE	albumin: 4.09999999999999	b2m: 6	ldh: 182	iss: III	del13qclinicalfish: FALSE	del17pclinicalfish: FALSE	del16qclinicalfish: FALSE	amp1qclinicalfish: FALSE	t_4_14clinicalfish: FALSE	t_11_14clinicalfish: FALSE	hyperdiploidclinicalfish: FALSE	del13qcyto: FALSE	del11qcyto: FALSE	del17pcyto: FALSE	del16qcyto: FALSE	del1p32cyto: FALSE	del1pcyto: FALSE	del1qcyto: FALSE	amp1qcyto: FALSE	myc_8q24cyto: FALSE	x1qpluscyto: FALSE	t_11_14cyto: FALSE	t_12_14cyto: FALSE	t_14_16cyto: FALSE	t_14_20cyto: FALSE	hyperdiploidcyto: FALSE
GSM4045306	wide_pointgroup: A-BeforeTreatment	tp53: 1328	alt.tp53: NA	gender: Female	ageatsampledate: 42	numberoftransplants: 5	transplant: Y	datelastresponse: 39549	responselast: Progression	dateprogress: 38923	monthsos: 33	monthspfs: 12	pfsgt18: FALSE	albumin: 3.4	b2m: 2.9	ldh: 187	iss: II	del13qclinicalfish: FALSE	del17pclinicalfish: FALSE	del16qclinicalfish: FALSE	amp1qclinicalfish: FALSE	t_4_14clinicalfish: FALSE	t_11_14clinicalfish: FALSE	hyperdiploidclinicalfish: FALSE	del13qcyto: TRUE	del11qcyto: TRUE	del17pcyto: FALSE	del16qcyto: TRUE	del1p32cyto: TRUE	del1pcyto: TRUE	del1qcyto: TRUE	amp1qcyto: FALSE	myc_8q24cyto: FALSE	x1qpluscyto: FALSE	t_11_14cyto: FALSE	t_12_14cyto: FALSE	t_14_16cyto: FALSE	t_14_20cyto: FALSE	hyperdiploidcyto: FALSE
GSM4045307	wide_pointgroup: A-BeforeTreatment	tp53: 815.1	alt.tp53: NA	gender: Male	ageatsampledate: 44.6	numberoftransplants: 2	transplant: Y	datelastresponse: 40982	responselast: Confirmed CR	dateprogress: .	monthsos: 127	monthspfs: 80	pfsgt18: TRUE	albumin: 4.4	b2m: 1.6	ldh: 121	iss: I	del13qclinicalfish: FALSE	del17pclinicalfish: FALSE	del16qclinicalfish: FALSE	amp1qclinicalfish: FALSE	t_4_14clinicalfish: FALSE	t_11_14clinicalfish: FALSE	hyperdiploidclinicalfish: FALSE	del13qcyto: FALSE	del11qcyto: FALSE	del17pcyto: FALSE	del16qcyto: FALSE	del1p32cyto: FALSE	del1pcyto: FALSE	del1qcyto: FALSE	amp1qcyto: FALSE	myc_8q24cyto: FALSE	x1qpluscyto: FALSE	t_11_14cyto: FALSE	t_12_14cyto: FALSE	t_14_16cyto: FALSE	t_14_20cyto: FALSE	hyperdiploidcyto: FALSE
GSM4045308	wide_pointgroup: B-PostInduction	tp53: 257.19	alt.tp53: 319.13	gender: Male	ageatsampledate: 56.2	numberoftransplants: 3	transplant: Y	datelastresponse: 40892	responselast: Confirmed CR	dateprogress: .	monthsos: 97	monthspfs: 78	pfsgt18: TRUE	albumin: 4.8	b2m: 8.5	ldh: 170	iss: III	del13qclinicalfish: FALSE	del17pclinicalfish: FALSE	del16qclinicalfish: FALSE	amp1qclinicalfish: FALSE	t_4_14clinicalfish: FALSE	t_11_14clinicalfish: FALSE	hyperdiploidclinicalfish: FALSE	del13qcyto: FALSE	del11qcyto: FALSE	del17pcyto: FALSE	del16qcyto: FALSE	del1p32cyto: FALSE	del1pcyto: FALSE	del1qcyto: FALSE	amp1qcyto: FALSE	myc_8q24cyto: FALSE	x1qpluscyto: FALSE	t_11_14cyto: FALSE	t_12_14cyto: FALSE	t_14_16cyto: FALSE	t_14_20cyto: FALSE	hyperdiploidcyto: FALSE
GSM4045309	wide_pointgroup: FG-PostConsolidation	tp53: 334.2	alt.tp53: 477.5	gender: Female	ageatsampledate: 45.8	numberoftransplants: 2	transplant: Y	datelastresponse: 40953	responselast: Confirmed CR	dateprogress: .	monthsos: 168	monthspfs: 92	pfsgt18: TRUE	albumin: 3.9	b2m: 1.6	ldh: 117	iss: I	del13qclinicalfish: FALSE	del17pclinicalfish: FALSE	del16qclinicalfish: FALSE	amp1qclinicalfish: FALSE	t_4_14clinicalfish: FALSE	t_11_14clinicalfish: FALSE	hyperdiploidclinicalfish: FALSE	del13qcyto: FALSE	del11qcyto: FALSE	del17pcyto: FALSE	del16qcyto: FALSE	del1p32cyto: FALSE	del1pcyto: FALSE	del1qcyto: FALSE	amp1qcyto: FALSE	myc_8q24cyto: FALSE	x1qpluscyto: FALSE	t_11_14cyto: FALSE	t_12_14cyto: FALSE	t_14_16cyto: FALSE	t_14_20cyto: FALSE	hyperdiploidcyto: FALSE
GSM4045310	wide_pointgroup: A-BeforeTreatment	tp53: 770.8	alt.tp53: NA	gender: Male	ageatsampledate: 65.9	numberoftransplants: 2	transplant: Y	datelastresponse: 41793	responselast: SD	dateprogress: 41402	monthsos: 114	monthspfs: 94	pfsgt18: TRUE	albumin: 3	b2m: 3.5	ldh: 236	iss: II	del13qclinicalfish: FALSE	del17pclinicalfish: FALSE	del16qclinicalfish: FALSE	amp1qclinicalfish: FALSE	t_4_14clinicalfish: FALSE	t_11_14clinicalfish: FALSE	hyperdiploidclinicalfish: FALSE	del13qcyto: FALSE	del11qcyto: FALSE	del17pcyto: FALSE	del16qcyto: FALSE	del1p32cyto: FALSE	del1pcyto: FALSE	del1qcyto: FALSE	amp1qcyto: FALSE	myc_8q24cyto: FALSE	x1qpluscyto: FALSE	t_11_14cyto: FALSE	t_12_14cyto: FALSE	t_14_16cyto: FALSE	t_14_20cyto: FALSE	hyperdiploidcyto: FALSE
GSM4045311	wide_pointgroup: A-BeforeTreatment	tp53: 159.14	alt.tp53: 152.49	gender: Female	ageatsampledate: 55	numberoftransplants: 2	transplant: Y	datelastresponse: 40826	responselast: Confirmed CR	dateprogress: .	monthsos: 148	monthspfs: 75	pfsgt18: TRUE	albumin: 4.3	b2m: 2.1	ldh: 219	iss: I	del13qclinicalfish: FALSE	del17pclinicalfish: FALSE	del16qclinicalfish: FALSE	amp1qclinicalfish: FALSE	t_4_14clinicalfish: FALSE	t_11_14clinicalfish: FALSE	hyperdiploidclinicalfish: FALSE	del13qcyto: TRUE	del11qcyto: FALSE	del17pcyto: FALSE	del16qcyto: FALSE	del1p32cyto: TRUE	del1pcyto: TRUE	del1qcyto: TRUE	amp1qcyto: FALSE	myc_8q24cyto: FALSE	x1qpluscyto: TRUE	t_11_14cyto: FALSE	t_12_14cyto: FALSE	t_14_16cyto: FALSE	t_14_20cyto: FALSE	hyperdiploidcyto: TRUE
GSM4045312	wide_pointgroup: B-PostInduction	tp53: 798.2	alt.tp53: NA	gender: Male	ageatsampledate: 44.6	numberoftransplants: 2	transplant: Y	datelastresponse: 40982	responselast: Confirmed CR	dateprogress: .	monthsos: 127	monthspfs: 80	pfsgt18: TRUE	albumin: 4.4	b2m: 1.6	ldh: 121	iss: I	del13qclinicalfish: FALSE	del17pclinicalfish: FALSE	del16qclinicalfish: FALSE	amp1qclinicalfish: FALSE	t_4_14clinicalfish: FALSE	t_11_14clinicalfish: FALSE	hyperdiploidclinicalfish: FALSE	del13qcyto: FALSE	del11qcyto: FALSE	del17pcyto: FALSE	del16qcyto: FALSE	del1p32cyto: FALSE	del1pcyto: FALSE	del1qcyto: FALSE	amp1qcyto: FALSE	myc_8q24cyto: FALSE	x1qpluscyto: FALSE	t_11_14cyto: FALSE	t_12_14cyto: FALSE	t_14_16cyto: FALSE	t_14_20cyto: FALSE	hyperdiploidcyto: FALSE
GSM4045313	wide_pointgroup: B-PostInduction	tp53: 1025.5	alt.tp53: NA	gender: Male	ageatsampledate: 65.9	numberoftransplants: 2	transplant: Y	datelastresponse: 41793	responselast: SD	dateprogress: 41402	monthsos: 114	monthspfs: 94	pfsgt18: TRUE	albumin: 3	b2m: 3.5	ldh: 236	iss: II	del13qclinicalfish: FALSE	del17pclinicalfish: FALSE	del16qclinicalfish: FALSE	amp1qclinicalfish: FALSE	t_4_14clinicalfish: FALSE	t_11_14clinicalfish: FALSE	hyperdiploidclinicalfish: FALSE	del13qcyto: FALSE	del11qcyto: FALSE	del17pcyto: FALSE	del16qcyto: FALSE	del1p32cyto: FALSE	del1pcyto: FALSE	del1qcyto: FALSE	amp1qcyto: FALSE	myc_8q24cyto: FALSE	x1qpluscyto: FALSE	t_11_14cyto: FALSE	t_12_14cyto: FALSE	t_14_16cyto: FALSE	t_14_20cyto: FALSE	hyperdiploidcyto: FALSE
GSM4045314	wide_pointgroup: FG-PostConsolidation	tp53: 241.6	alt.tp53: 289.86	gender: Female	ageatsampledate: 52.7	numberoftransplants: 4	transplant: Y	datelastresponse: 41806	responselast: PR	dateprogress: 40345	monthsos: 127	monthspfs: 71	pfsgt18: TRUE	albumin: 3.3	b2m: 4.3	ldh: 102	iss: II	del13qclinicalfish: FALSE	del17pclinicalfish: FALSE	del16qclinicalfish: FALSE	amp1qclinicalfish: FALSE	t_4_14clinicalfish: FALSE	t_11_14clinicalfish: FALSE	hyperdiploidclinicalfish: FALSE	del13qcyto: FALSE	del11qcyto: FALSE	del17pcyto: FALSE	del16qcyto: FALSE	del1p32cyto: FALSE	del1pcyto: FALSE	del1qcyto: FALSE	amp1qcyto: FALSE	myc_8q24cyto: FALSE	x1qpluscyto: FALSE	t_11_14cyto: FALSE	t_12_14cyto: FALSE	t_14_16cyto: FALSE	t_14_20cyto: FALSE	hyperdiploidcyto: FALSE
GSM4045315	wide_pointgroup: B-PostInduction	tp53: 912.6	alt.tp53: NA	gender: Male	ageatsampledate: 48.4	numberoftransplants: 2	transplant: Y	datelastresponse: 40917	responselast: Confirmed NCR	dateprogress: .	monthsos: 133	monthspfs: 78	pfsgt18: TRUE	albumin: 3	b2m: 2.9	ldh: 122	iss: II	del13qclinicalfish: FALSE	del17pclinicalfish: FALSE	del16qclinicalfish: FALSE	amp1qclinicalfish: FALSE	t_4_14clinicalfish: FALSE	t_11_14clinicalfish: FALSE	hyperdiploidclinicalfish: FALSE	del13qcyto: FALSE	del11qcyto: FALSE	del17pcyto: FALSE	del16qcyto: FALSE	del1p32cyto: FALSE	del1pcyto: FALSE	del1qcyto: FALSE	amp1qcyto: FALSE	myc_8q24cyto: FALSE	x1qpluscyto: FALSE	t_11_14cyto: FALSE	t_12_14cyto: FALSE	t_14_16cyto: FALSE	t_14_20cyto: FALSE	hyperdiploidcyto: FALSE
GSM4045316	wide_pointgroup: A-BeforeTreatment	tp53: 309.01	alt.tp53: 423.25	gender: Male	ageatsampledate: 48.4	numberoftransplants: 2	transplant: Y	datelastresponse: 40917	responselast: Confirmed NCR	dateprogress: .	monthsos: 133	monthspfs: 78	pfsgt18: TRUE	albumin: 3	b2m: 2.9	ldh: 122	iss: II	del13qclinicalfish: FALSE	del17pclinicalfish: FALSE	del16qclinicalfish: FALSE	amp1qclinicalfish: FALSE	t_4_14clinicalfish: FALSE	t_11_14clinicalfish: FALSE	hyperdiploidclinicalfish: FALSE	del13qcyto: FALSE	del11qcyto: FALSE	del17pcyto: FALSE	del16qcyto: FALSE	del1p32cyto: FALSE	del1pcyto: FALSE	del1qcyto: FALSE	amp1qcyto: FALSE	myc_8q24cyto: FALSE	x1qpluscyto: FALSE	t_11_14cyto: FALSE	t_12_14cyto: FALSE	t_14_16cyto: FALSE	t_14_20cyto: FALSE	hyperdiploidcyto: FALSE
GSM4045317	wide_pointgroup: A-BeforeTreatment	tp53: 764.1	alt.tp53: NA	gender: Male	ageatsampledate: 52.1	numberoftransplants: 2	transplant: Y	datelastresponse: 39575	responselast: Confirmed CR	dateprogress: .	monthsos: 88	monthspfs: 33	pfsgt18: TRUE	albumin: 4.5	b2m: 3.9	ldh: 142	iss: II	del13qclinicalfish: FALSE	del17pclinicalfish: FALSE	del16qclinicalfish: FALSE	amp1qclinicalfish: FALSE	t_4_14clinicalfish: FALSE	t_11_14clinicalfish: FALSE	hyperdiploidclinicalfish: FALSE	del13qcyto: TRUE	del11qcyto: FALSE	del17pcyto: FALSE	del16qcyto: FALSE	del1p32cyto: TRUE	del1pcyto: TRUE	del1qcyto: TRUE	amp1qcyto: FALSE	myc_8q24cyto: FALSE	x1qpluscyto: TRUE	t_11_14cyto: FALSE	t_12_14cyto: FALSE	t_14_16cyto: FALSE	t_14_20cyto: FALSE	hyperdiploidcyto: FALSE
GSM4045318	wide_pointgroup: CDE-PostTransplant	tp53: 238.79	alt.tp53: 284.69	gender: Male	ageatsampledate: 61.2	numberoftransplants: 2	transplant: Y	datelastresponse: 40931	responselast: Confirmed CR	dateprogress: .	monthsos: 133	monthspfs: 85	pfsgt18: TRUE	albumin: 5.09999999999999	b2m: 2.1	ldh: 165	iss: I	del13qclinicalfish: FALSE	del17pclinicalfish: FALSE	del16qclinicalfish: FALSE	amp1qclinicalfish: FALSE	t_4_14clinicalfish: FALSE	t_11_14clinicalfish: FALSE	hyperdiploidclinicalfish: FALSE	del13qcyto: FALSE	del11qcyto: FALSE	del17pcyto: FALSE	del16qcyto: FALSE	del1p32cyto: FALSE	del1pcyto: FALSE	del1qcyto: FALSE	amp1qcyto: FALSE	myc_8q24cyto: FALSE	x1qpluscyto: FALSE	t_11_14cyto: FALSE	t_12_14cyto: FALSE	t_14_16cyto: FALSE	t_14_20cyto: FALSE	hyperdiploidcyto: FALSE
GSM4045319	wide_pointgroup: A-BeforeTreatment	tp53: 955	alt.tp53: NA	gender: Female	ageatsampledate: 61	numberoftransplants: 2	transplant: Y	datelastresponse: 40819	responselast: Confirmed CR	dateprogress: .	monthsos: 156	monthspfs: 74	pfsgt18: TRUE	albumin: 4.7	b2m: 2.9	ldh: 152	iss: I	del13qclinicalfish: FALSE	del17pclinicalfish: FALSE	del16qclinicalfish: FALSE	amp1qclinicalfish: FALSE	t_4_14clinicalfish: FALSE	t_11_14clinicalfish: FALSE	hyperdiploidclinicalfish: FALSE	del13qcyto: FALSE	del11qcyto: FALSE	del17pcyto: FALSE	del16qcyto: FALSE	del1p32cyto: FALSE	del1pcyto: FALSE	del1qcyto: FALSE	amp1qcyto: FALSE	myc_8q24cyto: FALSE	x1qpluscyto: FALSE	t_11_14cyto: FALSE	t_12_14cyto: FALSE	t_14_16cyto: FALSE	t_14_20cyto: FALSE	hyperdiploidcyto: FALSE
GSM4045320	wide_pointgroup: A-BeforeTreatment	tp53: 836.4	alt.tp53: NA	gender: Male	ageatsampledate: 43.1	numberoftransplants: 2	transplant: Y	datelastresponse: 40779	responselast: Confirmed CR	dateprogress: .	monthsos: 157	monthspfs: 73	pfsgt18: TRUE	albumin: 4.59999999999999	b2m: 1.5	ldh: 172	iss: I	del13qclinicalfish: FALSE	del17pclinicalfish: FALSE	del16qclinicalfish: FALSE	amp1qclinicalfish: FALSE	t_4_14clinicalfish: FALSE	t_11_14clinicalfish: FALSE	hyperdiploidclinicalfish: FALSE	del13qcyto: FALSE	del11qcyto: FALSE	del17pcyto: FALSE	del16qcyto: FALSE	del1p32cyto: FALSE	del1pcyto: FALSE	del1qcyto: FALSE	amp1qcyto: FALSE	myc_8q24cyto: FALSE	x1qpluscyto: FALSE	t_11_14cyto: FALSE	t_12_14cyto: FALSE	t_14_16cyto: FALSE	t_14_20cyto: FALSE	hyperdiploidcyto: FALSE
GSM4045321	wide_pointgroup: A-BeforeTreatment	tp53: 557.8	alt.tp53: NA	gender: Male	ageatsampledate: 53.1	numberoftransplants: 4	transplant: Y	datelastresponse: 39470	responselast: Progression	dateprogress: 39189	monthsos: 30	monthspfs: 20	pfsgt18: TRUE	albumin: 3.4	b2m: 4.7	ldh: 226	iss: II	del13qclinicalfish: FALSE	del17pclinicalfish: FALSE	del16qclinicalfish: FALSE	amp1qclinicalfish: FALSE	t_4_14clinicalfish: FALSE	t_11_14clinicalfish: FALSE	hyperdiploidclinicalfish: FALSE	del13qcyto: FALSE	del11qcyto: FALSE	del17pcyto: FALSE	del16qcyto: FALSE	del1p32cyto: FALSE	del1pcyto: FALSE	del1qcyto: FALSE	amp1qcyto: FALSE	myc_8q24cyto: FALSE	x1qpluscyto: FALSE	t_11_14cyto: FALSE	t_12_14cyto: FALSE	t_14_16cyto: FALSE	t_14_20cyto: FALSE	hyperdiploidcyto: FALSE
GSM4045322	wide_pointgroup: B-PostInduction	tp53: 1063.4	alt.tp53: NA	gender: Female	ageatsampledate: 64.8	numberoftransplants: 2	transplant: Y	datelastresponse: 40750	responselast: Confirmed CR	dateprogress: .	monthsos: 142	monthspfs: 72	pfsgt18: TRUE	albumin: 4	b2m: 2.29999999999999	ldh: 238	iss: I	del13qclinicalfish: FALSE	del17pclinicalfish: FALSE	del16qclinicalfish: FALSE	amp1qclinicalfish: FALSE	t_4_14clinicalfish: FALSE	t_11_14clinicalfish: FALSE	hyperdiploidclinicalfish: FALSE	del13qcyto: FALSE	del11qcyto: FALSE	del17pcyto: FALSE	del16qcyto: FALSE	del1p32cyto: FALSE	del1pcyto: FALSE	del1qcyto: FALSE	amp1qcyto: FALSE	myc_8q24cyto: FALSE	x1qpluscyto: FALSE	t_11_14cyto: FALSE	t_12_14cyto: FALSE	t_14_16cyto: FALSE	t_14_20cyto: FALSE	hyperdiploidcyto: FALSE
GSM4045323	wide_pointgroup: B-PostInduction	tp53: 785.1	alt.tp53: NA	gender: Male	ageatsampledate: 63.4	numberoftransplants: 2	transplant: Y	datelastresponse: 39885	responselast: Relapse	dateprogress: 39885	monthsos: 124	monthspfs: 43	pfsgt18: TRUE	albumin: 4.09999999999999	b2m: 4.5	ldh: 123	iss: II	del13qclinicalfish: FALSE	del17pclinicalfish: FALSE	del16qclinicalfish: FALSE	amp1qclinicalfish: FALSE	t_4_14clinicalfish: FALSE	t_11_14clinicalfish: FALSE	hyperdiploidclinicalfish: FALSE	del13qcyto: FALSE	del11qcyto: FALSE	del17pcyto: FALSE	del16qcyto: FALSE	del1p32cyto: FALSE	del1pcyto: FALSE	del1qcyto: FALSE	amp1qcyto: FALSE	myc_8q24cyto: FALSE	x1qpluscyto: FALSE	t_11_14cyto: FALSE	t_12_14cyto: FALSE	t_14_16cyto: FALSE	t_14_20cyto: FALSE	hyperdiploidcyto: FALSE
GSM4045324	wide_pointgroup: A-BeforeTreatment	tp53: 1385.3	alt.tp53: NA	gender: Female	ageatsampledate: 73	numberoftransplants: 2	transplant: Y	datelastresponse: 40557	responselast: Relapse	dateprogress: 40557	monthsos: 78	monthspfs: 64	pfsgt18: TRUE	albumin: 3.3	b2m: 3.8	ldh: 205	iss: II	del13qclinicalfish: FALSE	del17pclinicalfish: FALSE	del16qclinicalfish: FALSE	amp1qclinicalfish: FALSE	t_4_14clinicalfish: FALSE	t_11_14clinicalfish: FALSE	hyperdiploidclinicalfish: FALSE	del13qcyto: FALSE	del11qcyto: FALSE	del17pcyto: FALSE	del16qcyto: TRUE	del1p32cyto: FALSE	del1pcyto: FALSE	del1qcyto: FALSE	amp1qcyto: FALSE	myc_8q24cyto: FALSE	x1qpluscyto: TRUE	t_11_14cyto: FALSE	t_12_14cyto: FALSE	t_14_16cyto: FALSE	t_14_20cyto: FALSE	hyperdiploidcyto: TRUE
GSM4045325	wide_pointgroup: B-PostInduction	tp53: 756.5	alt.tp53: NA	gender: Male	ageatsampledate: 48.6	numberoftransplants: 2	transplant: Y	datelastresponse: 40675	responselast: Remission	dateprogress: .	monthsos: 95	monthspfs: 69	pfsgt18: TRUE	albumin: 5	b2m: 2	ldh: 113	iss: I	del13qclinicalfish: FALSE	del17pclinicalfish: FALSE	del16qclinicalfish: FALSE	amp1qclinicalfish: FALSE	t_4_14clinicalfish: FALSE	t_11_14clinicalfish: FALSE	hyperdiploidclinicalfish: FALSE	del13qcyto: FALSE	del11qcyto: FALSE	del17pcyto: FALSE	del16qcyto: FALSE	del1p32cyto: FALSE	del1pcyto: FALSE	del1qcyto: FALSE	amp1qcyto: FALSE	myc_8q24cyto: FALSE	x1qpluscyto: FALSE	t_11_14cyto: FALSE	t_12_14cyto: FALSE	t_14_16cyto: FALSE	t_14_20cyto: FALSE	hyperdiploidcyto: FALSE
GSM4045326	wide_pointgroup: A-BeforeTreatment	tp53: 1054.7	alt.tp53: NA	gender: Male	ageatsampledate: 63.4	numberoftransplants: 2	transplant: Y	datelastresponse: 39885	responselast: Relapse	dateprogress: 39885	monthsos: 124	monthspfs: 43	pfsgt18: TRUE	albumin: 4.09999999999999	b2m: 4.5	ldh: 123	iss: II	del13qclinicalfish: FALSE	del17pclinicalfish: FALSE	del16qclinicalfish: FALSE	amp1qclinicalfish: FALSE	t_4_14clinicalfish: FALSE	t_11_14clinicalfish: FALSE	hyperdiploidclinicalfish: FALSE	del13qcyto: FALSE	del11qcyto: FALSE	del17pcyto: FALSE	del16qcyto: FALSE	del1p32cyto: FALSE	del1pcyto: FALSE	del1qcyto: FALSE	amp1qcyto: FALSE	myc_8q24cyto: FALSE	x1qpluscyto: FALSE	t_11_14cyto: FALSE	t_12_14cyto: FALSE	t_14_16cyto: FALSE	t_14_20cyto: FALSE	hyperdiploidcyto: FALSE
GSM4045327	wide_pointgroup: B-PostInduction	tp53: 716.8	alt.tp53: NA	gender: Male	ageatsampledate: 65.3	numberoftransplants: 2	transplant: Y	datelastresponse: 40931	responselast: Confirmed CR	dateprogress: .	monthsos: 129	monthspfs: 77	pfsgt18: TRUE	albumin: 4.8	b2m: 4.7	ldh: 82	iss: II	del13qclinicalfish: FALSE	del17pclinicalfish: FALSE	del16qclinicalfish: FALSE	amp1qclinicalfish: FALSE	t_4_14clinicalfish: FALSE	t_11_14clinicalfish: FALSE	hyperdiploidclinicalfish: FALSE	del13qcyto: FALSE	del11qcyto: FALSE	del17pcyto: FALSE	del16qcyto: FALSE	del1p32cyto: FALSE	del1pcyto: FALSE	del1qcyto: FALSE	amp1qcyto: FALSE	myc_8q24cyto: FALSE	x1qpluscyto: FALSE	t_11_14cyto: FALSE	t_12_14cyto: FALSE	t_14_16cyto: FALSE	t_14_20cyto: FALSE	hyperdiploidcyto: FALSE
GSM4045328	wide_pointgroup: CDE-PostTransplant	tp53: 1441.1	alt.tp53: NA	gender: Female	ageatsampledate: 59.3	numberoftransplants: 4	transplant: Y	datelastresponse: 41722	responselast: Progressive Disease	dateprogress: 41107	monthsos: 111	monthspfs: 90	pfsgt18: TRUE	albumin: 4.09999999999999	b2m: 1.9	ldh: 139	iss: I	del13qclinicalfish: FALSE	del17pclinicalfish: FALSE	del16qclinicalfish: FALSE	amp1qclinicalfish: FALSE	t_4_14clinicalfish: FALSE	t_11_14clinicalfish: FALSE	hyperdiploidclinicalfish: FALSE	del13qcyto: TRUE	del11qcyto: FALSE	del17pcyto: FALSE	del16qcyto: FALSE	del1p32cyto: TRUE	del1pcyto: TRUE	del1qcyto: TRUE	amp1qcyto: FALSE	myc_8q24cyto: TRUE	x1qpluscyto: TRUE	t_11_14cyto: FALSE	t_12_14cyto: FALSE	t_14_16cyto: FALSE	t_14_20cyto: FALSE	hyperdiploidcyto: TRUE
GSM4045329	wide_pointgroup: A-BeforeTreatment	tp53: 812.2	alt.tp53: NA	gender: Male	ageatsampledate: 64.1	numberoftransplants: 2	transplant: Y	datelastresponse: 43020	responselast: Confirmed CR	dateprogress: .	monthsos: 147	monthspfs: 147	pfsgt18: TRUE	albumin: 3.7	b2m: 2.2	ldh: 139	iss: I	del13qclinicalfish: FALSE	del17pclinicalfish: FALSE	del16qclinicalfish: FALSE	amp1qclinicalfish: FALSE	t_4_14clinicalfish: FALSE	t_11_14clinicalfish: FALSE	hyperdiploidclinicalfish: FALSE	del13qcyto: FALSE	del11qcyto: FALSE	del17pcyto: FALSE	del16qcyto: FALSE	del1p32cyto: FALSE	del1pcyto: FALSE	del1qcyto: FALSE	amp1qcyto: FALSE	myc_8q24cyto: FALSE	x1qpluscyto: FALSE	t_11_14cyto: FALSE	t_12_14cyto: FALSE	t_14_16cyto: FALSE	t_14_20cyto: FALSE	hyperdiploidcyto: FALSE
GSM4045330	wide_pointgroup: A-BeforeTreatment	tp53: 924	alt.tp53: NA	gender: Female	ageatsampledate: 59.6	numberoftransplants: 4	transplant: Y	datelastresponse: 42824	responselast: SD	dateprogress: 40945	monthsos: 148	monthspfs: 78	pfsgt18: TRUE	albumin: 4.09999999999999	b2m: 6	ldh: 122	iss: III	del13qclinicalfish: FALSE	del17pclinicalfish: FALSE	del16qclinicalfish: FALSE	amp1qclinicalfish: FALSE	t_4_14clinicalfish: FALSE	t_11_14clinicalfish: FALSE	hyperdiploidclinicalfish: FALSE	del13qcyto: FALSE	del11qcyto: FALSE	del17pcyto: FALSE	del16qcyto: FALSE	del1p32cyto: FALSE	del1pcyto: FALSE	del1qcyto: FALSE	amp1qcyto: FALSE	myc_8q24cyto: FALSE	x1qpluscyto: TRUE	t_11_14cyto: FALSE	t_12_14cyto: FALSE	t_14_16cyto: FALSE	t_14_20cyto: FALSE	hyperdiploidcyto: FALSE
GSM4045331	wide_pointgroup: A-BeforeTreatment	tp53: 786.4	alt.tp53: NA	gender: Male	ageatsampledate: 65.3	numberoftransplants: 2	transplant: Y	datelastresponse: 40931	responselast: Confirmed CR	dateprogress: .	monthsos: 129	monthspfs: 77	pfsgt18: TRUE	albumin: 4.8	b2m: 4.7	ldh: 82	iss: II	del13qclinicalfish: FALSE	del17pclinicalfish: FALSE	del16qclinicalfish: FALSE	amp1qclinicalfish: FALSE	t_4_14clinicalfish: FALSE	t_11_14clinicalfish: FALSE	hyperdiploidclinicalfish: FALSE	del13qcyto: FALSE	del11qcyto: FALSE	del17pcyto: FALSE	del16qcyto: FALSE	del1p32cyto: FALSE	del1pcyto: FALSE	del1qcyto: FALSE	amp1qcyto: FALSE	myc_8q24cyto: FALSE	x1qpluscyto: FALSE	t_11_14cyto: FALSE	t_12_14cyto: FALSE	t_14_16cyto: FALSE	t_14_20cyto: FALSE	hyperdiploidcyto: FALSE
GSM4045332	wide_pointgroup: A-BeforeTreatment	tp53: 1290.3	alt.tp53: NA	gender: Male	ageatsampledate: 55.6	numberoftransplants: 1	transplant: Y	datelastresponse: 40709	responselast: Relapse	dateprogress: 40709	monthsos: 143	monthspfs: 69	pfsgt18: TRUE	albumin: 3.7	b2m: 10.4	ldh: 77	iss: III	del13qclinicalfish: FALSE	del17pclinicalfish: FALSE	del16qclinicalfish: FALSE	amp1qclinicalfish: FALSE	t_4_14clinicalfish: FALSE	t_11_14clinicalfish: FALSE	hyperdiploidclinicalfish: FALSE	del13qcyto: FALSE	del11qcyto: FALSE	del17pcyto: FALSE	del16qcyto: FALSE	del1p32cyto: FALSE	del1pcyto: FALSE	del1qcyto: FALSE	amp1qcyto: FALSE	myc_8q24cyto: FALSE	x1qpluscyto: FALSE	t_11_14cyto: FALSE	t_12_14cyto: FALSE	t_14_16cyto: FALSE	t_14_20cyto: FALSE	hyperdiploidcyto: FALSE
GSM4045333	wide_pointgroup: B-PostInduction	tp53: 874.9	alt.tp53: NA	gender: Female	ageatsampledate: 56.2	numberoftransplants: 2	transplant: Y	datelastresponse: 39251	responselast: No Response	dateprogress: 39141	monthsos: 20	monthspfs: 16	pfsgt18: FALSE	albumin: 3.5	b2m: 2.5	ldh: 214	iss: I	del13qclinicalfish: FALSE	del17pclinicalfish: FALSE	del16qclinicalfish: FALSE	amp1qclinicalfish: FALSE	t_4_14clinicalfish: FALSE	t_11_14clinicalfish: FALSE	hyperdiploidclinicalfish: FALSE	del13qcyto: FALSE	del11qcyto: FALSE	del17pcyto: FALSE	del16qcyto: FALSE	del1p32cyto: FALSE	del1pcyto: FALSE	del1qcyto: FALSE	amp1qcyto: FALSE	myc_8q24cyto: FALSE	x1qpluscyto: FALSE	t_11_14cyto: FALSE	t_12_14cyto: FALSE	t_14_16cyto: FALSE	t_14_20cyto: FALSE	hyperdiploidcyto: FALSE
GSM4045334	wide_pointgroup: A-BeforeTreatment	tp53: 1376.3	alt.tp53: NA	gender: Female	ageatsampledate: 56.2	numberoftransplants: 2	transplant: Y	datelastresponse: 39251	responselast: No Response	dateprogress: 39141	monthsos: 20	monthspfs: 16	pfsgt18: FALSE	albumin: 3.5	b2m: 2.5	ldh: 214	iss: I	del13qclinicalfish: FALSE	del17pclinicalfish: FALSE	del16qclinicalfish: FALSE	amp1qclinicalfish: FALSE	t_4_14clinicalfish: FALSE	t_11_14clinicalfish: FALSE	hyperdiploidclinicalfish: FALSE	del13qcyto: FALSE	del11qcyto: FALSE	del17pcyto: FALSE	del16qcyto: FALSE	del1p32cyto: FALSE	del1pcyto: FALSE	del1qcyto: FALSE	amp1qcyto: FALSE	myc_8q24cyto: FALSE	x1qpluscyto: FALSE	t_11_14cyto: FALSE	t_12_14cyto: FALSE	t_14_16cyto: FALSE	t_14_20cyto: FALSE	hyperdiploidcyto: FALSE
GSM4045335	wide_pointgroup: A-BeforeTreatment	tp53: 1066.7	alt.tp53: NA	gender: Female	ageatsampledate: 66.1	numberoftransplants: 2	transplant: Y	datelastresponse: 40849	responselast: Confirmed CR	dateprogress: .	monthsos: 102	monthspfs: 73	pfsgt18: TRUE	albumin: 4	b2m: 2.4	ldh: 138	iss: I	del13qclinicalfish: FALSE	del17pclinicalfish: FALSE	del16qclinicalfish: FALSE	amp1qclinicalfish: FALSE	t_4_14clinicalfish: FALSE	t_11_14clinicalfish: FALSE	hyperdiploidclinicalfish: FALSE	del13qcyto: TRUE	del11qcyto: FALSE	del17pcyto: FALSE	del16qcyto: FALSE	del1p32cyto: TRUE	del1pcyto: TRUE	del1qcyto: TRUE	amp1qcyto: FALSE	myc_8q24cyto: FALSE	x1qpluscyto: FALSE	t_11_14cyto: FALSE	t_12_14cyto: FALSE	t_14_16cyto: FALSE	t_14_20cyto: FALSE	hyperdiploidcyto: FALSE
GSM4045336	wide_pointgroup: B-PostInduction	tp53: 836.6	alt.tp53: NA	gender: Female	ageatsampledate: 44.9	numberoftransplants: 2	transplant: Y	datelastresponse: 39976	responselast: Relapse	dateprogress: 39976	monthsos: 126	monthspfs: 44	pfsgt18: TRUE	albumin: 3.6	b2m: 12.6	ldh: 129	iss: III	del13qclinicalfish: FALSE	del17pclinicalfish: FALSE	del16qclinicalfish: FALSE	amp1qclinicalfish: FALSE	t_4_14clinicalfish: FALSE	t_11_14clinicalfish: FALSE	hyperdiploidclinicalfish: FALSE	del13qcyto: FALSE	del11qcyto: FALSE	del17pcyto: FALSE	del16qcyto: FALSE	del1p32cyto: FALSE	del1pcyto: FALSE	del1qcyto: FALSE	amp1qcyto: FALSE	myc_8q24cyto: FALSE	x1qpluscyto: FALSE	t_11_14cyto: FALSE	t_12_14cyto: FALSE	t_14_16cyto: FALSE	t_14_20cyto: FALSE	hyperdiploidcyto: FALSE
GSM4045337	wide_pointgroup: B-PostInduction	tp53: 1558.3	alt.tp53: NA	gender: Male	ageatsampledate: 45.7	numberoftransplants: 2	transplant: Y	datelastresponse: 40896	responselast: Confirmed CR	dateprogress: .	monthsos: 122	monthspfs: 74	pfsgt18: TRUE	albumin: 3.6	b2m: .	ldh: .	iss: I	del13qclinicalfish: FALSE	del17pclinicalfish: FALSE	del16qclinicalfish: FALSE	amp1qclinicalfish: FALSE	t_4_14clinicalfish: FALSE	t_11_14clinicalfish: FALSE	hyperdiploidclinicalfish: FALSE	del13qcyto: FALSE	del11qcyto: FALSE	del17pcyto: FALSE	del16qcyto: FALSE	del1p32cyto: FALSE	del1pcyto: FALSE	del1qcyto: FALSE	amp1qcyto: FALSE	myc_8q24cyto: FALSE	x1qpluscyto: FALSE	t_11_14cyto: FALSE	t_12_14cyto: FALSE	t_14_16cyto: FALSE	t_14_20cyto: FALSE	hyperdiploidcyto: FALSE
GSM4045338	wide_pointgroup: A-BeforeTreatment	tp53: 935.7	alt.tp53: NA	gender: Female	ageatsampledate: 62.1	numberoftransplants: 1	transplant: Y	datelastresponse: 38720	responselast: Confirmed NCR	dateprogress: .	monthsos: 12	monthspfs: 2	pfsgt18: FALSE	albumin: 3.3	b2m: 8.4	ldh: 312	iss: III	del13qclinicalfish: FALSE	del17pclinicalfish: FALSE	del16qclinicalfish: FALSE	amp1qclinicalfish: FALSE	t_4_14clinicalfish: FALSE	t_11_14clinicalfish: FALSE	hyperdiploidclinicalfish: FALSE	del13qcyto: FALSE	del11qcyto: FALSE	del17pcyto: FALSE	del16qcyto: TRUE	del1p32cyto: TRUE	del1pcyto: TRUE	del1qcyto: TRUE	amp1qcyto: FALSE	myc_8q24cyto: FALSE	x1qpluscyto: TRUE	t_11_14cyto: FALSE	t_12_14cyto: FALSE	t_14_16cyto: FALSE	t_14_20cyto: FALSE	hyperdiploidcyto: FALSE
GSM4045339	wide_pointgroup: A-BeforeTreatment	tp53: 1079.6	alt.tp53: NA	gender: Female	ageatsampledate: 44.9	numberoftransplants: 2	transplant: Y	datelastresponse: 39976	responselast: Relapse	dateprogress: 39976	monthsos: 126	monthspfs: 44	pfsgt18: TRUE	albumin: 3.6	b2m: 12.6	ldh: 129	iss: III	del13qclinicalfish: FALSE	del17pclinicalfish: FALSE	del16qclinicalfish: FALSE	amp1qclinicalfish: FALSE	t_4_14clinicalfish: FALSE	t_11_14clinicalfish: FALSE	hyperdiploidclinicalfish: FALSE	del13qcyto: FALSE	del11qcyto: FALSE	del17pcyto: FALSE	del16qcyto: FALSE	del1p32cyto: FALSE	del1pcyto: FALSE	del1qcyto: FALSE	amp1qcyto: FALSE	myc_8q24cyto: FALSE	x1qpluscyto: FALSE	t_11_14cyto: FALSE	t_12_14cyto: FALSE	t_14_16cyto: FALSE	t_14_20cyto: FALSE	hyperdiploidcyto: FALSE
GSM4045340	wide_pointgroup: A-BeforeTreatment	tp53: 1421.3	alt.tp53: NA	gender: Male	ageatsampledate: 40.8	numberoftransplants: 2	transplant: Y	datelastresponse: 40449	responselast: Confirmed CR	dateprogress: .	monthsos: 75	monthspfs: 58	pfsgt18: TRUE	albumin: 3.8	b2m: 1.6	ldh: 276	iss: I	del13qclinicalfish: FALSE	del17pclinicalfish: FALSE	del16qclinicalfish: FALSE	amp1qclinicalfish: FALSE	t_4_14clinicalfish: FALSE	t_11_14clinicalfish: FALSE	hyperdiploidclinicalfish: FALSE	del13qcyto: FALSE	del11qcyto: FALSE	del17pcyto: FALSE	del16qcyto: FALSE	del1p32cyto: FALSE	del1pcyto: FALSE	del1qcyto: FALSE	amp1qcyto: FALSE	myc_8q24cyto: FALSE	x1qpluscyto: FALSE	t_11_14cyto: FALSE	t_12_14cyto: FALSE	t_14_16cyto: FALSE	t_14_20cyto: FALSE	hyperdiploidcyto: FALSE
GSM4045341	wide_pointgroup: A-BeforeTreatment	tp53: 940.4	alt.tp53: NA	gender: Female	ageatsampledate: 59.3	numberoftransplants: 2	transplant: Y	datelastresponse: 40931	responselast: Confirmed CR	dateprogress: .	monthsos: 149	monthspfs: 75	pfsgt18: TRUE	albumin: 3.1	b2m: 2.1	ldh: 215	iss: II	del13qclinicalfish: FALSE	del17pclinicalfish: FALSE	del16qclinicalfish: FALSE	amp1qclinicalfish: FALSE	t_4_14clinicalfish: FALSE	t_11_14clinicalfish: FALSE	hyperdiploidclinicalfish: FALSE	del13qcyto: FALSE	del11qcyto: FALSE	del17pcyto: FALSE	del16qcyto: FALSE	del1p32cyto: FALSE	del1pcyto: FALSE	del1qcyto: FALSE	amp1qcyto: FALSE	myc_8q24cyto: FALSE	x1qpluscyto: FALSE	t_11_14cyto: FALSE	t_12_14cyto: FALSE	t_14_16cyto: FALSE	t_14_20cyto: FALSE	hyperdiploidcyto: FALSE
GSM4045342	wide_pointgroup: B-PostInduction	tp53: 1504	alt.tp53: NA	gender: Female	ageatsampledate: 53.5	numberoftransplants: 2	transplant: Y	datelastresponse: 41043	responselast: Confirmed CR	dateprogress: .	monthsos: 124	monthspfs: 78	pfsgt18: TRUE	albumin: 4	b2m: 3.8	ldh: 179	iss: II	del13qclinicalfish: FALSE	del17pclinicalfish: FALSE	del16qclinicalfish: FALSE	amp1qclinicalfish: FALSE	t_4_14clinicalfish: FALSE	t_11_14clinicalfish: FALSE	hyperdiploidclinicalfish: FALSE	del13qcyto: FALSE	del11qcyto: FALSE	del17pcyto: FALSE	del16qcyto: FALSE	del1p32cyto: FALSE	del1pcyto: FALSE	del1qcyto: FALSE	amp1qcyto: FALSE	myc_8q24cyto: FALSE	x1qpluscyto: TRUE	t_11_14cyto: FALSE	t_12_14cyto: FALSE	t_14_16cyto: FALSE	t_14_20cyto: FALSE	hyperdiploidcyto: FALSE
GSM4045343	wide_pointgroup: A-BeforeTreatment	tp53: 1879.9	alt.tp53: NA	gender: Female	ageatsampledate: 64.9	numberoftransplants: 2	transplant: Y	datelastresponse: 40752	responselast: Relapse	dateprogress: 40683	monthsos: 67	monthspfs: 63	pfsgt18: TRUE	albumin: 4.09999999999999	b2m: 2	ldh: 166	iss: I	del13qclinicalfish: FALSE	del17pclinicalfish: FALSE	del16qclinicalfish: FALSE	amp1qclinicalfish: FALSE	t_4_14clinicalfish: FALSE	t_11_14clinicalfish: FALSE	hyperdiploidclinicalfish: FALSE	del13qcyto: FALSE	del11qcyto: FALSE	del17pcyto: FALSE	del16qcyto: FALSE	del1p32cyto: FALSE	del1pcyto: FALSE	del1qcyto: FALSE	amp1qcyto: FALSE	myc_8q24cyto: FALSE	x1qpluscyto: FALSE	t_11_14cyto: FALSE	t_12_14cyto: FALSE	t_14_16cyto: FALSE	t_14_20cyto: FALSE	hyperdiploidcyto: FALSE
GSM4045344	wide_pointgroup: A-BeforeTreatment	tp53: 1560.4	alt.tp53: NA	gender: Female	ageatsampledate: 53.5	numberoftransplants: 2	transplant: Y	datelastresponse: 41043	responselast: Confirmed CR	dateprogress: .	monthsos: 124	monthspfs: 78	pfsgt18: TRUE	albumin: 4	b2m: 3.8	ldh: 179	iss: II	del13qclinicalfish: FALSE	del17pclinicalfish: FALSE	del16qclinicalfish: FALSE	amp1qclinicalfish: FALSE	t_4_14clinicalfish: FALSE	t_11_14clinicalfish: FALSE	hyperdiploidclinicalfish: FALSE	del13qcyto: FALSE	del11qcyto: FALSE	del17pcyto: FALSE	del16qcyto: FALSE	del1p32cyto: FALSE	del1pcyto: FALSE	del1qcyto: FALSE	amp1qcyto: FALSE	myc_8q24cyto: FALSE	x1qpluscyto: TRUE	t_11_14cyto: FALSE	t_12_14cyto: FALSE	t_14_16cyto: FALSE	t_14_20cyto: FALSE	hyperdiploidcyto: FALSE
GSM4045345	wide_pointgroup: A-BeforeTreatment	tp53: 786.2	alt.tp53: NA	gender: Male	ageatsampledate: 57.4	numberoftransplants: 2	transplant: Y	datelastresponse: 39252	responselast: Confirmed CR	dateprogress: .	monthsos: 99	monthspfs: 18	pfsgt18: FALSE	albumin: 4.2	b2m: 5.3	ldh: 224	iss: II	del13qclinicalfish: FALSE	del17pclinicalfish: FALSE	del16qclinicalfish: FALSE	amp1qclinicalfish: FALSE	t_4_14clinicalfish: FALSE	t_11_14clinicalfish: FALSE	hyperdiploidclinicalfish: FALSE	del13qcyto: FALSE	del11qcyto: FALSE	del17pcyto: FALSE	del16qcyto: FALSE	del1p32cyto: FALSE	del1pcyto: FALSE	del1qcyto: TRUE	amp1qcyto: FALSE	myc_8q24cyto: FALSE	x1qpluscyto: FALSE	t_11_14cyto: FALSE	t_12_14cyto: FALSE	t_14_16cyto: FALSE	t_14_20cyto: FALSE	hyperdiploidcyto: TRUE
GSM4045346	wide_pointgroup: A-BeforeTreatment	tp53: 1150.4	alt.tp53: NA	gender: Male	ageatsampledate: 58.1	numberoftransplants: 3	transplant: Y	datelastresponse: 42087	responselast: Progressive Disease	dateprogress: 40710	monthsos: 117	monthspfs: 59	pfsgt18: TRUE	albumin: 4	b2m: 2.2	ldh: 121	iss: I	del13qclinicalfish: FALSE	del17pclinicalfish: FALSE	del16qclinicalfish: FALSE	amp1qclinicalfish: FALSE	t_4_14clinicalfish: FALSE	t_11_14clinicalfish: FALSE	hyperdiploidclinicalfish: FALSE	del13qcyto: FALSE	del11qcyto: FALSE	del17pcyto: FALSE	del16qcyto: FALSE	del1p32cyto: FALSE	del1pcyto: FALSE	del1qcyto: FALSE	amp1qcyto: FALSE	myc_8q24cyto: FALSE	x1qpluscyto: FALSE	t_11_14cyto: FALSE	t_12_14cyto: FALSE	t_14_16cyto: FALSE	t_14_20cyto: FALSE	hyperdiploidcyto: FALSE
GSM4045347	wide_pointgroup: A-BeforeTreatment	tp53: 568.9	alt.tp53: 1082.42	gender: Male	ageatsampledate: 66.4	numberoftransplants: 2	transplant: Y	datelastresponse: 42957	responselast: sCR	dateprogress: 41901	monthsos: 93	monthspfs: 47	pfsgt18: TRUE	albumin: 3.8	b2m: 4.09999999999999	ldh: 120	iss: II	del13qclinicalfish: FALSE	del17pclinicalfish: FALSE	del16qclinicalfish: FALSE	amp1qclinicalfish: FALSE	t_4_14clinicalfish: FALSE	t_11_14clinicalfish: FALSE	hyperdiploidclinicalfish: FALSE	del13qcyto: FALSE	del11qcyto: FALSE	del17pcyto: FALSE	del16qcyto: FALSE	del1p32cyto: FALSE	del1pcyto: FALSE	del1qcyto: FALSE	amp1qcyto: FALSE	myc_8q24cyto: FALSE	x1qpluscyto: FALSE	t_11_14cyto: FALSE	t_12_14cyto: FALSE	t_14_16cyto: FALSE	t_14_20cyto: FALSE	hyperdiploidcyto: FALSE
GSM4045348	wide_pointgroup: A-BeforeTreatment	tp53: 496.7	alt.tp53: 878.45	gender: Female	ageatsampledate: 40.7	numberoftransplants: 1	transplant: Y	datelastresponse: 41411	responselast: PR	dateprogress: 40575	monthsos: 93	monthspfs: 9	pfsgt18: FALSE	albumin: 3.7	b2m: 2	ldh: 104	iss: I	del13qclinicalfish: FALSE	del17pclinicalfish: FALSE	del16qclinicalfish: FALSE	amp1qclinicalfish: FALSE	t_4_14clinicalfish: FALSE	t_11_14clinicalfish: FALSE	hyperdiploidclinicalfish: FALSE	del13qcyto: FALSE	del11qcyto: FALSE	del17pcyto: FALSE	del16qcyto: FALSE	del1p32cyto: FALSE	del1pcyto: FALSE	del1qcyto: FALSE	amp1qcyto: FALSE	myc_8q24cyto: FALSE	x1qpluscyto: FALSE	t_11_14cyto: FALSE	t_12_14cyto: FALSE	t_14_16cyto: FALSE	t_14_20cyto: FALSE	hyperdiploidcyto: FALSE
GSM4045349	wide_pointgroup: A-BeforeTreatment	tp53: 1507.9	alt.tp53: NA	gender: Female	ageatsampledate: 51.1	numberoftransplants: 1	transplant: Y	datelastresponse: 39549	responselast: Confirmed NCR	dateprogress: .	monthsos: 5	monthspfs: 4	pfsgt18: FALSE	albumin: 3.6	b2m: 6.2	ldh: 152	iss: III	del13qclinicalfish: FALSE	del17pclinicalfish: FALSE	del16qclinicalfish: FALSE	amp1qclinicalfish: FALSE	t_4_14clinicalfish: FALSE	t_11_14clinicalfish: FALSE	hyperdiploidclinicalfish: FALSE	del13qcyto: FALSE	del11qcyto: FALSE	del17pcyto: FALSE	del16qcyto: FALSE	del1p32cyto: FALSE	del1pcyto: FALSE	del1qcyto: FALSE	amp1qcyto: FALSE	myc_8q24cyto: FALSE	x1qpluscyto: FALSE	t_11_14cyto: FALSE	t_12_14cyto: FALSE	t_14_16cyto: FALSE	t_14_20cyto: FALSE	hyperdiploidcyto: FALSE
GSM4045350	wide_pointgroup: A-BeforeTreatment	tp53: 512.1	alt.tp53: NA	gender: Female	ageatsampledate: 56.7	numberoftransplants: 3	transplant: Y	datelastresponse: 40966	responselast: Confirmed CR	dateprogress: .	monthsos: 129	monthspfs: 72	pfsgt18: TRUE	albumin: 4.09999999999999	b2m: 1.8	ldh: 100	iss: I	del13qclinicalfish: FALSE	del17pclinicalfish: FALSE	del16qclinicalfish: FALSE	amp1qclinicalfish: FALSE	t_4_14clinicalfish: FALSE	t_11_14clinicalfish: FALSE	hyperdiploidclinicalfish: FALSE	del13qcyto: FALSE	del11qcyto: FALSE	del17pcyto: FALSE	del16qcyto: FALSE	del1p32cyto: FALSE	del1pcyto: FALSE	del1qcyto: FALSE	amp1qcyto: FALSE	myc_8q24cyto: FALSE	x1qpluscyto: FALSE	t_11_14cyto: FALSE	t_12_14cyto: FALSE	t_14_16cyto: FALSE	t_14_20cyto: FALSE	hyperdiploidcyto: FALSE
GSM4045351	wide_pointgroup: B-PostInduction	tp53: 1592.8	alt.tp53: NA	gender: Male	ageatsampledate: 46.5	numberoftransplants: 4	transplant: Y	datelastresponse: 42100	responselast: Progressive Disease	dateprogress: 40870	monthsos: 148	monthspfs: 69	pfsgt18: TRUE	albumin: 2.7	b2m: 4.8	ldh: 122	iss: II	del13qclinicalfish: FALSE	del17pclinicalfish: FALSE	del16qclinicalfish: FALSE	amp1qclinicalfish: FALSE	t_4_14clinicalfish: FALSE	t_11_14clinicalfish: FALSE	hyperdiploidclinicalfish: FALSE	del13qcyto: FALSE	del11qcyto: FALSE	del17pcyto: FALSE	del16qcyto: FALSE	del1p32cyto: FALSE	del1pcyto: FALSE	del1qcyto: FALSE	amp1qcyto: FALSE	myc_8q24cyto: FALSE	x1qpluscyto: FALSE	t_11_14cyto: FALSE	t_12_14cyto: FALSE	t_14_16cyto: FALSE	t_14_20cyto: FALSE	hyperdiploidcyto: FALSE
GSM4045352	wide_pointgroup: A-BeforeTreatment	tp53: 988.7	alt.tp53: NA	gender: Female	ageatsampledate: 54.4	numberoftransplants: 2	transplant: Y	datelastresponse: 42745	responselast: SD	dateprogress: 40295	monthsos: 144	monthspfs: 50	pfsgt18: TRUE	albumin: 3.2	b2m: 3.9	ldh: 127	iss: II	del13qclinicalfish: FALSE	del17pclinicalfish: FALSE	del16qclinicalfish: FALSE	amp1qclinicalfish: FALSE	t_4_14clinicalfish: FALSE	t_11_14clinicalfish: FALSE	hyperdiploidclinicalfish: FALSE	del13qcyto: FALSE	del11qcyto: FALSE	del17pcyto: FALSE	del16qcyto: FALSE	del1p32cyto: FALSE	del1pcyto: FALSE	del1qcyto: FALSE	amp1qcyto: FALSE	myc_8q24cyto: FALSE	x1qpluscyto: FALSE	t_11_14cyto: FALSE	t_12_14cyto: FALSE	t_14_16cyto: FALSE	t_14_20cyto: FALSE	hyperdiploidcyto: FALSE
GSM4045353	wide_pointgroup: FG-PostConsolidation	tp53: 334.88	alt.tp53: 479	gender: Male	ageatsampledate: 67.3	numberoftransplants: 2	transplant: Y	datelastresponse: 40917	responselast: Confirmed CR	dateprogress: .	monthsos: 161	monthspfs: 83	pfsgt18: TRUE	albumin: 4.2	b2m: 4.3	ldh: 137	iss: II	del13qclinicalfish: FALSE	del17pclinicalfish: FALSE	del16qclinicalfish: FALSE	amp1qclinicalfish: FALSE	t_4_14clinicalfish: FALSE	t_11_14clinicalfish: FALSE	hyperdiploidclinicalfish: FALSE	del13qcyto: FALSE	del11qcyto: FALSE	del17pcyto: FALSE	del16qcyto: FALSE	del1p32cyto: FALSE	del1pcyto: FALSE	del1qcyto: FALSE	amp1qcyto: FALSE	myc_8q24cyto: FALSE	x1qpluscyto: FALSE	t_11_14cyto: FALSE	t_12_14cyto: FALSE	t_14_16cyto: FALSE	t_14_20cyto: FALSE	hyperdiploidcyto: FALSE
GSM4045354	wide_pointgroup: A-BeforeTreatment	tp53: 1152	alt.tp53: NA	gender: Female	ageatsampledate: 52.3	numberoftransplants: 2	transplant: Y	datelastresponse: 40914	responselast: Confirmed CR	dateprogress: .	monthsos: 148	monthspfs: 69	pfsgt18: TRUE	albumin: 4.2	b2m: .	ldh: 114	iss: I	del13qclinicalfish: FALSE	del17pclinicalfish: FALSE	del16qclinicalfish: FALSE	amp1qclinicalfish: FALSE	t_4_14clinicalfish: FALSE	t_11_14clinicalfish: FALSE	hyperdiploidclinicalfish: FALSE	del13qcyto: TRUE	del11qcyto: FALSE	del17pcyto: FALSE	del16qcyto: FALSE	del1p32cyto: TRUE	del1pcyto: TRUE	del1qcyto: TRUE	amp1qcyto: FALSE	myc_8q24cyto: TRUE	x1qpluscyto: TRUE	t_11_14cyto: FALSE	t_12_14cyto: FALSE	t_14_16cyto: FALSE	t_14_20cyto: FALSE	hyperdiploidcyto: TRUE
GSM4045355	wide_pointgroup: B-PostInduction	tp53: 1617.8	alt.tp53: NA	gender: Female	ageatsampledate: 52.3	numberoftransplants: 2	transplant: Y	datelastresponse: 40914	responselast: Confirmed CR	dateprogress: .	monthsos: 148	monthspfs: 69	pfsgt18: TRUE	albumin: 4.2	b2m: .	ldh: 114	iss: I	del13qclinicalfish: FALSE	del17pclinicalfish: FALSE	del16qclinicalfish: FALSE	amp1qclinicalfish: FALSE	t_4_14clinicalfish: FALSE	t_11_14clinicalfish: FALSE	hyperdiploidclinicalfish: FALSE	del13qcyto: TRUE	del11qcyto: FALSE	del17pcyto: FALSE	del16qcyto: FALSE	del1p32cyto: TRUE	del1pcyto: TRUE	del1qcyto: TRUE	amp1qcyto: FALSE	myc_8q24cyto: TRUE	x1qpluscyto: TRUE	t_11_14cyto: FALSE	t_12_14cyto: FALSE	t_14_16cyto: FALSE	t_14_20cyto: FALSE	hyperdiploidcyto: TRUE
GSM4045356	wide_pointgroup: B-PostInduction	tp53: 1120.5	alt.tp53: NA	gender: Male	ageatsampledate: 61.7	numberoftransplants: 3	transplant: Y	datelastresponse: 40827	responselast: Relapse	dateprogress: 40827	monthsos: 74	monthspfs: 66	pfsgt18: TRUE	albumin: 2.7	b2m: 5.5	ldh: 96	iss: III	del13qclinicalfish: FALSE	del17pclinicalfish: FALSE	del16qclinicalfish: FALSE	amp1qclinicalfish: FALSE	t_4_14clinicalfish: FALSE	t_11_14clinicalfish: FALSE	hyperdiploidclinicalfish: FALSE	del13qcyto: FALSE	del11qcyto: FALSE	del17pcyto: FALSE	del16qcyto: FALSE	del1p32cyto: FALSE	del1pcyto: FALSE	del1qcyto: FALSE	amp1qcyto: FALSE	myc_8q24cyto: FALSE	x1qpluscyto: FALSE	t_11_14cyto: FALSE	t_12_14cyto: FALSE	t_14_16cyto: FALSE	t_14_20cyto: FALSE	hyperdiploidcyto: FALSE
GSM4045357	wide_pointgroup: B-PostInduction	tp53: 1098.1	alt.tp53: NA	gender: Male	ageatsampledate: 59.6	numberoftransplants: 1	transplant: Y	datelastresponse: 40890	responselast: Confirmed CR	dateprogress: .	monthsos: 86	monthspfs: 69	pfsgt18: TRUE	albumin: 4.7	b2m: 1.7	ldh: 172	iss: I	del13qclinicalfish: FALSE	del17pclinicalfish: FALSE	del16qclinicalfish: FALSE	amp1qclinicalfish: FALSE	t_4_14clinicalfish: FALSE	t_11_14clinicalfish: FALSE	hyperdiploidclinicalfish: FALSE	del13qcyto: FALSE	del11qcyto: FALSE	del17pcyto: FALSE	del16qcyto: FALSE	del1p32cyto: FALSE	del1pcyto: FALSE	del1qcyto: FALSE	amp1qcyto: FALSE	myc_8q24cyto: FALSE	x1qpluscyto: FALSE	t_11_14cyto: FALSE	t_12_14cyto: FALSE	t_14_16cyto: FALSE	t_14_20cyto: FALSE	hyperdiploidcyto: FALSE
GSM4045358	wide_pointgroup: A-BeforeTreatment	tp53: 1006.7	alt.tp53: NA	gender: Male	ageatsampledate: 42.1	numberoftransplants: 2	transplant: Y	datelastresponse: 40973	responselast: Confirmed CR	dateprogress: .	monthsos: 148	monthspfs: 71	pfsgt18: TRUE	albumin: 2.4	b2m: 3.4	ldh: 171	iss: II	del13qclinicalfish: FALSE	del17pclinicalfish: FALSE	del16qclinicalfish: FALSE	amp1qclinicalfish: FALSE	t_4_14clinicalfish: FALSE	t_11_14clinicalfish: FALSE	hyperdiploidclinicalfish: FALSE	del13qcyto: FALSE	del11qcyto: FALSE	del17pcyto: FALSE	del16qcyto: FALSE	del1p32cyto: FALSE	del1pcyto: FALSE	del1qcyto: FALSE	amp1qcyto: FALSE	myc_8q24cyto: FALSE	x1qpluscyto: FALSE	t_11_14cyto: FALSE	t_12_14cyto: FALSE	t_14_16cyto: FALSE	t_14_20cyto: FALSE	hyperdiploidcyto: FALSE
GSM4045359	wide_pointgroup: A-BeforeTreatment	tp53: 819.8	alt.tp53: NA	gender: Male	ageatsampledate: 61.7	numberoftransplants: 3	transplant: Y	datelastresponse: 40827	responselast: Relapse	dateprogress: 40827	monthsos: 74	monthspfs: 66	pfsgt18: TRUE	albumin: 2.7	b2m: 5.5	ldh: 96	iss: III	del13qclinicalfish: FALSE	del17pclinicalfish: FALSE	del16qclinicalfish: FALSE	amp1qclinicalfish: FALSE	t_4_14clinicalfish: FALSE	t_11_14clinicalfish: FALSE	hyperdiploidclinicalfish: FALSE	del13qcyto: FALSE	del11qcyto: FALSE	del17pcyto: FALSE	del16qcyto: FALSE	del1p32cyto: FALSE	del1pcyto: FALSE	del1qcyto: FALSE	amp1qcyto: FALSE	myc_8q24cyto: FALSE	x1qpluscyto: FALSE	t_11_14cyto: FALSE	t_12_14cyto: FALSE	t_14_16cyto: FALSE	t_14_20cyto: FALSE	hyperdiploidcyto: FALSE
GSM4045360	wide_pointgroup: A-BeforeTreatment	tp53: 641.5	alt.tp53: NA	gender: Male	ageatsampledate: 46.5	numberoftransplants: 4	transplant: Y	datelastresponse: 42100	responselast: Progressive Disease	dateprogress: 40870	monthsos: 148	monthspfs: 69	pfsgt18: TRUE	albumin: 2.7	b2m: 4.8	ldh: 122	iss: II	del13qclinicalfish: FALSE	del17pclinicalfish: FALSE	del16qclinicalfish: FALSE	amp1qclinicalfish: FALSE	t_4_14clinicalfish: FALSE	t_11_14clinicalfish: FALSE	hyperdiploidclinicalfish: FALSE	del13qcyto: FALSE	del11qcyto: FALSE	del17pcyto: FALSE	del16qcyto: FALSE	del1p32cyto: FALSE	del1pcyto: FALSE	del1qcyto: FALSE	amp1qcyto: FALSE	myc_8q24cyto: FALSE	x1qpluscyto: FALSE	t_11_14cyto: FALSE	t_12_14cyto: FALSE	t_14_16cyto: FALSE	t_14_20cyto: FALSE	hyperdiploidcyto: FALSE
GSM4045361	wide_pointgroup: A-BeforeTreatment	tp53: 1174.5	alt.tp53: NA	gender: Female	ageatsampledate: 65.1	numberoftransplants: 2	transplant: Y	datelastresponse: 38909	responselast: Not Evaluable	dateprogress: .	monthsos: 4	monthspfs: 3	pfsgt18: FALSE	albumin: 3.5	b2m: 11.6	ldh: 205	iss: III	del13qclinicalfish: FALSE	del17pclinicalfish: FALSE	del16qclinicalfish: FALSE	amp1qclinicalfish: FALSE	t_4_14clinicalfish: FALSE	t_11_14clinicalfish: FALSE	hyperdiploidclinicalfish: FALSE	del13qcyto: TRUE	del11qcyto: FALSE	del17pcyto: FALSE	del16qcyto: FALSE	del1p32cyto: TRUE	del1pcyto: TRUE	del1qcyto: TRUE	amp1qcyto: FALSE	myc_8q24cyto: FALSE	x1qpluscyto: FALSE	t_11_14cyto: FALSE	t_12_14cyto: FALSE	t_14_16cyto: FALSE	t_14_20cyto: FALSE	hyperdiploidcyto: FALSE
GSM4045362	wide_pointgroup: A-BeforeTreatment	tp53: 665.3	alt.tp53: NA	gender: Male	ageatsampledate: 71.2	numberoftransplants: 2	transplant: Y	datelastresponse: 40115	responselast: Confirmed CR	dateprogress: .	monthsos: 48	monthspfs: 43	pfsgt18: TRUE	albumin: 3.3	b2m: 3.3	ldh: 151	iss: II	del13qclinicalfish: FALSE	del17pclinicalfish: FALSE	del16qclinicalfish: FALSE	amp1qclinicalfish: FALSE	t_4_14clinicalfish: FALSE	t_11_14clinicalfish: FALSE	hyperdiploidclinicalfish: FALSE	del13qcyto: FALSE	del11qcyto: FALSE	del17pcyto: FALSE	del16qcyto: FALSE	del1p32cyto: FALSE	del1pcyto: FALSE	del1qcyto: FALSE	amp1qcyto: FALSE	myc_8q24cyto: FALSE	x1qpluscyto: FALSE	t_11_14cyto: FALSE	t_12_14cyto: FALSE	t_14_16cyto: FALSE	t_14_20cyto: FALSE	hyperdiploidcyto: FALSE
GSM4045363	wide_pointgroup: A-BeforeTreatment	tp53: 1248.4	alt.tp53: NA	gender: Male	ageatsampledate: 59.6	numberoftransplants: 1	transplant: Y	datelastresponse: 40890	responselast: Confirmed CR	dateprogress: .	monthsos: 86	monthspfs: 69	pfsgt18: TRUE	albumin: 4.7	b2m: 1.7	ldh: 172	iss: I	del13qclinicalfish: FALSE	del17pclinicalfish: FALSE	del16qclinicalfish: FALSE	amp1qclinicalfish: FALSE	t_4_14clinicalfish: FALSE	t_11_14clinicalfish: FALSE	hyperdiploidclinicalfish: FALSE	del13qcyto: FALSE	del11qcyto: FALSE	del17pcyto: FALSE	del16qcyto: FALSE	del1p32cyto: FALSE	del1pcyto: FALSE	del1qcyto: FALSE	amp1qcyto: FALSE	myc_8q24cyto: FALSE	x1qpluscyto: FALSE	t_11_14cyto: FALSE	t_12_14cyto: FALSE	t_14_16cyto: FALSE	t_14_20cyto: FALSE	hyperdiploidcyto: FALSE
GSM4045364	wide_pointgroup: B-PostInduction	tp53: 1245.1	alt.tp53: NA	gender: Male	ageatsampledate: 65.2	numberoftransplants: 2	transplant: Y	datelastresponse: 40016	responselast: Confirmed CR	dateprogress: .	monthsos: 43	monthspfs: 39	pfsgt18: TRUE	albumin: 5.3	b2m: 8.3	ldh: 309	iss: III	del13qclinicalfish: FALSE	del17pclinicalfish: FALSE	del16qclinicalfish: FALSE	amp1qclinicalfish: FALSE	t_4_14clinicalfish: FALSE	t_11_14clinicalfish: FALSE	hyperdiploidclinicalfish: FALSE	del13qcyto: TRUE	del11qcyto: FALSE	del17pcyto: FALSE	del16qcyto: FALSE	del1p32cyto: TRUE	del1pcyto: TRUE	del1qcyto: TRUE	amp1qcyto: FALSE	myc_8q24cyto: TRUE	x1qpluscyto: TRUE	t_11_14cyto: FALSE	t_12_14cyto: FALSE	t_14_16cyto: FALSE	t_14_20cyto: FALSE	hyperdiploidcyto: TRUE
GSM4045365	wide_pointgroup: A-BeforeTreatment	tp53: 926.5	alt.tp53: NA	gender: Female	ageatsampledate: 43	numberoftransplants: 2	transplant: Y	datelastresponse: 40408	responselast: Confirmed CR	dateprogress: .	monthsos: 147	monthspfs: 52	pfsgt18: TRUE	albumin: 3.6	b2m: 2.8	ldh: 160	iss: I	del13qclinicalfish: FALSE	del17pclinicalfish: FALSE	del16qclinicalfish: FALSE	amp1qclinicalfish: FALSE	t_4_14clinicalfish: FALSE	t_11_14clinicalfish: FALSE	hyperdiploidclinicalfish: FALSE	del13qcyto: FALSE	del11qcyto: FALSE	del17pcyto: FALSE	del16qcyto: FALSE	del1p32cyto: FALSE	del1pcyto: FALSE	del1qcyto: FALSE	amp1qcyto: FALSE	myc_8q24cyto: FALSE	x1qpluscyto: FALSE	t_11_14cyto: FALSE	t_12_14cyto: FALSE	t_14_16cyto: FALSE	t_14_20cyto: FALSE	hyperdiploidcyto: FALSE
GSM4045366	wide_pointgroup: B-PostInduction	tp53: 962.2	alt.tp53: NA	gender: Male	ageatsampledate: 61.6	numberoftransplants: 3	transplant: Y	datelastresponse: 39752	responselast: Improvement	dateprogress: 39198	monthsos: 30	monthspfs: 11	pfsgt18: FALSE	albumin: 2.8	b2m: 2.4	ldh: 83	iss: II	del13qclinicalfish: FALSE	del17pclinicalfish: FALSE	del16qclinicalfish: FALSE	amp1qclinicalfish: FALSE	t_4_14clinicalfish: FALSE	t_11_14clinicalfish: FALSE	hyperdiploidclinicalfish: FALSE	del13qcyto: TRUE	del11qcyto: FALSE	del17pcyto: FALSE	del16qcyto: FALSE	del1p32cyto: TRUE	del1pcyto: TRUE	del1qcyto: TRUE	amp1qcyto: FALSE	myc_8q24cyto: FALSE	x1qpluscyto: FALSE	t_11_14cyto: FALSE	t_12_14cyto: FALSE	t_14_16cyto: FALSE	t_14_20cyto: FALSE	hyperdiploidcyto: FALSE
GSM4045367	wide_pointgroup: A-BeforeTreatment	tp53: 1090.1	alt.tp53: NA	gender: Female	ageatsampledate: 61.7	numberoftransplants: 2	transplant: Y	datelastresponse: 42893	responselast: Confirmed CR	dateprogress: .	monthsos: 147	monthspfs: 134	pfsgt18: TRUE	albumin: 3.8	b2m: 2.8	ldh: 117	iss: I	del13qclinicalfish: FALSE	del17pclinicalfish: FALSE	del16qclinicalfish: FALSE	amp1qclinicalfish: FALSE	t_4_14clinicalfish: FALSE	t_11_14clinicalfish: FALSE	hyperdiploidclinicalfish: FALSE	del13qcyto: FALSE	del11qcyto: FALSE	del17pcyto: FALSE	del16qcyto: FALSE	del1p32cyto: TRUE	del1pcyto: TRUE	del1qcyto: TRUE	amp1qcyto: TRUE	myc_8q24cyto: FALSE	x1qpluscyto: TRUE	t_11_14cyto: FALSE	t_12_14cyto: FALSE	t_14_16cyto: FALSE	t_14_20cyto: FALSE	hyperdiploidcyto: FALSE
GSM4045368	wide_pointgroup: A-BeforeTreatment	tp53: 1345.7	alt.tp53: NA	gender: Female	ageatsampledate: 59.6	numberoftransplants: 2	transplant: Y	datelastresponse: 39745	responselast: Confirmed CR	dateprogress: .	monthsos: 30	monthspfs: 30	pfsgt18: TRUE	albumin: 4.09999999999999	b2m: 2.2	ldh: 152	iss: I	del13qclinicalfish: FALSE	del17pclinicalfish: FALSE	del16qclinicalfish: FALSE	amp1qclinicalfish: FALSE	t_4_14clinicalfish: FALSE	t_11_14clinicalfish: FALSE	hyperdiploidclinicalfish: FALSE	del13qcyto: FALSE	del11qcyto: FALSE	del17pcyto: FALSE	del16qcyto: FALSE	del1p32cyto: FALSE	del1pcyto: FALSE	del1qcyto: FALSE	amp1qcyto: FALSE	myc_8q24cyto: FALSE	x1qpluscyto: FALSE	t_11_14cyto: FALSE	t_12_14cyto: FALSE	t_14_16cyto: FALSE	t_14_20cyto: FALSE	hyperdiploidcyto: FALSE
GSM4045369	wide_pointgroup: FG-PostConsolidation	tp53: 191.68	alt.tp53: 203.01	gender: Female	ageatsampledate: 42	numberoftransplants: 5	transplant: Y	datelastresponse: 39549	responselast: Progression	dateprogress: 38923	monthsos: 33	monthspfs: 12	pfsgt18: FALSE	albumin: 3.4	b2m: 2.9	ldh: 187	iss: II	del13qclinicalfish: FALSE	del17pclinicalfish: FALSE	del16qclinicalfish: FALSE	amp1qclinicalfish: FALSE	t_4_14clinicalfish: FALSE	t_11_14clinicalfish: FALSE	hyperdiploidclinicalfish: FALSE	del13qcyto: TRUE	del11qcyto: TRUE	del17pcyto: FALSE	del16qcyto: TRUE	del1p32cyto: TRUE	del1pcyto: TRUE	del1qcyto: TRUE	amp1qcyto: FALSE	myc_8q24cyto: FALSE	x1qpluscyto: FALSE	t_11_14cyto: FALSE	t_12_14cyto: FALSE	t_14_16cyto: FALSE	t_14_20cyto: FALSE	hyperdiploidcyto: FALSE
GSM4045370	wide_pointgroup: FG-PostConsolidation	tp53: 879.03	alt.tp53: 2114.06	gender: Male	ageatsampledate: 66.8	numberoftransplants: 2	transplant: Y	datelastresponse: 41078	responselast: Confirmed CR	dateprogress: .	monthsos: 146	monthspfs: 87	pfsgt18: TRUE	albumin: 4.59999999999999	b2m: 3.9	ldh: 244	iss: II	del13qclinicalfish: FALSE	del17pclinicalfish: FALSE	del16qclinicalfish: FALSE	amp1qclinicalfish: FALSE	t_4_14clinicalfish: FALSE	t_11_14clinicalfish: FALSE	hyperdiploidclinicalfish: FALSE	del13qcyto: FALSE	del11qcyto: FALSE	del17pcyto: FALSE	del16qcyto: FALSE	del1p32cyto: FALSE	del1pcyto: FALSE	del1qcyto: FALSE	amp1qcyto: FALSE	myc_8q24cyto: FALSE	x1qpluscyto: TRUE	t_11_14cyto: FALSE	t_12_14cyto: FALSE	t_14_16cyto: FALSE	t_14_20cyto: FALSE	hyperdiploidcyto: TRUE
GSM4045371	wide_pointgroup: FG-PostConsolidation	tp53: 623.3	alt.tp53: NA	gender: Female	ageatsampledate: 44.9	numberoftransplants: 2	transplant: Y	datelastresponse: 39976	responselast: Relapse	dateprogress: 39976	monthsos: 126	monthspfs: 44	pfsgt18: TRUE	albumin: 3.6	b2m: 12.6	ldh: 129	iss: III	del13qclinicalfish: FALSE	del17pclinicalfish: FALSE	del16qclinicalfish: FALSE	amp1qclinicalfish: FALSE	t_4_14clinicalfish: FALSE	t_11_14clinicalfish: FALSE	hyperdiploidclinicalfish: FALSE	del13qcyto: FALSE	del11qcyto: FALSE	del17pcyto: FALSE	del16qcyto: FALSE	del1p32cyto: FALSE	del1pcyto: FALSE	del1qcyto: FALSE	amp1qcyto: FALSE	myc_8q24cyto: FALSE	x1qpluscyto: FALSE	t_11_14cyto: FALSE	t_12_14cyto: FALSE	t_14_16cyto: FALSE	t_14_20cyto: FALSE	hyperdiploidcyto: FALSE
GSM4045372	wide_pointgroup: A-BeforeTreatment	tp53: 955.2	alt.tp53: NA	gender: Male	ageatsampledate: 60.5	numberoftransplants: 2	transplant: Y	datelastresponse: 40952	responselast: Confirmed NCR	dateprogress: .	monthsos: 147	monthspfs: 70	pfsgt18: TRUE	albumin: 2.9	b2m: 4	ldh: 186	iss: II	del13qclinicalfish: FALSE	del17pclinicalfish: FALSE	del16qclinicalfish: FALSE	amp1qclinicalfish: FALSE	t_4_14clinicalfish: FALSE	t_11_14clinicalfish: FALSE	hyperdiploidclinicalfish: FALSE	del13qcyto: FALSE	del11qcyto: FALSE	del17pcyto: FALSE	del16qcyto: FALSE	del1p32cyto: FALSE	del1pcyto: FALSE	del1qcyto: FALSE	amp1qcyto: FALSE	myc_8q24cyto: FALSE	x1qpluscyto: FALSE	t_11_14cyto: FALSE	t_12_14cyto: FALSE	t_14_16cyto: FALSE	t_14_20cyto: FALSE	hyperdiploidcyto: FALSE
GSM4045373	wide_pointgroup: A-BeforeTreatment	tp53: 892.5	alt.tp53: NA	gender: Male	ageatsampledate: 65.2	numberoftransplants: 2	transplant: Y	datelastresponse: 40016	responselast: Confirmed CR	dateprogress: .	monthsos: 43	monthspfs: 39	pfsgt18: TRUE	albumin: 5.3	b2m: 8.3	ldh: 309	iss: III	del13qclinicalfish: FALSE	del17pclinicalfish: FALSE	del16qclinicalfish: FALSE	amp1qclinicalfish: FALSE	t_4_14clinicalfish: FALSE	t_11_14clinicalfish: FALSE	hyperdiploidclinicalfish: FALSE	del13qcyto: TRUE	del11qcyto: FALSE	del17pcyto: FALSE	del16qcyto: FALSE	del1p32cyto: TRUE	del1pcyto: TRUE	del1qcyto: TRUE	amp1qcyto: FALSE	myc_8q24cyto: TRUE	x1qpluscyto: TRUE	t_11_14cyto: FALSE	t_12_14cyto: FALSE	t_14_16cyto: FALSE	t_14_20cyto: FALSE	hyperdiploidcyto: TRUE
GSM4045374	wide_pointgroup: A-BeforeTreatment	tp53: 811.2	alt.tp53: NA	gender: Male	ageatsampledate: 51.6	numberoftransplants: 2	transplant: Y	datelastresponse: 40833	responselast: Confirmed CR	dateprogress: .	monthsos: 145	monthspfs: 65	pfsgt18: TRUE	albumin: 4.09999999999999	b2m: 2.2	ldh: 132	iss: I	del13qclinicalfish: FALSE	del17pclinicalfish: FALSE	del16qclinicalfish: FALSE	amp1qclinicalfish: FALSE	t_4_14clinicalfish: FALSE	t_11_14clinicalfish: FALSE	hyperdiploidclinicalfish: FALSE	del13qcyto: TRUE	del11qcyto: FALSE	del17pcyto: FALSE	del16qcyto: FALSE	del1p32cyto: TRUE	del1pcyto: TRUE	del1qcyto: TRUE	amp1qcyto: FALSE	myc_8q24cyto: FALSE	x1qpluscyto: FALSE	t_11_14cyto: FALSE	t_12_14cyto: FALSE	t_14_16cyto: FALSE	t_14_20cyto: FALSE	hyperdiploidcyto: FALSE
GSM4045375	wide_pointgroup: A-BeforeTreatment	tp53: 931	alt.tp53: NA	gender: Female	ageatsampledate: 59.4	numberoftransplants: 2	transplant: Y	datelastresponse: 40980	responselast: Confirmed CR	dateprogress: .	monthsos: 145	monthspfs: 70	pfsgt18: TRUE	albumin: 3.6	b2m: 2.7	ldh: 187	iss: I	del13qclinicalfish: FALSE	del17pclinicalfish: FALSE	del16qclinicalfish: FALSE	amp1qclinicalfish: FALSE	t_4_14clinicalfish: FALSE	t_11_14clinicalfish: FALSE	hyperdiploidclinicalfish: FALSE	del13qcyto: FALSE	del11qcyto: FALSE	del17pcyto: FALSE	del16qcyto: FALSE	del1p32cyto: FALSE	del1pcyto: FALSE	del1qcyto: FALSE	amp1qcyto: FALSE	myc_8q24cyto: FALSE	x1qpluscyto: FALSE	t_11_14cyto: FALSE	t_12_14cyto: FALSE	t_14_16cyto: FALSE	t_14_20cyto: FALSE	hyperdiploidcyto: FALSE
GSM4045376	wide_pointgroup: A-BeforeTreatment	tp53: 933.1	alt.tp53: NA	gender: Female	ageatsampledate: 57.4	numberoftransplants: 2	transplant: Y	datelastresponse: 40945	responselast: Confirmed NCR	dateprogress: .	monthsos: 144	monthspfs: 69	pfsgt18: TRUE	albumin: 3.4	b2m: 2.7	ldh: 136	iss: II	del13qclinicalfish: FALSE	del17pclinicalfish: FALSE	del16qclinicalfish: FALSE	amp1qclinicalfish: FALSE	t_4_14clinicalfish: FALSE	t_11_14clinicalfish: FALSE	hyperdiploidclinicalfish: FALSE	del13qcyto: FALSE	del11qcyto: FALSE	del17pcyto: FALSE	del16qcyto: FALSE	del1p32cyto: FALSE	del1pcyto: FALSE	del1qcyto: FALSE	amp1qcyto: FALSE	myc_8q24cyto: FALSE	x1qpluscyto: FALSE	t_11_14cyto: FALSE	t_12_14cyto: FALSE	t_14_16cyto: FALSE	t_14_20cyto: FALSE	hyperdiploidcyto: FALSE
GSM4045377	wide_pointgroup: A-BeforeTreatment	tp53: 1266	alt.tp53: NA	gender: Male	ageatsampledate: 61.6	numberoftransplants: 3	transplant: Y	datelastresponse: 39752	responselast: Improvement	dateprogress: 39198	monthsos: 30	monthspfs: 11	pfsgt18: FALSE	albumin: 2.8	b2m: 2.4	ldh: 83	iss: II	del13qclinicalfish: FALSE	del17pclinicalfish: FALSE	del16qclinicalfish: FALSE	amp1qclinicalfish: FALSE	t_4_14clinicalfish: FALSE	t_11_14clinicalfish: FALSE	hyperdiploidclinicalfish: FALSE	del13qcyto: TRUE	del11qcyto: FALSE	del17pcyto: FALSE	del16qcyto: FALSE	del1p32cyto: TRUE	del1pcyto: TRUE	del1qcyto: TRUE	amp1qcyto: FALSE	myc_8q24cyto: FALSE	x1qpluscyto: FALSE	t_11_14cyto: FALSE	t_12_14cyto: FALSE	t_14_16cyto: FALSE	t_14_20cyto: FALSE	hyperdiploidcyto: FALSE
GSM4045378	wide_pointgroup: A-BeforeTreatment	tp53: 636.3	alt.tp53: NA	gender: Male	ageatsampledate: 66.8	numberoftransplants: 2	transplant: Y	datelastresponse: 41001	responselast: Confirmed CR	dateprogress: .	monthsos: 146	monthspfs: 71	pfsgt18: TRUE	albumin: 4.2	b2m: 2.8	ldh: 143	iss: I	del13qclinicalfish: FALSE	del17pclinicalfish: FALSE	del16qclinicalfish: FALSE	amp1qclinicalfish: FALSE	t_4_14clinicalfish: FALSE	t_11_14clinicalfish: FALSE	hyperdiploidclinicalfish: FALSE	del13qcyto: FALSE	del11qcyto: FALSE	del17pcyto: FALSE	del16qcyto: FALSE	del1p32cyto: FALSE	del1pcyto: FALSE	del1qcyto: FALSE	amp1qcyto: FALSE	myc_8q24cyto: FALSE	x1qpluscyto: FALSE	t_11_14cyto: FALSE	t_12_14cyto: FALSE	t_14_16cyto: FALSE	t_14_20cyto: FALSE	hyperdiploidcyto: FALSE
GSM4045379	wide_pointgroup: A-BeforeTreatment	tp53: 217	alt.tp53: 245.72	gender: Female	ageatsampledate: 62.3	numberoftransplants: 2	transplant: Y	datelastresponse: 42681	responselast: Relapse from MRD negative (include only in disease-free survival analysis)	dateprogress: .	monthsos: 85	monthspfs: 65	pfsgt18: TRUE	albumin: 4.2	b2m: 2	ldh: 130	iss: I	del13qclinicalfish: FALSE	del17pclinicalfish: FALSE	del16qclinicalfish: FALSE	amp1qclinicalfish: FALSE	t_4_14clinicalfish: FALSE	t_11_14clinicalfish: FALSE	hyperdiploidclinicalfish: FALSE	del13qcyto: FALSE	del11qcyto: FALSE	del17pcyto: FALSE	del16qcyto: FALSE	del1p32cyto: FALSE	del1pcyto: FALSE	del1qcyto: FALSE	amp1qcyto: FALSE	myc_8q24cyto: FALSE	x1qpluscyto: FALSE	t_11_14cyto: FALSE	t_12_14cyto: FALSE	t_14_16cyto: FALSE	t_14_20cyto: FALSE	hyperdiploidcyto: FALSE
GSM4045380	wide_pointgroup: A-BeforeTreatment	tp53: 1300.7	alt.tp53: NA	gender: Male	ageatsampledate: 65.1	numberoftransplants: 2	transplant: Y	datelastresponse: 40451	responselast: Confirmed CR	dateprogress: .	monthsos: 68	monthspfs: 43	pfsgt18: TRUE	albumin: 3.7	b2m: 4.59999999999999	ldh: 119	iss: II	del13qclinicalfish: FALSE	del17pclinicalfish: FALSE	del16qclinicalfish: FALSE	amp1qclinicalfish: FALSE	t_4_14clinicalfish: FALSE	t_11_14clinicalfish: FALSE	hyperdiploidclinicalfish: FALSE	del13qcyto: FALSE	del11qcyto: FALSE	del17pcyto: FALSE	del16qcyto: TRUE	del1p32cyto: FALSE	del1pcyto: TRUE	del1qcyto: FALSE	amp1qcyto: FALSE	myc_8q24cyto: FALSE	x1qpluscyto: TRUE	t_11_14cyto: FALSE	t_12_14cyto: FALSE	t_14_16cyto: FALSE	t_14_20cyto: FALSE	hyperdiploidcyto: TRUE
GSM4045381	wide_pointgroup: B-PostInduction	tp53: 1371.9	alt.tp53: NA	gender: Male	ageatsampledate: 52.8	numberoftransplants: 2	transplant: Y	datelastresponse: 40890	responselast: Confirmed CR	dateprogress: .	monthsos: 104	monthspfs: 60	pfsgt18: TRUE	albumin: 2.6	b2m: 3.3	ldh: 125	iss: II	del13qclinicalfish: FALSE	del17pclinicalfish: FALSE	del16qclinicalfish: FALSE	amp1qclinicalfish: FALSE	t_4_14clinicalfish: FALSE	t_11_14clinicalfish: FALSE	hyperdiploidclinicalfish: FALSE	del13qcyto: FALSE	del11qcyto: FALSE	del17pcyto: FALSE	del16qcyto: FALSE	del1p32cyto: FALSE	del1pcyto: FALSE	del1qcyto: FALSE	amp1qcyto: FALSE	myc_8q24cyto: FALSE	x1qpluscyto: FALSE	t_11_14cyto: FALSE	t_12_14cyto: FALSE	t_14_16cyto: FALSE	t_14_20cyto: FALSE	hyperdiploidcyto: FALSE
GSM4045382	wide_pointgroup: B-PostInduction	tp53: 1352.5	alt.tp53: NA	gender: Male	ageatsampledate: 62.7	numberoftransplants: 2	transplant: Y	datelastresponse: 40764	responselast: Near Complete Response	dateprogress: .	monthsos: 78	monthspfs: 56	pfsgt18: TRUE	albumin: 4.3	b2m: 3.4	ldh: 148	iss: I	del13qclinicalfish: FALSE	del17pclinicalfish: FALSE	del16qclinicalfish: FALSE	amp1qclinicalfish: FALSE	t_4_14clinicalfish: FALSE	t_11_14clinicalfish: FALSE	hyperdiploidclinicalfish: FALSE	del13qcyto: FALSE	del11qcyto: FALSE	del17pcyto: FALSE	del16qcyto: FALSE	del1p32cyto: FALSE	del1pcyto: FALSE	del1qcyto: FALSE	amp1qcyto: FALSE	myc_8q24cyto: FALSE	x1qpluscyto: FALSE	t_11_14cyto: FALSE	t_12_14cyto: FALSE	t_14_16cyto: FALSE	t_14_20cyto: FALSE	hyperdiploidcyto: FALSE
GSM4045383	wide_pointgroup: A-BeforeTreatment	tp53: 768.8	alt.tp53: NA	gender: Male	ageatsampledate: 50.7	numberoftransplants: 2	transplant: Y	datelastresponse: 40422	responselast: Confirmed CR	dateprogress: .	monthsos: 89	monthspfs: 45	pfsgt18: TRUE	albumin: 3.9	b2m: 3.2	ldh: 124	iss: I	del13qclinicalfish: FALSE	del17pclinicalfish: FALSE	del16qclinicalfish: FALSE	amp1qclinicalfish: FALSE	t_4_14clinicalfish: FALSE	t_11_14clinicalfish: FALSE	hyperdiploidclinicalfish: FALSE	del13qcyto: FALSE	del11qcyto: FALSE	del17pcyto: FALSE	del16qcyto: FALSE	del1p32cyto: FALSE	del1pcyto: FALSE	del1qcyto: FALSE	amp1qcyto: FALSE	myc_8q24cyto: FALSE	x1qpluscyto: FALSE	t_11_14cyto: FALSE	t_12_14cyto: FALSE	t_14_16cyto: FALSE	t_14_20cyto: FALSE	hyperdiploidcyto: FALSE
GSM4045384	wide_pointgroup: B-PostInduction	tp53: 986.1	alt.tp53: NA	gender: Female	ageatsampledate: 62.6	numberoftransplants: 2	transplant: Y	datelastresponse: 39206	responselast: Confirmed NCR	dateprogress: .	monthsos: 7	monthspfs: 4	pfsgt18: FALSE	albumin: 3.4	b2m: 10.5	ldh: 165	iss: III	del13qclinicalfish: FALSE	del17pclinicalfish: FALSE	del16qclinicalfish: FALSE	amp1qclinicalfish: FALSE	t_4_14clinicalfish: FALSE	t_11_14clinicalfish: FALSE	hyperdiploidclinicalfish: FALSE	del13qcyto: FALSE	del11qcyto: FALSE	del17pcyto: FALSE	del16qcyto: FALSE	del1p32cyto: FALSE	del1pcyto: FALSE	del1qcyto: FALSE	amp1qcyto: FALSE	myc_8q24cyto: FALSE	x1qpluscyto: FALSE	t_11_14cyto: FALSE	t_12_14cyto: FALSE	t_14_16cyto: FALSE	t_14_20cyto: FALSE	hyperdiploidcyto: FALSE
GSM4045385	wide_pointgroup: B-PostInduction	tp53: 1064.5	alt.tp53: NA	gender: Male	ageatsampledate: 39.9	numberoftransplants: 2	transplant: Y	datelastresponse: 42352	responselast: CR	dateprogress: 41701	monthsos: 139	monthspfs: 87	pfsgt18: TRUE	albumin: 3.7	b2m: 4.4	ldh: 141	iss: II	del13qclinicalfish: FALSE	del17pclinicalfish: FALSE	del16qclinicalfish: FALSE	amp1qclinicalfish: FALSE	t_4_14clinicalfish: FALSE	t_11_14clinicalfish: FALSE	hyperdiploidclinicalfish: FALSE	del13qcyto: FALSE	del11qcyto: FALSE	del17pcyto: FALSE	del16qcyto: FALSE	del1p32cyto: FALSE	del1pcyto: FALSE	del1qcyto: FALSE	amp1qcyto: FALSE	myc_8q24cyto: FALSE	x1qpluscyto: TRUE	t_11_14cyto: FALSE	t_12_14cyto: FALSE	t_14_16cyto: FALSE	t_14_20cyto: FALSE	hyperdiploidcyto: TRUE
GSM4045386	wide_pointgroup: A-BeforeTreatment	tp53: 1233.6	alt.tp53: NA	gender: Male	ageatsampledate: 52.8	numberoftransplants: 2	transplant: Y	datelastresponse: 40890	responselast: Confirmed CR	dateprogress: .	monthsos: 104	monthspfs: 60	pfsgt18: TRUE	albumin: 2.6	b2m: 3.3	ldh: 125	iss: II	del13qclinicalfish: FALSE	del17pclinicalfish: FALSE	del16qclinicalfish: FALSE	amp1qclinicalfish: FALSE	t_4_14clinicalfish: FALSE	t_11_14clinicalfish: FALSE	hyperdiploidclinicalfish: FALSE	del13qcyto: FALSE	del11qcyto: FALSE	del17pcyto: FALSE	del16qcyto: FALSE	del1p32cyto: FALSE	del1pcyto: FALSE	del1qcyto: FALSE	amp1qcyto: FALSE	myc_8q24cyto: FALSE	x1qpluscyto: FALSE	t_11_14cyto: FALSE	t_12_14cyto: FALSE	t_14_16cyto: FALSE	t_14_20cyto: FALSE	hyperdiploidcyto: FALSE
GSM4045387	wide_pointgroup: B-PostInduction	tp53: 1177.9	alt.tp53: NA	gender: Male	ageatsampledate: 71.2	numberoftransplants: 2	transplant: Y	datelastresponse: 39979	responselast: Progression	dateprogress: 39720	monthsos: 31	monthspfs: 21	pfsgt18: TRUE	albumin: 3	b2m: 28.6	ldh: 165	iss: III	del13qclinicalfish: FALSE	del17pclinicalfish: FALSE	del16qclinicalfish: FALSE	amp1qclinicalfish: FALSE	t_4_14clinicalfish: FALSE	t_11_14clinicalfish: FALSE	hyperdiploidclinicalfish: FALSE	del13qcyto: TRUE	del11qcyto: FALSE	del17pcyto: FALSE	del16qcyto: FALSE	del1p32cyto: TRUE	del1pcyto: TRUE	del1qcyto: TRUE	amp1qcyto: FALSE	myc_8q24cyto: FALSE	x1qpluscyto: FALSE	t_11_14cyto: FALSE	t_12_14cyto: FALSE	t_14_16cyto: FALSE	t_14_20cyto: FALSE	hyperdiploidcyto: FALSE
GSM4045388	wide_pointgroup: B-PostInduction	tp53: 628.5	alt.tp53: NA	gender: Male	ageatsampledate: 49.4	numberoftransplants: 2	transplant: Y	datelastresponse: 40987	responselast: Confirmed CR	dateprogress: .	monthsos: 114	monthspfs: 62	pfsgt18: TRUE	albumin: 4.2	b2m: 1.8	ldh: 167	iss: I	del13qclinicalfish: FALSE	del17pclinicalfish: FALSE	del16qclinicalfish: FALSE	amp1qclinicalfish: FALSE	t_4_14clinicalfish: FALSE	t_11_14clinicalfish: FALSE	hyperdiploidclinicalfish: FALSE	del13qcyto: FALSE	del11qcyto: FALSE	del17pcyto: FALSE	del16qcyto: FALSE	del1p32cyto: FALSE	del1pcyto: FALSE	del1qcyto: FALSE	amp1qcyto: FALSE	myc_8q24cyto: FALSE	x1qpluscyto: FALSE	t_11_14cyto: FALSE	t_12_14cyto: FALSE	t_14_16cyto: FALSE	t_14_20cyto: FALSE	hyperdiploidcyto: FALSE
GSM4045389	wide_pointgroup: B-PostInduction	tp53: 2312.1	alt.tp53: NA	gender: Female	ageatsampledate: 66.6	numberoftransplants: 1	transplant: Y	datelastresponse: 39231	responselast: No Response	dateprogress: .	monthsos: 8	monthspfs: 4	pfsgt18: FALSE	albumin: 3.6	b2m: 3.7	ldh: 166	iss: II	del13qclinicalfish: FALSE	del17pclinicalfish: FALSE	del16qclinicalfish: FALSE	amp1qclinicalfish: FALSE	t_4_14clinicalfish: FALSE	t_11_14clinicalfish: FALSE	hyperdiploidclinicalfish: FALSE	del13qcyto: FALSE	del11qcyto: FALSE	del17pcyto: FALSE	del16qcyto: FALSE	del1p32cyto: FALSE	del1pcyto: FALSE	del1qcyto: FALSE	amp1qcyto: FALSE	myc_8q24cyto: FALSE	x1qpluscyto: FALSE	t_11_14cyto: FALSE	t_12_14cyto: FALSE	t_14_16cyto: FALSE	t_14_20cyto: FALSE	hyperdiploidcyto: FALSE
GSM4045390	wide_pointgroup: A-BeforeTreatment	tp53: 1211.1	alt.tp53: NA	gender: Male	ageatsampledate: 70.4	numberoftransplants: 2	transplant: Y	datelastresponse: 39412	responselast: Confirmed CR	dateprogress: .	monthsos: 19	monthspfs: 10	pfsgt18: FALSE	albumin: 4.4	b2m: 3.4	ldh: 120	iss: I	del13qclinicalfish: FALSE	del17pclinicalfish: FALSE	del16qclinicalfish: FALSE	amp1qclinicalfish: FALSE	t_4_14clinicalfish: FALSE	t_11_14clinicalfish: FALSE	hyperdiploidclinicalfish: FALSE	del13qcyto: FALSE	del11qcyto: FALSE	del17pcyto: FALSE	del16qcyto: FALSE	del1p32cyto: FALSE	del1pcyto: FALSE	del1qcyto: FALSE	amp1qcyto: FALSE	myc_8q24cyto: FALSE	x1qpluscyto: FALSE	t_11_14cyto: FALSE	t_12_14cyto: FALSE	t_14_16cyto: FALSE	t_14_20cyto: FALSE	hyperdiploidcyto: FALSE
GSM4045391	wide_pointgroup: A-BeforeTreatment	tp53: 1126.9	alt.tp53: NA	gender: Male	ageatsampledate: 62.7	numberoftransplants: 2	transplant: Y	datelastresponse: 40764	responselast: Near Complete Response	dateprogress: .	monthsos: 78	monthspfs: 56	pfsgt18: TRUE	albumin: 4.3	b2m: 3.4	ldh: 148	iss: I	del13qclinicalfish: FALSE	del17pclinicalfish: FALSE	del16qclinicalfish: FALSE	amp1qclinicalfish: FALSE	t_4_14clinicalfish: FALSE	t_11_14clinicalfish: FALSE	hyperdiploidclinicalfish: FALSE	del13qcyto: FALSE	del11qcyto: FALSE	del17pcyto: FALSE	del16qcyto: FALSE	del1p32cyto: FALSE	del1pcyto: FALSE	del1qcyto: FALSE	amp1qcyto: FALSE	myc_8q24cyto: FALSE	x1qpluscyto: FALSE	t_11_14cyto: FALSE	t_12_14cyto: FALSE	t_14_16cyto: FALSE	t_14_20cyto: FALSE	hyperdiploidcyto: FALSE
GSM4045392	wide_pointgroup: A-BeforeTreatment	tp53: 1402.6	alt.tp53: NA	gender: Female	ageatsampledate: 62.6	numberoftransplants: 2	transplant: Y	datelastresponse: 39206	responselast: Confirmed NCR	dateprogress: .	monthsos: 7	monthspfs: 4	pfsgt18: FALSE	albumin: 3.4	b2m: 10.5	ldh: 165	iss: III	del13qclinicalfish: FALSE	del17pclinicalfish: FALSE	del16qclinicalfish: FALSE	amp1qclinicalfish: FALSE	t_4_14clinicalfish: FALSE	t_11_14clinicalfish: FALSE	hyperdiploidclinicalfish: FALSE	del13qcyto: FALSE	del11qcyto: FALSE	del17pcyto: FALSE	del16qcyto: FALSE	del1p32cyto: FALSE	del1pcyto: FALSE	del1qcyto: FALSE	amp1qcyto: FALSE	myc_8q24cyto: FALSE	x1qpluscyto: FALSE	t_11_14cyto: FALSE	t_12_14cyto: FALSE	t_14_16cyto: FALSE	t_14_20cyto: FALSE	hyperdiploidcyto: FALSE
GSM4045393	wide_pointgroup: A-BeforeTreatment	tp53: 1908.5	alt.tp53: NA	gender: Female	ageatsampledate: 71.2	numberoftransplants: 1	transplant: Y	datelastresponse: 39086	responselast: Not Evaluable	dateprogress: .	monthsos: 0	monthspfs: 0	pfsgt18: FALSE	albumin: 3.3	b2m: 10.4	ldh: 174	iss: III	del13qclinicalfish: FALSE	del17pclinicalfish: FALSE	del16qclinicalfish: FALSE	amp1qclinicalfish: FALSE	t_4_14clinicalfish: FALSE	t_11_14clinicalfish: FALSE	hyperdiploidclinicalfish: FALSE	del13qcyto: FALSE	del11qcyto: FALSE	del17pcyto: FALSE	del16qcyto: FALSE	del1p32cyto: FALSE	del1pcyto: FALSE	del1qcyto: FALSE	amp1qcyto: FALSE	myc_8q24cyto: FALSE	x1qpluscyto: FALSE	t_11_14cyto: FALSE	t_12_14cyto: FALSE	t_14_16cyto: FALSE	t_14_20cyto: FALSE	hyperdiploidcyto: FALSE
GSM4045394	wide_pointgroup: A-BeforeTreatment	tp53: 1670.4	alt.tp53: NA	gender: Male	ageatsampledate: 39.9	numberoftransplants: 2	transplant: Y	datelastresponse: 42352	responselast: CR	dateprogress: 41701	monthsos: 139	monthspfs: 87	pfsgt18: TRUE	albumin: 3.7	b2m: 4.4	ldh: 141	iss: II	del13qclinicalfish: FALSE	del17pclinicalfish: FALSE	del16qclinicalfish: FALSE	amp1qclinicalfish: FALSE	t_4_14clinicalfish: FALSE	t_11_14clinicalfish: FALSE	hyperdiploidclinicalfish: FALSE	del13qcyto: FALSE	del11qcyto: FALSE	del17pcyto: FALSE	del16qcyto: FALSE	del1p32cyto: FALSE	del1pcyto: FALSE	del1qcyto: FALSE	amp1qcyto: FALSE	myc_8q24cyto: FALSE	x1qpluscyto: TRUE	t_11_14cyto: FALSE	t_12_14cyto: FALSE	t_14_16cyto: FALSE	t_14_20cyto: FALSE	hyperdiploidcyto: TRUE
GSM4045395	wide_pointgroup: B-PostInduction	tp53: 1525.6	alt.tp53: NA	gender: Male	ageatsampledate: 65.1	numberoftransplants: 2	transplant: Y	datelastresponse: 40451	responselast: Confirmed CR	dateprogress: .	monthsos: 68	monthspfs: 43	pfsgt18: TRUE	albumin: 3.7	b2m: 4.59999999999999	ldh: 119	iss: II	del13qclinicalfish: FALSE	del17pclinicalfish: FALSE	del16qclinicalfish: FALSE	amp1qclinicalfish: FALSE	t_4_14clinicalfish: FALSE	t_11_14clinicalfish: FALSE	hyperdiploidclinicalfish: FALSE	del13qcyto: FALSE	del11qcyto: FALSE	del17pcyto: FALSE	del16qcyto: TRUE	del1p32cyto: FALSE	del1pcyto: TRUE	del1qcyto: FALSE	amp1qcyto: FALSE	myc_8q24cyto: FALSE	x1qpluscyto: TRUE	t_11_14cyto: FALSE	t_12_14cyto: FALSE	t_14_16cyto: FALSE	t_14_20cyto: FALSE	hyperdiploidcyto: TRUE
GSM4045396	wide_pointgroup: B-PostInduction	tp53: 874.8	alt.tp53: NA	gender: Male	ageatsampledate: 49.1	numberoftransplants: 2	transplant: Y	datelastresponse: 40637	responselast: Confirmed CR	dateprogress: .	monthsos: 119	monthspfs: 49	pfsgt18: TRUE	albumin: 3.6	b2m: 2.1	ldh: 111	iss: I	del13qclinicalfish: FALSE	del17pclinicalfish: FALSE	del16qclinicalfish: FALSE	amp1qclinicalfish: FALSE	t_4_14clinicalfish: FALSE	t_11_14clinicalfish: FALSE	hyperdiploidclinicalfish: FALSE	del13qcyto: FALSE	del11qcyto: FALSE	del17pcyto: FALSE	del16qcyto: FALSE	del1p32cyto: FALSE	del1pcyto: FALSE	del1qcyto: FALSE	amp1qcyto: FALSE	myc_8q24cyto: FALSE	x1qpluscyto: FALSE	t_11_14cyto: FALSE	t_12_14cyto: FALSE	t_14_16cyto: FALSE	t_14_20cyto: FALSE	hyperdiploidcyto: FALSE
GSM4045397	wide_pointgroup: A-BeforeTreatment	tp53: 1143.9	alt.tp53: NA	gender: Male	ageatsampledate: 71.2	numberoftransplants: 2	transplant: Y	datelastresponse: 39979	responselast: Progression	dateprogress: 39720	monthsos: 31	monthspfs: 21	pfsgt18: TRUE	albumin: 3	b2m: 28.6	ldh: 165	iss: III	del13qclinicalfish: FALSE	del17pclinicalfish: FALSE	del16qclinicalfish: FALSE	amp1qclinicalfish: FALSE	t_4_14clinicalfish: FALSE	t_11_14clinicalfish: FALSE	hyperdiploidclinicalfish: FALSE	del13qcyto: TRUE	del11qcyto: FALSE	del17pcyto: FALSE	del16qcyto: FALSE	del1p32cyto: TRUE	del1pcyto: TRUE	del1qcyto: TRUE	amp1qcyto: FALSE	myc_8q24cyto: FALSE	x1qpluscyto: FALSE	t_11_14cyto: FALSE	t_12_14cyto: FALSE	t_14_16cyto: FALSE	t_14_20cyto: FALSE	hyperdiploidcyto: FALSE
GSM4045398	wide_pointgroup: B-PostInduction	tp53: 1073.8	alt.tp53: NA	gender: Male	ageatsampledate: 58.2	numberoftransplants: 2	transplant: Y	datelastresponse: 41540	responselast: Confirmed CR	dateprogress: .	monthsos: 136	monthspfs: 79	pfsgt18: TRUE	albumin: 2.9	b2m: 7.2	ldh: 149	iss: III	del13qclinicalfish: FALSE	del17pclinicalfish: FALSE	del16qclinicalfish: FALSE	amp1qclinicalfish: FALSE	t_4_14clinicalfish: FALSE	t_11_14clinicalfish: FALSE	hyperdiploidclinicalfish: FALSE	del13qcyto: FALSE	del11qcyto: FALSE	del17pcyto: FALSE	del16qcyto: FALSE	del1p32cyto: FALSE	del1pcyto: FALSE	del1qcyto: FALSE	amp1qcyto: FALSE	myc_8q24cyto: FALSE	x1qpluscyto: FALSE	t_11_14cyto: FALSE	t_12_14cyto: FALSE	t_14_16cyto: FALSE	t_14_20cyto: FALSE	hyperdiploidcyto: FALSE
GSM4045399	wide_pointgroup: A-BeforeTreatment	tp53: 2177.2	alt.tp53: NA	gender: Female	ageatsampledate: 66.6	numberoftransplants: 1	transplant: Y	datelastresponse: 39231	responselast: No Response	dateprogress: .	monthsos: 8	monthspfs: 4	pfsgt18: FALSE	albumin: 3.6	b2m: 3.7	ldh: 166	iss: II	del13qclinicalfish: FALSE	del17pclinicalfish: FALSE	del16qclinicalfish: FALSE	amp1qclinicalfish: FALSE	t_4_14clinicalfish: FALSE	t_11_14clinicalfish: FALSE	hyperdiploidclinicalfish: FALSE	del13qcyto: FALSE	del11qcyto: FALSE	del17pcyto: FALSE	del16qcyto: FALSE	del1p32cyto: FALSE	del1pcyto: FALSE	del1qcyto: FALSE	amp1qcyto: FALSE	myc_8q24cyto: FALSE	x1qpluscyto: FALSE	t_11_14cyto: FALSE	t_12_14cyto: FALSE	t_14_16cyto: FALSE	t_14_20cyto: FALSE	hyperdiploidcyto: FALSE
GSM4045400	wide_pointgroup: A-BeforeTreatment	tp53: 1259.1	alt.tp53: NA	gender: Male	ageatsampledate: 49.1	numberoftransplants: 2	transplant: Y	datelastresponse: 40637	responselast: Confirmed CR	dateprogress: .	monthsos: 119	monthspfs: 49	pfsgt18: TRUE	albumin: 3.6	b2m: 2.1	ldh: 111	iss: I	del13qclinicalfish: FALSE	del17pclinicalfish: FALSE	del16qclinicalfish: FALSE	amp1qclinicalfish: FALSE	t_4_14clinicalfish: FALSE	t_11_14clinicalfish: FALSE	hyperdiploidclinicalfish: FALSE	del13qcyto: FALSE	del11qcyto: FALSE	del17pcyto: FALSE	del16qcyto: FALSE	del1p32cyto: FALSE	del1pcyto: FALSE	del1qcyto: FALSE	amp1qcyto: FALSE	myc_8q24cyto: FALSE	x1qpluscyto: FALSE	t_11_14cyto: FALSE	t_12_14cyto: FALSE	t_14_16cyto: FALSE	t_14_20cyto: FALSE	hyperdiploidcyto: FALSE
GSM4045401	wide_pointgroup: A-BeforeTreatment	tp53: 850.8	alt.tp53: NA	gender: Male	ageatsampledate: 60.3	numberoftransplants: 2	transplant: Y	datelastresponse: 41428	responselast: Confirmed CR	dateprogress: .	monthsos: 101	monthspfs: 70	pfsgt18: TRUE	albumin: 3.9	b2m: 2.6	ldh: 114	iss: I	del13qclinicalfish: FALSE	del17pclinicalfish: FALSE	del16qclinicalfish: FALSE	amp1qclinicalfish: FALSE	t_4_14clinicalfish: FALSE	t_11_14clinicalfish: FALSE	hyperdiploidclinicalfish: FALSE	del13qcyto: FALSE	del11qcyto: FALSE	del17pcyto: FALSE	del16qcyto: FALSE	del1p32cyto: FALSE	del1pcyto: FALSE	del1qcyto: FALSE	amp1qcyto: FALSE	myc_8q24cyto: FALSE	x1qpluscyto: FALSE	t_11_14cyto: FALSE	t_12_14cyto: FALSE	t_14_16cyto: FALSE	t_14_20cyto: FALSE	hyperdiploidcyto: FALSE
GSM4045402	wide_pointgroup: B-PostInduction	tp53: 1388.1	alt.tp53: NA	gender: Male	ageatsampledate: 58.5	numberoftransplants: 4	transplant: Y	datelastresponse: 39681	responselast: Response	dateprogress: 39539	monthsos: 16	monthspfs: 12	pfsgt18: FALSE	albumin: 3.8	b2m: 3.4	ldh: 160	iss: I	del13qclinicalfish: FALSE	del17pclinicalfish: FALSE	del16qclinicalfish: FALSE	amp1qclinicalfish: FALSE	t_4_14clinicalfish: FALSE	t_11_14clinicalfish: FALSE	hyperdiploidclinicalfish: FALSE	del13qcyto: FALSE	del11qcyto: FALSE	del17pcyto: FALSE	del16qcyto: FALSE	del1p32cyto: FALSE	del1pcyto: FALSE	del1qcyto: FALSE	amp1qcyto: FALSE	myc_8q24cyto: FALSE	x1qpluscyto: TRUE	t_11_14cyto: FALSE	t_12_14cyto: FALSE	t_14_16cyto: FALSE	t_14_20cyto: FALSE	hyperdiploidcyto: TRUE
GSM4045403	wide_pointgroup: A-BeforeTreatment	tp53: 1082.6	alt.tp53: NA	gender: Female	ageatsampledate: 65.4	numberoftransplants: 3	transplant: Y	datelastresponse: 41553	responselast: Progressive Disease	dateprogress: 40981	monthsos: 80	monthspfs: 61	pfsgt18: TRUE	albumin: 4.3	b2m: .	ldh: 158	iss: I	del13qclinicalfish: FALSE	del17pclinicalfish: FALSE	del16qclinicalfish: FALSE	amp1qclinicalfish: FALSE	t_4_14clinicalfish: FALSE	t_11_14clinicalfish: FALSE	hyperdiploidclinicalfish: FALSE	del13qcyto: TRUE	del11qcyto: FALSE	del17pcyto: FALSE	del16qcyto: FALSE	del1p32cyto: TRUE	del1pcyto: TRUE	del1qcyto: TRUE	amp1qcyto: FALSE	myc_8q24cyto: TRUE	x1qpluscyto: TRUE	t_11_14cyto: FALSE	t_12_14cyto: FALSE	t_14_16cyto: FALSE	t_14_20cyto: FALSE	hyperdiploidcyto: TRUE
GSM4045404	wide_pointgroup: H-PostMaintenance	tp53: 310.52	alt.tp53: 426.45	gender: Male	ageatsampledate: 47.3	numberoftransplants: 4	transplant: Y	datelastresponse: 39742	responselast: Progression	dateprogress: 38823	monthsos: 58	monthspfs: 25	pfsgt18: TRUE	albumin: 4.5	b2m: 14.3	ldh: .	iss: III	del13qclinicalfish: FALSE	del17pclinicalfish: FALSE	del16qclinicalfish: FALSE	amp1qclinicalfish: FALSE	t_4_14clinicalfish: FALSE	t_11_14clinicalfish: FALSE	hyperdiploidclinicalfish: FALSE	del13qcyto: FALSE	del11qcyto: FALSE	del17pcyto: FALSE	del16qcyto: FALSE	del1p32cyto: FALSE	del1pcyto: FALSE	del1qcyto: FALSE	amp1qcyto: FALSE	myc_8q24cyto: FALSE	x1qpluscyto: FALSE	t_11_14cyto: FALSE	t_12_14cyto: FALSE	t_14_16cyto: FALSE	t_14_20cyto: FALSE	hyperdiploidcyto: FALSE
GSM4045405	wide_pointgroup: A-BeforeTreatment	tp53: 1659.7	alt.tp53: NA	gender: Male	ageatsampledate: 70.2	numberoftransplants: 2	transplant: Y	datelastresponse: 42989	responselast: Relapse	dateprogress: 42989	monthsos: 137	monthspfs: 128	pfsgt18: TRUE	albumin: 4.4	b2m: 1.8	ldh: 141	iss: I	del13qclinicalfish: FALSE	del17pclinicalfish: FALSE	del16qclinicalfish: FALSE	amp1qclinicalfish: FALSE	t_4_14clinicalfish: FALSE	t_11_14clinicalfish: FALSE	hyperdiploidclinicalfish: FALSE	del13qcyto: FALSE	del11qcyto: FALSE	del17pcyto: FALSE	del16qcyto: FALSE	del1p32cyto: FALSE	del1pcyto: FALSE	del1qcyto: FALSE	amp1qcyto: FALSE	myc_8q24cyto: FALSE	x1qpluscyto: FALSE	t_11_14cyto: FALSE	t_12_14cyto: FALSE	t_14_16cyto: FALSE	t_14_20cyto: FALSE	hyperdiploidcyto: FALSE
GSM4045406	wide_pointgroup: B-PostInduction	tp53: 275.66	alt.tp53: 355.07	gender: Female	ageatsampledate: 41.1	numberoftransplants: 2	transplant: Y	datelastresponse: 40843	responselast: Confirmed CR	dateprogress: .	monthsos: 131	monthspfs: 55	pfsgt18: TRUE	albumin: 4.7	b2m: 1.6	ldh: 153	iss: I	del13qclinicalfish: FALSE	del17pclinicalfish: FALSE	del16qclinicalfish: FALSE	amp1qclinicalfish: FALSE	t_4_14clinicalfish: FALSE	t_11_14clinicalfish: FALSE	hyperdiploidclinicalfish: FALSE	del13qcyto: FALSE	del11qcyto: FALSE	del17pcyto: FALSE	del16qcyto: FALSE	del1p32cyto: FALSE	del1pcyto: FALSE	del1qcyto: FALSE	amp1qcyto: FALSE	myc_8q24cyto: FALSE	x1qpluscyto: FALSE	t_11_14cyto: FALSE	t_12_14cyto: FALSE	t_14_16cyto: FALSE	t_14_20cyto: FALSE	hyperdiploidcyto: FALSE
GSM4045407	wide_pointgroup: CDE-PostTransplant	tp53: 256	alt.tp53: 316.86	gender: Male	ageatsampledate: 50.7	numberoftransplants: 2	transplant: Y	datelastresponse: 40422	responselast: Confirmed CR	dateprogress: .	monthsos: 89	monthspfs: 45	pfsgt18: TRUE	albumin: 3.9	b2m: 3.2	ldh: 124	iss: I	del13qclinicalfish: FALSE	del17pclinicalfish: FALSE	del16qclinicalfish: FALSE	amp1qclinicalfish: FALSE	t_4_14clinicalfish: FALSE	t_11_14clinicalfish: FALSE	hyperdiploidclinicalfish: FALSE	del13qcyto: FALSE	del11qcyto: FALSE	del17pcyto: FALSE	del16qcyto: FALSE	del1p32cyto: FALSE	del1pcyto: FALSE	del1qcyto: FALSE	amp1qcyto: FALSE	myc_8q24cyto: FALSE	x1qpluscyto: FALSE	t_11_14cyto: FALSE	t_12_14cyto: FALSE	t_14_16cyto: FALSE	t_14_20cyto: FALSE	hyperdiploidcyto: FALSE
GSM4045408	wide_pointgroup: A-BeforeTreatment	tp53: 760.9	alt.tp53: NA	gender: Female	ageatsampledate: 62.4	numberoftransplants: 2	transplant: Y	datelastresponse: 40918	responselast: Confirmed CR	dateprogress: .	monthsos: 116	monthspfs: 58	pfsgt18: TRUE	albumin: 3	b2m: 3.2	ldh: 126	iss: II	del13qclinicalfish: FALSE	del17pclinicalfish: FALSE	del16qclinicalfish: FALSE	amp1qclinicalfish: FALSE	t_4_14clinicalfish: FALSE	t_11_14clinicalfish: FALSE	hyperdiploidclinicalfish: FALSE	del13qcyto: FALSE	del11qcyto: FALSE	del17pcyto: FALSE	del16qcyto: FALSE	del1p32cyto: FALSE	del1pcyto: FALSE	del1qcyto: FALSE	amp1qcyto: FALSE	myc_8q24cyto: FALSE	x1qpluscyto: FALSE	t_11_14cyto: FALSE	t_12_14cyto: FALSE	t_14_16cyto: FALSE	t_14_20cyto: FALSE	hyperdiploidcyto: FALSE
GSM4045409	wide_pointgroup: H-PostMaintenance	tp53: 1571	alt.tp53: NA	gender: Female	ageatsampledate: 59.3	numberoftransplants: 4	transplant: Y	datelastresponse: 41722	responselast: Progressive Disease	dateprogress: 41107	monthsos: 111	monthspfs: 90	pfsgt18: TRUE	albumin: 4.09999999999999	b2m: 1.9	ldh: 139	iss: I	del13qclinicalfish: FALSE	del17pclinicalfish: FALSE	del16qclinicalfish: FALSE	amp1qclinicalfish: FALSE	t_4_14clinicalfish: FALSE	t_11_14clinicalfish: FALSE	hyperdiploidclinicalfish: FALSE	del13qcyto: TRUE	del11qcyto: FALSE	del17pcyto: FALSE	del16qcyto: FALSE	del1p32cyto: TRUE	del1pcyto: TRUE	del1qcyto: TRUE	amp1qcyto: FALSE	myc_8q24cyto: TRUE	x1qpluscyto: TRUE	t_11_14cyto: FALSE	t_12_14cyto: FALSE	t_14_16cyto: FALSE	t_14_20cyto: FALSE	hyperdiploidcyto: TRUE
GSM4045410	wide_pointgroup: A-BeforeTreatment	tp53: 1181.3	alt.tp53: NA	gender: Male	ageatsampledate: 45.9	numberoftransplants: 2	transplant: Y	datelastresponse: 40995	responselast: Confirmed CR	dateprogress: .	monthsos: 128	monthspfs: 56	pfsgt18: TRUE	albumin: 4.3	b2m: 4.09999999999999	ldh: 167	iss: II	del13qclinicalfish: FALSE	del17pclinicalfish: FALSE	del16qclinicalfish: FALSE	amp1qclinicalfish: FALSE	t_4_14clinicalfish: FALSE	t_11_14clinicalfish: FALSE	hyperdiploidclinicalfish: FALSE	del13qcyto: TRUE	del11qcyto: TRUE	del17pcyto: FALSE	del16qcyto: FALSE	del1p32cyto: TRUE	del1pcyto: TRUE	del1qcyto: TRUE	amp1qcyto: FALSE	myc_8q24cyto: FALSE	x1qpluscyto: TRUE	t_11_14cyto: FALSE	t_12_14cyto: FALSE	t_14_16cyto: FALSE	t_14_20cyto: FALSE	hyperdiploidcyto: TRUE
GSM4045411	wide_pointgroup: A-BeforeTreatment	tp53: 1509.1	alt.tp53: NA	gender: Male	ageatsampledate: 58.2	numberoftransplants: 2	transplant: Y	datelastresponse: 41540	responselast: Confirmed CR	dateprogress: .	monthsos: 136	monthspfs: 79	pfsgt18: TRUE	albumin: 2.9	b2m: 7.2	ldh: 149	iss: III	del13qclinicalfish: FALSE	del17pclinicalfish: FALSE	del16qclinicalfish: FALSE	amp1qclinicalfish: FALSE	t_4_14clinicalfish: FALSE	t_11_14clinicalfish: FALSE	hyperdiploidclinicalfish: FALSE	del13qcyto: FALSE	del11qcyto: FALSE	del17pcyto: FALSE	del16qcyto: FALSE	del1p32cyto: FALSE	del1pcyto: FALSE	del1qcyto: FALSE	amp1qcyto: FALSE	myc_8q24cyto: FALSE	x1qpluscyto: FALSE	t_11_14cyto: FALSE	t_12_14cyto: FALSE	t_14_16cyto: FALSE	t_14_20cyto: FALSE	hyperdiploidcyto: FALSE
GSM4045412	wide_pointgroup: B-PostInduction	tp53: 978.1	alt.tp53: NA	gender: Female	ageatsampledate: 57.5	numberoftransplants: 2	transplant: Y	datelastresponse: 40843	responselast: Confirmed CR	dateprogress: .	monthsos: 102	monthspfs: 54	pfsgt18: TRUE	albumin: 4.2	b2m: 4.9	ldh: 184	iss: II	del13qclinicalfish: FALSE	del17pclinicalfish: FALSE	del16qclinicalfish: FALSE	amp1qclinicalfish: FALSE	t_4_14clinicalfish: FALSE	t_11_14clinicalfish: FALSE	hyperdiploidclinicalfish: FALSE	del13qcyto: FALSE	del11qcyto: FALSE	del17pcyto: FALSE	del16qcyto: FALSE	del1p32cyto: FALSE	del1pcyto: FALSE	del1qcyto: FALSE	amp1qcyto: FALSE	myc_8q24cyto: FALSE	x1qpluscyto: FALSE	t_11_14cyto: FALSE	t_12_14cyto: FALSE	t_14_16cyto: FALSE	t_14_20cyto: FALSE	hyperdiploidcyto: FALSE
GSM4045413	wide_pointgroup: B-PostInduction	tp53: 952.6	alt.tp53: NA	gender: Male	ageatsampledate: 46.4	numberoftransplants: 2	transplant: Y	datelastresponse: 41313	responselast: Confirmed NCR	dateprogress: .	monthsos: 133	monthspfs: 69	pfsgt18: TRUE	albumin: 4.2	b2m: 25.3	ldh: 223	iss: III	del13qclinicalfish: FALSE	del17pclinicalfish: FALSE	del16qclinicalfish: FALSE	amp1qclinicalfish: FALSE	t_4_14clinicalfish: FALSE	t_11_14clinicalfish: FALSE	hyperdiploidclinicalfish: FALSE	del13qcyto: TRUE	del11qcyto: FALSE	del17pcyto: FALSE	del16qcyto: TRUE	del1p32cyto: TRUE	del1pcyto: TRUE	del1qcyto: TRUE	amp1qcyto: FALSE	myc_8q24cyto: TRUE	x1qpluscyto: FALSE	t_11_14cyto: FALSE	t_12_14cyto: FALSE	t_14_16cyto: FALSE	t_14_20cyto: FALSE	hyperdiploidcyto: FALSE
GSM4045414	wide_pointgroup: B-PostInduction	tp53: 1107.6	alt.tp53: NA	gender: Male	ageatsampledate: 58.2	numberoftransplants: 2	transplant: Y	datelastresponse: 41428	responselast: Confirmed CR	dateprogress: .	monthsos: 133	monthspfs: 73	pfsgt18: TRUE	albumin: 4.4	b2m: 1.6	ldh: 159	iss: I	del13qclinicalfish: FALSE	del17pclinicalfish: FALSE	del16qclinicalfish: FALSE	amp1qclinicalfish: FALSE	t_4_14clinicalfish: FALSE	t_11_14clinicalfish: FALSE	hyperdiploidclinicalfish: FALSE	del13qcyto: FALSE	del11qcyto: FALSE	del17pcyto: FALSE	del16qcyto: FALSE	del1p32cyto: FALSE	del1pcyto: FALSE	del1qcyto: FALSE	amp1qcyto: FALSE	myc_8q24cyto: FALSE	x1qpluscyto: FALSE	t_11_14cyto: FALSE	t_12_14cyto: FALSE	t_14_16cyto: FALSE	t_14_20cyto: FALSE	hyperdiploidcyto: FALSE
GSM4045415	wide_pointgroup: B-PostInduction	tp53: 1353.2	alt.tp53: NA	gender: Female	ageatsampledate: 59.1	numberoftransplants: 2	transplant: Y	datelastresponse: 41225	responselast: Progressive Disease	dateprogress: 40883	monthsos: 70	monthspfs: 55	pfsgt18: TRUE	albumin: 3.5	b2m: 3	ldh: 92	iss: I	del13qclinicalfish: FALSE	del17pclinicalfish: FALSE	del16qclinicalfish: FALSE	amp1qclinicalfish: FALSE	t_4_14clinicalfish: FALSE	t_11_14clinicalfish: FALSE	hyperdiploidclinicalfish: FALSE	del13qcyto: FALSE	del11qcyto: FALSE	del17pcyto: FALSE	del16qcyto: FALSE	del1p32cyto: FALSE	del1pcyto: FALSE	del1qcyto: FALSE	amp1qcyto: FALSE	myc_8q24cyto: FALSE	x1qpluscyto: FALSE	t_11_14cyto: FALSE	t_12_14cyto: FALSE	t_14_16cyto: FALSE	t_14_20cyto: FALSE	hyperdiploidcyto: FALSE
GSM4045416	wide_pointgroup: CDE-PostTransplant	tp53: 1065.9	alt.tp53: NA	gender: Male	ageatsampledate: 71.2	numberoftransplants: 2	transplant: Y	datelastresponse: 39979	responselast: Progression	dateprogress: 39720	monthsos: 31	monthspfs: 21	pfsgt18: TRUE	albumin: 3	b2m: 28.6	ldh: 165	iss: III	del13qclinicalfish: FALSE	del17pclinicalfish: FALSE	del16qclinicalfish: FALSE	amp1qclinicalfish: FALSE	t_4_14clinicalfish: FALSE	t_11_14clinicalfish: FALSE	hyperdiploidclinicalfish: FALSE	del13qcyto: TRUE	del11qcyto: FALSE	del17pcyto: FALSE	del16qcyto: FALSE	del1p32cyto: TRUE	del1pcyto: TRUE	del1qcyto: TRUE	amp1qcyto: FALSE	myc_8q24cyto: FALSE	x1qpluscyto: FALSE	t_11_14cyto: FALSE	t_12_14cyto: FALSE	t_14_16cyto: FALSE	t_14_20cyto: FALSE	hyperdiploidcyto: FALSE
GSM4045417	wide_pointgroup: A-BeforeTreatment	tp53: 991.6	alt.tp53: NA	gender: Male	ageatsampledate: 58.5	numberoftransplants: 4	transplant: Y	datelastresponse: 39681	responselast: Response	dateprogress: 39539	monthsos: 16	monthspfs: 12	pfsgt18: FALSE	albumin: 3.8	b2m: 3.4	ldh: 160	iss: I	del13qclinicalfish: FALSE	del17pclinicalfish: FALSE	del16qclinicalfish: FALSE	amp1qclinicalfish: FALSE	t_4_14clinicalfish: FALSE	t_11_14clinicalfish: FALSE	hyperdiploidclinicalfish: FALSE	del13qcyto: FALSE	del11qcyto: FALSE	del17pcyto: FALSE	del16qcyto: FALSE	del1p32cyto: FALSE	del1pcyto: FALSE	del1qcyto: FALSE	amp1qcyto: FALSE	myc_8q24cyto: FALSE	x1qpluscyto: TRUE	t_11_14cyto: FALSE	t_12_14cyto: FALSE	t_14_16cyto: FALSE	t_14_20cyto: FALSE	hyperdiploidcyto: TRUE
GSM4045418	wide_pointgroup: A-BeforeTreatment	tp53: 831.7	alt.tp53: NA	gender: Female	ageatsampledate: 57.5	numberoftransplants: 2	transplant: Y	datelastresponse: 40843	responselast: Confirmed CR	dateprogress: .	monthsos: 102	monthspfs: 54	pfsgt18: TRUE	albumin: 4.2	b2m: 4.9	ldh: 184	iss: II	del13qclinicalfish: FALSE	del17pclinicalfish: FALSE	del16qclinicalfish: FALSE	amp1qclinicalfish: FALSE	t_4_14clinicalfish: FALSE	t_11_14clinicalfish: FALSE	hyperdiploidclinicalfish: FALSE	del13qcyto: FALSE	del11qcyto: FALSE	del17pcyto: FALSE	del16qcyto: FALSE	del1p32cyto: FALSE	del1pcyto: FALSE	del1qcyto: FALSE	amp1qcyto: FALSE	myc_8q24cyto: FALSE	x1qpluscyto: FALSE	t_11_14cyto: FALSE	t_12_14cyto: FALSE	t_14_16cyto: FALSE	t_14_20cyto: FALSE	hyperdiploidcyto: FALSE
GSM4045419	wide_pointgroup: A-BeforeTreatment	tp53: 775.2	alt.tp53: NA	gender: Female	ageatsampledate: 41.1	numberoftransplants: 2	transplant: Y	datelastresponse: 40843	responselast: Confirmed CR	dateprogress: .	monthsos: 131	monthspfs: 55	pfsgt18: TRUE	albumin: 4.7	b2m: 1.6	ldh: 153	iss: I	del13qclinicalfish: FALSE	del17pclinicalfish: FALSE	del16qclinicalfish: FALSE	amp1qclinicalfish: FALSE	t_4_14clinicalfish: FALSE	t_11_14clinicalfish: FALSE	hyperdiploidclinicalfish: FALSE	del13qcyto: FALSE	del11qcyto: FALSE	del17pcyto: FALSE	del16qcyto: FALSE	del1p32cyto: FALSE	del1pcyto: FALSE	del1qcyto: FALSE	amp1qcyto: FALSE	myc_8q24cyto: FALSE	x1qpluscyto: FALSE	t_11_14cyto: FALSE	t_12_14cyto: FALSE	t_14_16cyto: FALSE	t_14_20cyto: FALSE	hyperdiploidcyto: FALSE
GSM4045420	wide_pointgroup: B-PostInduction	tp53: 869.9	alt.tp53: NA	gender: Female	ageatsampledate: 66.7	numberoftransplants: 3	transplant: Y	datelastresponse: 39885	responselast: No Response	dateprogress: 39722	monthsos: 23	monthspfs: 16	pfsgt18: FALSE	albumin: 3.5	b2m: 5.5	ldh: 217	iss: III	del13qclinicalfish: FALSE	del17pclinicalfish: FALSE	del16qclinicalfish: FALSE	amp1qclinicalfish: FALSE	t_4_14clinicalfish: FALSE	t_11_14clinicalfish: FALSE	hyperdiploidclinicalfish: FALSE	del13qcyto: TRUE	del11qcyto: FALSE	del17pcyto: FALSE	del16qcyto: FALSE	del1p32cyto: TRUE	del1pcyto: TRUE	del1qcyto: TRUE	amp1qcyto: FALSE	myc_8q24cyto: FALSE	x1qpluscyto: TRUE	t_11_14cyto: FALSE	t_12_14cyto: FALSE	t_14_16cyto: FALSE	t_14_20cyto: FALSE	hyperdiploidcyto: TRUE
GSM4045421	wide_pointgroup: B-PostInduction	tp53: 1351.4	alt.tp53: NA	gender: Male	ageatsampledate: 55.6	numberoftransplants: 2	transplant: Y	datelastresponse: 41653	responselast: Relapse	dateprogress: 41527	monthsos: 82	monthspfs: 76	pfsgt18: TRUE	albumin: 4.09999999999999	b2m: 1.1	ldh: 178	iss: I	del13qclinicalfish: FALSE	del17pclinicalfish: FALSE	del16qclinicalfish: FALSE	amp1qclinicalfish: FALSE	t_4_14clinicalfish: FALSE	t_11_14clinicalfish: FALSE	hyperdiploidclinicalfish: FALSE	del13qcyto: FALSE	del11qcyto: FALSE	del17pcyto: FALSE	del16qcyto: FALSE	del1p32cyto: FALSE	del1pcyto: FALSE	del1qcyto: FALSE	amp1qcyto: FALSE	myc_8q24cyto: FALSE	x1qpluscyto: FALSE	t_11_14cyto: FALSE	t_12_14cyto: FALSE	t_14_16cyto: FALSE	t_14_20cyto: FALSE	hyperdiploidcyto: FALSE
GSM4045422	wide_pointgroup: A-BeforeTreatment	tp53: 1591.8	alt.tp53: NA	gender: Male	ageatsampledate: 62.5	numberoftransplants: 1	transplant: Y	datelastresponse: 39405	responselast: Onset NCR	dateprogress: .	monthsos: 7	monthspfs: 6	pfsgt18: FALSE	albumin: 2.5	b2m: 6.8	ldh: 137	iss: III	del13qclinicalfish: FALSE	del17pclinicalfish: FALSE	del16qclinicalfish: FALSE	amp1qclinicalfish: FALSE	t_4_14clinicalfish: FALSE	t_11_14clinicalfish: FALSE	hyperdiploidclinicalfish: FALSE	del13qcyto: FALSE	del11qcyto: FALSE	del17pcyto: FALSE	del16qcyto: FALSE	del1p32cyto: FALSE	del1pcyto: FALSE	del1qcyto: FALSE	amp1qcyto: FALSE	myc_8q24cyto: FALSE	x1qpluscyto: FALSE	t_11_14cyto: FALSE	t_12_14cyto: FALSE	t_14_16cyto: FALSE	t_14_20cyto: FALSE	hyperdiploidcyto: FALSE
GSM4045423	wide_pointgroup: A-BeforeTreatment	tp53: 210	alt.tp53: 233.63	gender: Female	ageatsampledate: 66.3	numberoftransplants: 2	transplant: Y	datelastresponse: 41386	responselast: CR	dateprogress: .	monthsos: 103	monthspfs: 42	pfsgt18: TRUE	albumin: 3.5	b2m: 2.7	ldh: 230	iss: I	del13qclinicalfish: FALSE	del17pclinicalfish: FALSE	del16qclinicalfish: FALSE	amp1qclinicalfish: FALSE	t_4_14clinicalfish: FALSE	t_11_14clinicalfish: FALSE	hyperdiploidclinicalfish: FALSE	del13qcyto: FALSE	del11qcyto: FALSE	del17pcyto: FALSE	del16qcyto: FALSE	del1p32cyto: FALSE	del1pcyto: FALSE	del1qcyto: FALSE	amp1qcyto: FALSE	myc_8q24cyto: FALSE	x1qpluscyto: FALSE	t_11_14cyto: FALSE	t_12_14cyto: FALSE	t_14_16cyto: FALSE	t_14_20cyto: FALSE	hyperdiploidcyto: FALSE
GSM4045424	wide_pointgroup: A-BeforeTreatment	tp53: 1765.7	alt.tp53: NA	gender: Male	ageatsampledate: 58.2	numberoftransplants: 2	transplant: Y	datelastresponse: 41428	responselast: Confirmed CR	dateprogress: .	monthsos: 133	monthspfs: 73	pfsgt18: TRUE	albumin: 4.4	b2m: 1.6	ldh: 159	iss: I	del13qclinicalfish: FALSE	del17pclinicalfish: FALSE	del16qclinicalfish: FALSE	amp1qclinicalfish: FALSE	t_4_14clinicalfish: FALSE	t_11_14clinicalfish: FALSE	hyperdiploidclinicalfish: FALSE	del13qcyto: FALSE	del11qcyto: FALSE	del17pcyto: FALSE	del16qcyto: FALSE	del1p32cyto: FALSE	del1pcyto: FALSE	del1qcyto: FALSE	amp1qcyto: FALSE	myc_8q24cyto: FALSE	x1qpluscyto: FALSE	t_11_14cyto: FALSE	t_12_14cyto: FALSE	t_14_16cyto: FALSE	t_14_20cyto: FALSE	hyperdiploidcyto: FALSE
GSM4045425	wide_pointgroup: A-BeforeTreatment	tp53: 1316.2	alt.tp53: NA	gender: Female	ageatsampledate: 59.1	numberoftransplants: 2	transplant: Y	datelastresponse: 41225	responselast: Progressive Disease	dateprogress: 40883	monthsos: 70	monthspfs: 55	pfsgt18: TRUE	albumin: 3.5	b2m: 3	ldh: 92	iss: I	del13qclinicalfish: FALSE	del17pclinicalfish: FALSE	del16qclinicalfish: FALSE	amp1qclinicalfish: FALSE	t_4_14clinicalfish: FALSE	t_11_14clinicalfish: FALSE	hyperdiploidclinicalfish: FALSE	del13qcyto: FALSE	del11qcyto: FALSE	del17pcyto: FALSE	del16qcyto: FALSE	del1p32cyto: FALSE	del1pcyto: FALSE	del1qcyto: FALSE	amp1qcyto: FALSE	myc_8q24cyto: FALSE	x1qpluscyto: FALSE	t_11_14cyto: FALSE	t_12_14cyto: FALSE	t_14_16cyto: FALSE	t_14_20cyto: FALSE	hyperdiploidcyto: FALSE
GSM4045426	wide_pointgroup: B-PostInduction	tp53: 657.5	alt.tp53: NA	gender: Female	ageatsampledate: 69.1	numberoftransplants: 1	transplant: Y	datelastresponse: 39393	responselast: Confirmed Response	dateprogress: .	monthsos: 5	monthspfs: 4	pfsgt18: FALSE	albumin: 3.6	b2m: 5.4	ldh: 135	iss: II	del13qclinicalfish: FALSE	del17pclinicalfish: FALSE	del16qclinicalfish: FALSE	amp1qclinicalfish: FALSE	t_4_14clinicalfish: FALSE	t_11_14clinicalfish: FALSE	hyperdiploidclinicalfish: FALSE	del13qcyto: TRUE	del11qcyto: FALSE	del17pcyto: FALSE	del16qcyto: TRUE	del1p32cyto: TRUE	del1pcyto: TRUE	del1qcyto: TRUE	amp1qcyto: TRUE	myc_8q24cyto: FALSE	x1qpluscyto: TRUE	t_11_14cyto: TRUE	t_12_14cyto: FALSE	t_14_16cyto: FALSE	t_14_20cyto: FALSE	hyperdiploidcyto: FALSE
GSM4045427	wide_pointgroup: A-BeforeTreatment	tp53: 997.7	alt.tp53: NA	gender: Male	ageatsampledate: 61.5	numberoftransplants: 5	transplant: Y	datelastresponse: 41821	responselast: Progressive Disease	dateprogress: 40805	monthsos: 91	monthspfs: 52	pfsgt18: TRUE	albumin: 3.8	b2m: 2.2	ldh: 203	iss: I	del13qclinicalfish: FALSE	del17pclinicalfish: FALSE	del16qclinicalfish: FALSE	amp1qclinicalfish: FALSE	t_4_14clinicalfish: FALSE	t_11_14clinicalfish: FALSE	hyperdiploidclinicalfish: FALSE	del13qcyto: FALSE	del11qcyto: FALSE	del17pcyto: FALSE	del16qcyto: FALSE	del1p32cyto: FALSE	del1pcyto: FALSE	del1qcyto: FALSE	amp1qcyto: FALSE	myc_8q24cyto: FALSE	x1qpluscyto: FALSE	t_11_14cyto: FALSE	t_12_14cyto: FALSE	t_14_16cyto: FALSE	t_14_20cyto: FALSE	hyperdiploidcyto: FALSE
GSM4045428	wide_pointgroup: B-PostInduction	tp53: 1028.6	alt.tp53: NA	gender: Female	ageatsampledate: 66.7	numberoftransplants: 1	transplant: Y	datelastresponse: 39304	responselast: Onset Response	dateprogress: .	monthsos: 4	monthspfs: 1	pfsgt18: FALSE	albumin: 4.09999999999999	b2m: 7.5	ldh: 143	iss: III	del13qclinicalfish: FALSE	del17pclinicalfish: FALSE	del16qclinicalfish: FALSE	amp1qclinicalfish: FALSE	t_4_14clinicalfish: FALSE	t_11_14clinicalfish: FALSE	hyperdiploidclinicalfish: FALSE	del13qcyto: TRUE	del11qcyto: FALSE	del17pcyto: FALSE	del16qcyto: FALSE	del1p32cyto: TRUE	del1pcyto: TRUE	del1qcyto: TRUE	amp1qcyto: FALSE	myc_8q24cyto: FALSE	x1qpluscyto: TRUE	t_11_14cyto: FALSE	t_12_14cyto: FALSE	t_14_16cyto: FALSE	t_14_20cyto: FALSE	hyperdiploidcyto: TRUE
GSM4045429	wide_pointgroup: B-PostInduction	tp53: 1267.1	alt.tp53: NA	gender: Male	ageatsampledate: 56.2	numberoftransplants: 2	transplant: Y	datelastresponse: 41100	responselast: Confirmed CR	dateprogress: .	monthsos: 127	monthspfs: 61	pfsgt18: TRUE	albumin: 3	b2m: 4	ldh: 121	iss: II	del13qclinicalfish: FALSE	del17pclinicalfish: FALSE	del16qclinicalfish: FALSE	amp1qclinicalfish: FALSE	t_4_14clinicalfish: FALSE	t_11_14clinicalfish: FALSE	hyperdiploidclinicalfish: FALSE	del13qcyto: FALSE	del11qcyto: FALSE	del17pcyto: FALSE	del16qcyto: FALSE	del1p32cyto: FALSE	del1pcyto: FALSE	del1qcyto: FALSE	amp1qcyto: FALSE	myc_8q24cyto: FALSE	x1qpluscyto: FALSE	t_11_14cyto: FALSE	t_12_14cyto: FALSE	t_14_16cyto: FALSE	t_14_20cyto: FALSE	hyperdiploidcyto: FALSE
GSM4045430	wide_pointgroup: B-PostInduction	tp53: 740.2	alt.tp53: NA	gender: Female	ageatsampledate: 64.8	numberoftransplants: 2	transplant: Y	datelastresponse: 39371	responselast: Confirmed NCR	dateprogress: .	monthsos: 5	monthspfs: 3	pfsgt18: FALSE	albumin: 2.9	b2m: 4	ldh: 99	iss: II	del13qclinicalfish: FALSE	del17pclinicalfish: FALSE	del16qclinicalfish: FALSE	amp1qclinicalfish: FALSE	t_4_14clinicalfish: FALSE	t_11_14clinicalfish: FALSE	hyperdiploidclinicalfish: FALSE	del13qcyto: TRUE	del11qcyto: FALSE	del17pcyto: FALSE	del16qcyto: FALSE	del1p32cyto: TRUE	del1pcyto: TRUE	del1qcyto: TRUE	amp1qcyto: FALSE	myc_8q24cyto: TRUE	x1qpluscyto: TRUE	t_11_14cyto: FALSE	t_12_14cyto: FALSE	t_14_16cyto: FALSE	t_14_20cyto: FALSE	hyperdiploidcyto: TRUE
GSM4045431	wide_pointgroup: A-BeforeTreatment	tp53: 1210.1	alt.tp53: NA	gender: Female	ageatsampledate: 70.5	numberoftransplants: 2	transplant: Y	datelastresponse: 39749	responselast: Confirmed CR	dateprogress: .	monthsos: 69	monthspfs: 12	pfsgt18: FALSE	albumin: 4.2	b2m: 3.7	ldh: 184	iss: II	del13qclinicalfish: FALSE	del17pclinicalfish: FALSE	del16qclinicalfish: FALSE	amp1qclinicalfish: FALSE	t_4_14clinicalfish: FALSE	t_11_14clinicalfish: FALSE	hyperdiploidclinicalfish: FALSE	del13qcyto: FALSE	del11qcyto: FALSE	del17pcyto: FALSE	del16qcyto: FALSE	del1p32cyto: FALSE	del1pcyto: FALSE	del1qcyto: FALSE	amp1qcyto: FALSE	myc_8q24cyto: FALSE	x1qpluscyto: FALSE	t_11_14cyto: FALSE	t_12_14cyto: FALSE	t_14_16cyto: FALSE	t_14_20cyto: FALSE	hyperdiploidcyto: FALSE
GSM4045432	wide_pointgroup: A-BeforeTreatment	tp53: 879.4	alt.tp53: NA	gender: Female	ageatsampledate: 66.7	numberoftransplants: 1	transplant: Y	datelastresponse: 39304	responselast: Onset Response	dateprogress: .	monthsos: 4	monthspfs: 1	pfsgt18: FALSE	albumin: 4.09999999999999	b2m: 7.5	ldh: 143	iss: III	del13qclinicalfish: FALSE	del17pclinicalfish: FALSE	del16qclinicalfish: FALSE	amp1qclinicalfish: FALSE	t_4_14clinicalfish: FALSE	t_11_14clinicalfish: FALSE	hyperdiploidclinicalfish: FALSE	del13qcyto: TRUE	del11qcyto: FALSE	del17pcyto: FALSE	del16qcyto: FALSE	del1p32cyto: TRUE	del1pcyto: TRUE	del1qcyto: TRUE	amp1qcyto: FALSE	myc_8q24cyto: FALSE	x1qpluscyto: TRUE	t_11_14cyto: FALSE	t_12_14cyto: FALSE	t_14_16cyto: FALSE	t_14_20cyto: FALSE	hyperdiploidcyto: TRUE
GSM4045433	wide_pointgroup: FG-PostConsolidation	tp53: 429.05	alt.tp53: 701.29	gender: Male	ageatsampledate: 71.2	numberoftransplants: 2	transplant: Y	datelastresponse: 40115	responselast: Confirmed CR	dateprogress: .	monthsos: 48	monthspfs: 43	pfsgt18: TRUE	albumin: 3.3	b2m: 3.3	ldh: 151	iss: II	del13qclinicalfish: FALSE	del17pclinicalfish: FALSE	del16qclinicalfish: FALSE	amp1qclinicalfish: FALSE	t_4_14clinicalfish: FALSE	t_11_14clinicalfish: FALSE	hyperdiploidclinicalfish: FALSE	del13qcyto: FALSE	del11qcyto: FALSE	del17pcyto: FALSE	del16qcyto: FALSE	del1p32cyto: FALSE	del1pcyto: FALSE	del1qcyto: FALSE	amp1qcyto: FALSE	myc_8q24cyto: FALSE	x1qpluscyto: FALSE	t_11_14cyto: FALSE	t_12_14cyto: FALSE	t_14_16cyto: FALSE	t_14_20cyto: FALSE	hyperdiploidcyto: FALSE
GSM4045434	wide_pointgroup: CDE-PostTransplant	tp53: 966.7	alt.tp53: NA	gender: Male	ageatsampledate: 61.8	numberoftransplants: 3	transplant: Y	datelastresponse: 39944	responselast: Relapse	dateprogress: 39700	monthsos: 27	monthspfs: 19	pfsgt18: TRUE	albumin: 3.2	b2m: 16	ldh: 296	iss: III	del13qclinicalfish: FALSE	del17pclinicalfish: FALSE	del16qclinicalfish: FALSE	amp1qclinicalfish: FALSE	t_4_14clinicalfish: FALSE	t_11_14clinicalfish: FALSE	hyperdiploidclinicalfish: FALSE	del13qcyto: TRUE	del11qcyto: FALSE	del17pcyto: FALSE	del16qcyto: TRUE	del1p32cyto: TRUE	del1pcyto: TRUE	del1qcyto: TRUE	amp1qcyto: FALSE	myc_8q24cyto: TRUE	x1qpluscyto: FALSE	t_11_14cyto: FALSE	t_12_14cyto: FALSE	t_14_16cyto: FALSE	t_14_20cyto: FALSE	hyperdiploidcyto: TRUE
GSM4045435	wide_pointgroup: A-BeforeTreatment	tp53: 907.9	alt.tp53: NA	gender: Male	ageatsampledate: 56.5	numberoftransplants: 5	transplant: Y	datelastresponse: 40963	responselast: Relapse	dateprogress: 39262	monthsos: 72	monthspfs: 0	pfsgt18: FALSE	albumin: 3.5	b2m: 9	ldh: 133	iss: III	del13qclinicalfish: FALSE	del17pclinicalfish: FALSE	del16qclinicalfish: FALSE	amp1qclinicalfish: FALSE	t_4_14clinicalfish: FALSE	t_11_14clinicalfish: FALSE	hyperdiploidclinicalfish: FALSE	del13qcyto: FALSE	del11qcyto: FALSE	del17pcyto: FALSE	del16qcyto: FALSE	del1p32cyto: FALSE	del1pcyto: FALSE	del1qcyto: FALSE	amp1qcyto: FALSE	myc_8q24cyto: FALSE	x1qpluscyto: FALSE	t_11_14cyto: FALSE	t_12_14cyto: FALSE	t_14_16cyto: FALSE	t_14_20cyto: FALSE	hyperdiploidcyto: FALSE
GSM4045436	wide_pointgroup: B-PostInduction	tp53: 1353.6	alt.tp53: NA	gender: Male	ageatsampledate: 38.4	numberoftransplants: 5	transplant: Y	datelastresponse: 40500	responselast: Progression	dateprogress: 40259	monthsos: 45	monthspfs: 33	pfsgt18: TRUE	albumin: 3.8	b2m: 2.7	ldh: 141	iss: I	del13qclinicalfish: FALSE	del17pclinicalfish: FALSE	del16qclinicalfish: FALSE	amp1qclinicalfish: FALSE	t_4_14clinicalfish: FALSE	t_11_14clinicalfish: FALSE	hyperdiploidclinicalfish: FALSE	del13qcyto: FALSE	del11qcyto: FALSE	del17pcyto: FALSE	del16qcyto: FALSE	del1p32cyto: FALSE	del1pcyto: TRUE	del1qcyto: FALSE	amp1qcyto: FALSE	myc_8q24cyto: FALSE	x1qpluscyto: FALSE	t_11_14cyto: FALSE	t_12_14cyto: FALSE	t_14_16cyto: FALSE	t_14_20cyto: FALSE	hyperdiploidcyto: FALSE
GSM4045437	wide_pointgroup: A-BeforeTreatment	tp53: 1114.8	alt.tp53: NA	gender: Female	ageatsampledate: 66	numberoftransplants: 3	transplant: Y	datelastresponse: 39828	responselast: Possible Relapse	dateprogress: .	monthsos: 38	monthspfs: 18	pfsgt18: FALSE	albumin: 3.7	b2m: 7.7	ldh: 150	iss: III	del13qclinicalfish: FALSE	del17pclinicalfish: FALSE	del16qclinicalfish: FALSE	amp1qclinicalfish: FALSE	t_4_14clinicalfish: FALSE	t_11_14clinicalfish: FALSE	hyperdiploidclinicalfish: FALSE	del13qcyto: FALSE	del11qcyto: FALSE	del17pcyto: FALSE	del16qcyto: FALSE	del1p32cyto: FALSE	del1pcyto: TRUE	del1qcyto: FALSE	amp1qcyto: FALSE	myc_8q24cyto: FALSE	x1qpluscyto: TRUE	t_11_14cyto: FALSE	t_12_14cyto: FALSE	t_14_16cyto: FALSE	t_14_20cyto: FALSE	hyperdiploidcyto: TRUE
GSM4045438	wide_pointgroup: A-BeforeTreatment	tp53: 891.7	alt.tp53: NA	gender: Male	ageatsampledate: 47.9	numberoftransplants: 4	transplant: Y	datelastresponse: 41052	responselast: Progressive Disease	dateprogress: 40802	monthsos: 59	monthspfs: 50	pfsgt18: TRUE	albumin: 1.9	b2m: 7.6	ldh: 201	iss: III	del13qclinicalfish: FALSE	del17pclinicalfish: FALSE	del16qclinicalfish: FALSE	amp1qclinicalfish: FALSE	t_4_14clinicalfish: FALSE	t_11_14clinicalfish: FALSE	hyperdiploidclinicalfish: FALSE	del13qcyto: TRUE	del11qcyto: TRUE	del17pcyto: FALSE	del16qcyto: FALSE	del1p32cyto: TRUE	del1pcyto: TRUE	del1qcyto: TRUE	amp1qcyto: FALSE	myc_8q24cyto: FALSE	x1qpluscyto: TRUE	t_11_14cyto: FALSE	t_12_14cyto: FALSE	t_14_16cyto: FALSE	t_14_20cyto: FALSE	hyperdiploidcyto: FALSE
GSM4045439	wide_pointgroup: B-PostInduction	tp53: 492.2	alt.tp53: NA	gender: Male	ageatsampledate: 46.1	numberoftransplants: 3	transplant: Y	datelastresponse: 41926	responselast: Progressive Disease	dateprogress: 41008	monthsos: 130	monthspfs: 55	pfsgt18: TRUE	albumin: 4.2	b2m: 2.6	ldh: 190	iss: I	del13qclinicalfish: FALSE	del17pclinicalfish: FALSE	del16qclinicalfish: FALSE	amp1qclinicalfish: FALSE	t_4_14clinicalfish: FALSE	t_11_14clinicalfish: FALSE	hyperdiploidclinicalfish: FALSE	del13qcyto: FALSE	del11qcyto: FALSE	del17pcyto: FALSE	del16qcyto: FALSE	del1p32cyto: FALSE	del1pcyto: FALSE	del1qcyto: FALSE	amp1qcyto: FALSE	myc_8q24cyto: FALSE	x1qpluscyto: FALSE	t_11_14cyto: TRUE	t_12_14cyto: FALSE	t_14_16cyto: FALSE	t_14_20cyto: FALSE	hyperdiploidcyto: TRUE
GSM4045440	wide_pointgroup: A-BeforeTreatment	tp53: 696.5	alt.tp53: NA	gender: Female	ageatsampledate: 45.6	numberoftransplants: 2	transplant: Y	datelastresponse: 40862	responselast: Confirmed CR	dateprogress: .	monthsos: 130	monthspfs: 51	pfsgt18: TRUE	albumin: 4.2	b2m: 6.2	ldh: 190	iss: III	del13qclinicalfish: FALSE	del17pclinicalfish: FALSE	del16qclinicalfish: FALSE	amp1qclinicalfish: FALSE	t_4_14clinicalfish: FALSE	t_11_14clinicalfish: FALSE	hyperdiploidclinicalfish: FALSE	del13qcyto: TRUE	del11qcyto: FALSE	del17pcyto: FALSE	del16qcyto: FALSE	del1p32cyto: FALSE	del1pcyto: FALSE	del1qcyto: FALSE	amp1qcyto: FALSE	myc_8q24cyto: FALSE	x1qpluscyto: TRUE	t_11_14cyto: FALSE	t_12_14cyto: FALSE	t_14_16cyto: FALSE	t_14_20cyto: FALSE	hyperdiploidcyto: TRUE
GSM4045441	wide_pointgroup: B-PostInduction	tp53: 630.9	alt.tp53: NA	gender: Male	ageatsampledate: 60.3	numberoftransplants: 2	transplant: Y	datelastresponse: 41428	responselast: Confirmed CR	dateprogress: .	monthsos: 101	monthspfs: 70	pfsgt18: TRUE	albumin: 3.9	b2m: 2.6	ldh: 114	iss: I	del13qclinicalfish: FALSE	del17pclinicalfish: FALSE	del16qclinicalfish: FALSE	amp1qclinicalfish: FALSE	t_4_14clinicalfish: FALSE	t_11_14clinicalfish: FALSE	hyperdiploidclinicalfish: FALSE	del13qcyto: FALSE	del11qcyto: FALSE	del17pcyto: FALSE	del16qcyto: FALSE	del1p32cyto: FALSE	del1pcyto: FALSE	del1qcyto: FALSE	amp1qcyto: FALSE	myc_8q24cyto: FALSE	x1qpluscyto: FALSE	t_11_14cyto: FALSE	t_12_14cyto: FALSE	t_14_16cyto: FALSE	t_14_20cyto: FALSE	hyperdiploidcyto: FALSE
GSM4045442	wide_pointgroup: A-BeforeTreatment	tp53: 954.2	alt.tp53: NA	gender: Female	ageatsampledate: 58.1	numberoftransplants: 1	transplant: Y	datelastresponse: 39388	responselast: Not Evaluable	dateprogress: .	monthsos: 51	monthspfs: 1	pfsgt18: FALSE	albumin: 3.9	b2m: 6.7	ldh: 136	iss: III	del13qclinicalfish: FALSE	del17pclinicalfish: FALSE	del16qclinicalfish: FALSE	amp1qclinicalfish: FALSE	t_4_14clinicalfish: FALSE	t_11_14clinicalfish: FALSE	hyperdiploidclinicalfish: FALSE	del13qcyto: FALSE	del11qcyto: FALSE	del17pcyto: FALSE	del16qcyto: FALSE	del1p32cyto: FALSE	del1pcyto: FALSE	del1qcyto: FALSE	amp1qcyto: FALSE	myc_8q24cyto: FALSE	x1qpluscyto: FALSE	t_11_14cyto: FALSE	t_12_14cyto: FALSE	t_14_16cyto: FALSE	t_14_20cyto: FALSE	hyperdiploidcyto: FALSE
GSM4045443	wide_pointgroup: H-PostMaintenance	tp53: 1643.1	alt.tp53: NA	gender: Female	ageatsampledate: 57.7	numberoftransplants: 2	transplant: Y	datelastresponse: 40911	responselast: Confirmed CR	dateprogress: .	monthsos: 149	monthspfs: 90	pfsgt18: TRUE	albumin: 4.7	b2m: 2.2	ldh: 142	iss: I	del13qclinicalfish: FALSE	del17pclinicalfish: FALSE	del16qclinicalfish: FALSE	amp1qclinicalfish: FALSE	t_4_14clinicalfish: FALSE	t_11_14clinicalfish: FALSE	hyperdiploidclinicalfish: FALSE	del13qcyto: FALSE	del11qcyto: FALSE	del17pcyto: FALSE	del16qcyto: FALSE	del1p32cyto: TRUE	del1pcyto: TRUE	del1qcyto: TRUE	amp1qcyto: FALSE	myc_8q24cyto: FALSE	x1qpluscyto: TRUE	t_11_14cyto: FALSE	t_12_14cyto: FALSE	t_14_16cyto: FALSE	t_14_20cyto: FALSE	hyperdiploidcyto: FALSE
GSM4045444	wide_pointgroup: B-PostInduction	tp53: 1178.9	alt.tp53: NA	gender: Male	ageatsampledate: 68.2	numberoftransplants: 1	transplant: Y	datelastresponse: 39539	responselast: Onset NCR	dateprogress: .	monthsos: 6	monthspfs: 5	pfsgt18: FALSE	albumin: 3.1	b2m: 3.3	ldh: 142	iss: II	del13qclinicalfish: FALSE	del17pclinicalfish: FALSE	del16qclinicalfish: FALSE	amp1qclinicalfish: FALSE	t_4_14clinicalfish: FALSE	t_11_14clinicalfish: FALSE	hyperdiploidclinicalfish: FALSE	del13qcyto: FALSE	del11qcyto: FALSE	del17pcyto: FALSE	del16qcyto: FALSE	del1p32cyto: TRUE	del1pcyto: TRUE	del1qcyto: TRUE	amp1qcyto: FALSE	myc_8q24cyto: FALSE	x1qpluscyto: TRUE	t_11_14cyto: FALSE	t_12_14cyto: FALSE	t_14_16cyto: FALSE	t_14_20cyto: FALSE	hyperdiploidcyto: TRUE
GSM4045445	wide_pointgroup: B-PostInduction	tp53: 1407.1	alt.tp53: NA	gender: Male	ageatsampledate: 66.3	numberoftransplants: 2	transplant: Y	datelastresponse: 40235	responselast: Confirmed CR	dateprogress: .	monthsos: 107	monthspfs: 29	pfsgt18: TRUE	albumin: 3.7	b2m: 2.9	ldh: 125	iss: I	del13qclinicalfish: FALSE	del17pclinicalfish: FALSE	del16qclinicalfish: FALSE	amp1qclinicalfish: FALSE	t_4_14clinicalfish: FALSE	t_11_14clinicalfish: FALSE	hyperdiploidclinicalfish: FALSE	del13qcyto: FALSE	del11qcyto: FALSE	del17pcyto: FALSE	del16qcyto: FALSE	del1p32cyto: FALSE	del1pcyto: FALSE	del1qcyto: FALSE	amp1qcyto: FALSE	myc_8q24cyto: FALSE	x1qpluscyto: FALSE	t_11_14cyto: TRUE	t_12_14cyto: FALSE	t_14_16cyto: FALSE	t_14_20cyto: FALSE	hyperdiploidcyto: FALSE
GSM4045446	wide_pointgroup: B-PostInduction	tp53: 1337.2	alt.tp53: NA	gender: Male	ageatsampledate: 50.5	numberoftransplants: 4	transplant: Y	datelastresponse: 41247	responselast: Progressive Disease	dateprogress: 40828	monthsos: 69	monthspfs: 48	pfsgt18: TRUE	albumin: 3.3	b2m: 2.2	ldh: 110	iss: II	del13qclinicalfish: FALSE	del17pclinicalfish: FALSE	del16qclinicalfish: FALSE	amp1qclinicalfish: FALSE	t_4_14clinicalfish: FALSE	t_11_14clinicalfish: FALSE	hyperdiploidclinicalfish: FALSE	del13qcyto: TRUE	del11qcyto: FALSE	del17pcyto: FALSE	del16qcyto: FALSE	del1p32cyto: TRUE	del1pcyto: TRUE	del1qcyto: TRUE	amp1qcyto: FALSE	myc_8q24cyto: FALSE	x1qpluscyto: FALSE	t_11_14cyto: FALSE	t_12_14cyto: FALSE	t_14_16cyto: FALSE	t_14_20cyto: FALSE	hyperdiploidcyto: FALSE
GSM4045447	wide_pointgroup: A-BeforeTreatment	tp53: 1554	alt.tp53: NA	gender: Male	ageatsampledate: 46.1	numberoftransplants: 3	transplant: Y	datelastresponse: 41926	responselast: Progressive Disease	dateprogress: 41008	monthsos: 130	monthspfs: 55	pfsgt18: TRUE	albumin: 4.2	b2m: 2.6	ldh: 190	iss: I	del13qclinicalfish: FALSE	del17pclinicalfish: FALSE	del16qclinicalfish: FALSE	amp1qclinicalfish: FALSE	t_4_14clinicalfish: FALSE	t_11_14clinicalfish: FALSE	hyperdiploidclinicalfish: FALSE	del13qcyto: FALSE	del11qcyto: FALSE	del17pcyto: FALSE	del16qcyto: FALSE	del1p32cyto: FALSE	del1pcyto: FALSE	del1qcyto: FALSE	amp1qcyto: FALSE	myc_8q24cyto: FALSE	x1qpluscyto: FALSE	t_11_14cyto: TRUE	t_12_14cyto: FALSE	t_14_16cyto: FALSE	t_14_20cyto: FALSE	hyperdiploidcyto: TRUE
GSM4045448	wide_pointgroup: A-BeforeTreatment	tp53: 1336.5	alt.tp53: NA	gender: Male	ageatsampledate: 51.2	numberoftransplants: 3	transplant: Y	datelastresponse: 41705	responselast: SD	dateprogress: 40690	monthsos: 130	monthspfs: 43	pfsgt18: TRUE	albumin: 3.3	b2m: 3	ldh: 161	iss: II	del13qclinicalfish: FALSE	del17pclinicalfish: FALSE	del16qclinicalfish: FALSE	amp1qclinicalfish: FALSE	t_4_14clinicalfish: FALSE	t_11_14clinicalfish: FALSE	hyperdiploidclinicalfish: FALSE	del13qcyto: FALSE	del11qcyto: FALSE	del17pcyto: FALSE	del16qcyto: TRUE	del1p32cyto: TRUE	del1pcyto: TRUE	del1qcyto: TRUE	amp1qcyto: FALSE	myc_8q24cyto: FALSE	x1qpluscyto: TRUE	t_11_14cyto: FALSE	t_12_14cyto: FALSE	t_14_16cyto: FALSE	t_14_20cyto: FALSE	hyperdiploidcyto: TRUE
GSM4045449	wide_pointgroup: CDE-PostTransplant	tp53: 903.6	alt.tp53: NA	gender: Female	ageatsampledate: 64.8	numberoftransplants: 2	transplant: Y	datelastresponse: 39371	responselast: Confirmed NCR	dateprogress: .	monthsos: 5	monthspfs: 3	pfsgt18: FALSE	albumin: 2.9	b2m: 4	ldh: 99	iss: II	del13qclinicalfish: FALSE	del17pclinicalfish: FALSE	del16qclinicalfish: FALSE	amp1qclinicalfish: FALSE	t_4_14clinicalfish: FALSE	t_11_14clinicalfish: FALSE	hyperdiploidclinicalfish: FALSE	del13qcyto: TRUE	del11qcyto: FALSE	del17pcyto: FALSE	del16qcyto: FALSE	del1p32cyto: TRUE	del1pcyto: TRUE	del1qcyto: TRUE	amp1qcyto: FALSE	myc_8q24cyto: TRUE	x1qpluscyto: TRUE	t_11_14cyto: FALSE	t_12_14cyto: FALSE	t_14_16cyto: FALSE	t_14_20cyto: FALSE	hyperdiploidcyto: TRUE
GSM4045450	wide_pointgroup: A-BeforeTreatment	tp53: 1305.3	alt.tp53: NA	gender: Female	ageatsampledate: 48.1	numberoftransplants: 2	transplant: Y	datelastresponse: 40197	responselast: Onset CR	dateprogress: .	monthsos: 72	monthspfs: 27	pfsgt18: TRUE	albumin: 4.59999999999999	b2m: 3.6	ldh: 124	iss: II	del13qclinicalfish: FALSE	del17pclinicalfish: FALSE	del16qclinicalfish: FALSE	amp1qclinicalfish: FALSE	t_4_14clinicalfish: FALSE	t_11_14clinicalfish: FALSE	hyperdiploidclinicalfish: FALSE	del13qcyto: FALSE	del11qcyto: FALSE	del17pcyto: FALSE	del16qcyto: FALSE	del1p32cyto: FALSE	del1pcyto: FALSE	del1qcyto: FALSE	amp1qcyto: FALSE	myc_8q24cyto: FALSE	x1qpluscyto: FALSE	t_11_14cyto: FALSE	t_12_14cyto: FALSE	t_14_16cyto: FALSE	t_14_20cyto: FALSE	hyperdiploidcyto: FALSE
GSM4045451	wide_pointgroup: A-BeforeTreatment	tp53: 936.8	alt.tp53: NA	gender: Male	ageatsampledate: 54	numberoftransplants: 3	transplant: Y	datelastresponse: 40441	responselast: Confirmed Response	dateprogress: .	monthsos: 116	monthspfs: 36	pfsgt18: TRUE	albumin: 3.6	b2m: 2.9	ldh: 100	iss: I	del13qclinicalfish: FALSE	del17pclinicalfish: FALSE	del16qclinicalfish: FALSE	amp1qclinicalfish: FALSE	t_4_14clinicalfish: FALSE	t_11_14clinicalfish: FALSE	hyperdiploidclinicalfish: FALSE	del13qcyto: FALSE	del11qcyto: FALSE	del17pcyto: FALSE	del16qcyto: FALSE	del1p32cyto: FALSE	del1pcyto: FALSE	del1qcyto: FALSE	amp1qcyto: FALSE	myc_8q24cyto: FALSE	x1qpluscyto: FALSE	t_11_14cyto: FALSE	t_12_14cyto: FALSE	t_14_16cyto: FALSE	t_14_20cyto: FALSE	hyperdiploidcyto: FALSE
GSM4045452	wide_pointgroup: B-PostInduction	tp53: 1465.5	alt.tp53: NA	gender: Male	ageatsampledate: 51.2	numberoftransplants: 3	transplant: Y	datelastresponse: 41705	responselast: SD	dateprogress: 40690	monthsos: 130	monthspfs: 43	pfsgt18: TRUE	albumin: 3.3	b2m: 3	ldh: 161	iss: II	del13qclinicalfish: FALSE	del17pclinicalfish: FALSE	del16qclinicalfish: FALSE	amp1qclinicalfish: FALSE	t_4_14clinicalfish: FALSE	t_11_14clinicalfish: FALSE	hyperdiploidclinicalfish: FALSE	del13qcyto: FALSE	del11qcyto: FALSE	del17pcyto: FALSE	del16qcyto: TRUE	del1p32cyto: TRUE	del1pcyto: TRUE	del1qcyto: TRUE	amp1qcyto: FALSE	myc_8q24cyto: FALSE	x1qpluscyto: TRUE	t_11_14cyto: FALSE	t_12_14cyto: FALSE	t_14_16cyto: FALSE	t_14_20cyto: FALSE	hyperdiploidcyto: TRUE
GSM4045453	wide_pointgroup: B-PostInduction	tp53: 1557.6	alt.tp53: NA	gender: Female	ageatsampledate: 51.7	numberoftransplants: 2	transplant: Y	datelastresponse: 43172	responselast: sCR	dateprogress: .	monthsos: 127	monthspfs: 126	pfsgt18: TRUE	albumin: 4.09999999999999	b2m: 6.6	ldh: 131	iss: III	del13qclinicalfish: FALSE	del17pclinicalfish: FALSE	del16qclinicalfish: FALSE	amp1qclinicalfish: FALSE	t_4_14clinicalfish: FALSE	t_11_14clinicalfish: FALSE	hyperdiploidclinicalfish: FALSE	del13qcyto: FALSE	del11qcyto: FALSE	del17pcyto: FALSE	del16qcyto: FALSE	del1p32cyto: FALSE	del1pcyto: FALSE	del1qcyto: FALSE	amp1qcyto: FALSE	myc_8q24cyto: FALSE	x1qpluscyto: FALSE	t_11_14cyto: FALSE	t_12_14cyto: FALSE	t_14_16cyto: FALSE	t_14_20cyto: FALSE	hyperdiploidcyto: FALSE
GSM4045454	wide_pointgroup: B-PostInduction	tp53: 1577	alt.tp53: NA	gender: Male	ageatsampledate: 52.4	numberoftransplants: 2	transplant: Y	datelastresponse: 40409	responselast: Confirmed CR	dateprogress: .	monthsos: 68	monthspfs: 34	pfsgt18: TRUE	albumin: 4.09999999999999	b2m: 4.9	ldh: 116	iss: II	del13qclinicalfish: FALSE	del17pclinicalfish: FALSE	del16qclinicalfish: FALSE	amp1qclinicalfish: FALSE	t_4_14clinicalfish: FALSE	t_11_14clinicalfish: FALSE	hyperdiploidclinicalfish: FALSE	del13qcyto: TRUE	del11qcyto: FALSE	del17pcyto: FALSE	del16qcyto: FALSE	del1p32cyto: FALSE	del1pcyto: TRUE	del1qcyto: FALSE	amp1qcyto: FALSE	myc_8q24cyto: FALSE	x1qpluscyto: TRUE	t_11_14cyto: FALSE	t_12_14cyto: FALSE	t_14_16cyto: FALSE	t_14_20cyto: FALSE	hyperdiploidcyto: TRUE
GSM4045455	wide_pointgroup: A-BeforeTreatment	tp53: 1151.8	alt.tp53: NA	gender: Male	ageatsampledate: 66.3	numberoftransplants: 2	transplant: Y	datelastresponse: 40235	responselast: Confirmed CR	dateprogress: .	monthsos: 107	monthspfs: 29	pfsgt18: TRUE	albumin: 3.7	b2m: 2.9	ldh: 125	iss: I	del13qclinicalfish: FALSE	del17pclinicalfish: FALSE	del16qclinicalfish: FALSE	amp1qclinicalfish: FALSE	t_4_14clinicalfish: FALSE	t_11_14clinicalfish: FALSE	hyperdiploidclinicalfish: FALSE	del13qcyto: FALSE	del11qcyto: FALSE	del17pcyto: FALSE	del16qcyto: FALSE	del1p32cyto: FALSE	del1pcyto: FALSE	del1qcyto: FALSE	amp1qcyto: FALSE	myc_8q24cyto: FALSE	x1qpluscyto: FALSE	t_11_14cyto: TRUE	t_12_14cyto: FALSE	t_14_16cyto: FALSE	t_14_20cyto: FALSE	hyperdiploidcyto: FALSE
GSM4045456	wide_pointgroup: A-BeforeTreatment	tp53: 1375.8	alt.tp53: NA	gender: Male	ageatsampledate: 50.5	numberoftransplants: 4	transplant: Y	datelastresponse: 41247	responselast: Progressive Disease	dateprogress: 40828	monthsos: 69	monthspfs: 48	pfsgt18: TRUE	albumin: 3.3	b2m: 2.2	ldh: 110	iss: II	del13qclinicalfish: FALSE	del17pclinicalfish: FALSE	del16qclinicalfish: FALSE	amp1qclinicalfish: FALSE	t_4_14clinicalfish: FALSE	t_11_14clinicalfish: FALSE	hyperdiploidclinicalfish: FALSE	del13qcyto: TRUE	del11qcyto: FALSE	del17pcyto: FALSE	del16qcyto: FALSE	del1p32cyto: TRUE	del1pcyto: TRUE	del1qcyto: TRUE	amp1qcyto: FALSE	myc_8q24cyto: FALSE	x1qpluscyto: FALSE	t_11_14cyto: FALSE	t_12_14cyto: FALSE	t_14_16cyto: FALSE	t_14_20cyto: FALSE	hyperdiploidcyto: FALSE
GSM4045457	wide_pointgroup: B-PostInduction	tp53: 1430.2	alt.tp53: NA	gender: Male	ageatsampledate: 70.2	numberoftransplants: 3	transplant: Y	datelastresponse: 42191	responselast: SD	dateprogress: 41288	monthsos: 115	monthspfs: 63	pfsgt18: TRUE	albumin: 4	b2m: 2.6	ldh: 120	iss: I	del13qclinicalfish: FALSE	del17pclinicalfish: FALSE	del16qclinicalfish: FALSE	amp1qclinicalfish: FALSE	t_4_14clinicalfish: FALSE	t_11_14clinicalfish: FALSE	hyperdiploidclinicalfish: FALSE	del13qcyto: FALSE	del11qcyto: FALSE	del17pcyto: FALSE	del16qcyto: FALSE	del1p32cyto: FALSE	del1pcyto: FALSE	del1qcyto: FALSE	amp1qcyto: FALSE	myc_8q24cyto: FALSE	x1qpluscyto: FALSE	t_11_14cyto: FALSE	t_12_14cyto: FALSE	t_14_16cyto: FALSE	t_14_20cyto: FALSE	hyperdiploidcyto: FALSE
GSM4045458	wide_pointgroup: B-PostInduction	tp53: 928.6	alt.tp53: NA	gender: Male	ageatsampledate: 57.2	numberoftransplants: 2	transplant: Y	datelastresponse: 41710	responselast: Confirmed CR	dateprogress: .	monthsos: 128	monthspfs: 77	pfsgt18: TRUE	albumin: 4.4	b2m: 2	ldh: 221	iss: I	del13qclinicalfish: FALSE	del17pclinicalfish: FALSE	del16qclinicalfish: FALSE	amp1qclinicalfish: FALSE	t_4_14clinicalfish: FALSE	t_11_14clinicalfish: FALSE	hyperdiploidclinicalfish: FALSE	del13qcyto: FALSE	del11qcyto: FALSE	del17pcyto: FALSE	del16qcyto: FALSE	del1p32cyto: FALSE	del1pcyto: FALSE	del1qcyto: FALSE	amp1qcyto: FALSE	myc_8q24cyto: FALSE	x1qpluscyto: FALSE	t_11_14cyto: FALSE	t_12_14cyto: FALSE	t_14_16cyto: FALSE	t_14_20cyto: FALSE	hyperdiploidcyto: FALSE
GSM4045459	wide_pointgroup: A-BeforeTreatment	tp53: 1108.5	alt.tp53: NA	gender: Male	ageatsampledate: 68.2	numberoftransplants: 1	transplant: Y	datelastresponse: 39539	responselast: Onset NCR	dateprogress: .	monthsos: 6	monthspfs: 5	pfsgt18: FALSE	albumin: 3.1	b2m: 3.3	ldh: 142	iss: II	del13qclinicalfish: FALSE	del17pclinicalfish: FALSE	del16qclinicalfish: FALSE	amp1qclinicalfish: FALSE	t_4_14clinicalfish: FALSE	t_11_14clinicalfish: FALSE	hyperdiploidclinicalfish: FALSE	del13qcyto: FALSE	del11qcyto: FALSE	del17pcyto: FALSE	del16qcyto: FALSE	del1p32cyto: TRUE	del1pcyto: TRUE	del1qcyto: TRUE	amp1qcyto: FALSE	myc_8q24cyto: FALSE	x1qpluscyto: TRUE	t_11_14cyto: FALSE	t_12_14cyto: FALSE	t_14_16cyto: FALSE	t_14_20cyto: FALSE	hyperdiploidcyto: TRUE
GSM4045460	wide_pointgroup: A-BeforeTreatment	tp53: 537.1	alt.tp53: NA	gender: Male	ageatsampledate: 68.4	numberoftransplants: 3	transplant: Y	datelastresponse: 40330	responselast: Progression	dateprogress: 40066	monthsos: 31	monthspfs: 22	pfsgt18: TRUE	albumin: 3.6	b2m: 7.2	ldh: 151	iss: III	del13qclinicalfish: FALSE	del17pclinicalfish: FALSE	del16qclinicalfish: FALSE	amp1qclinicalfish: FALSE	t_4_14clinicalfish: FALSE	t_11_14clinicalfish: FALSE	hyperdiploidclinicalfish: FALSE	del13qcyto: FALSE	del11qcyto: FALSE	del17pcyto: FALSE	del16qcyto: FALSE	del1p32cyto: FALSE	del1pcyto: FALSE	del1qcyto: FALSE	amp1qcyto: FALSE	myc_8q24cyto: FALSE	x1qpluscyto: FALSE	t_11_14cyto: FALSE	t_12_14cyto: FALSE	t_14_16cyto: FALSE	t_14_20cyto: FALSE	hyperdiploidcyto: FALSE
GSM4045461	wide_pointgroup: CDE-PostTransplant	tp53: 1285.2	alt.tp53: NA	gender: Female	ageatsampledate: 62.4	numberoftransplants: 2	transplant: Y	datelastresponse: 40918	responselast: Confirmed CR	dateprogress: .	monthsos: 116	monthspfs: 58	pfsgt18: TRUE	albumin: 3	b2m: 3.2	ldh: 126	iss: II	del13qclinicalfish: FALSE	del17pclinicalfish: FALSE	del16qclinicalfish: FALSE	amp1qclinicalfish: FALSE	t_4_14clinicalfish: FALSE	t_11_14clinicalfish: FALSE	hyperdiploidclinicalfish: FALSE	del13qcyto: FALSE	del11qcyto: FALSE	del17pcyto: FALSE	del16qcyto: FALSE	del1p32cyto: FALSE	del1pcyto: FALSE	del1qcyto: FALSE	amp1qcyto: FALSE	myc_8q24cyto: FALSE	x1qpluscyto: FALSE	t_11_14cyto: FALSE	t_12_14cyto: FALSE	t_14_16cyto: FALSE	t_14_20cyto: FALSE	hyperdiploidcyto: FALSE
GSM4045462	wide_pointgroup: A-BeforeTreatment	tp53: 1394.2	alt.tp53: NA	gender: Female	ageatsampledate: 51.7	numberoftransplants: 2	transplant: Y	datelastresponse: 43172	responselast: sCR	dateprogress: .	monthsos: 127	monthspfs: 126	pfsgt18: TRUE	albumin: 4.09999999999999	b2m: 6.6	ldh: 131	iss: III	del13qclinicalfish: FALSE	del17pclinicalfish: FALSE	del16qclinicalfish: FALSE	amp1qclinicalfish: FALSE	t_4_14clinicalfish: FALSE	t_11_14clinicalfish: FALSE	hyperdiploidclinicalfish: FALSE	del13qcyto: FALSE	del11qcyto: FALSE	del17pcyto: FALSE	del16qcyto: FALSE	del1p32cyto: FALSE	del1pcyto: FALSE	del1qcyto: FALSE	amp1qcyto: FALSE	myc_8q24cyto: FALSE	x1qpluscyto: FALSE	t_11_14cyto: FALSE	t_12_14cyto: FALSE	t_14_16cyto: FALSE	t_14_20cyto: FALSE	hyperdiploidcyto: FALSE
GSM4045463	wide_pointgroup: B-PostInduction	tp53: 714.4	alt.tp53: NA	gender: Female	ageatsampledate: 70.5	numberoftransplants: 2	transplant: Y	datelastresponse: 39749	responselast: Confirmed CR	dateprogress: .	monthsos: 69	monthspfs: 12	pfsgt18: FALSE	albumin: 4.2	b2m: 3.7	ldh: 184	iss: II	del13qclinicalfish: FALSE	del17pclinicalfish: FALSE	del16qclinicalfish: FALSE	amp1qclinicalfish: FALSE	t_4_14clinicalfish: FALSE	t_11_14clinicalfish: FALSE	hyperdiploidclinicalfish: FALSE	del13qcyto: FALSE	del11qcyto: FALSE	del17pcyto: FALSE	del16qcyto: FALSE	del1p32cyto: FALSE	del1pcyto: FALSE	del1qcyto: FALSE	amp1qcyto: FALSE	myc_8q24cyto: FALSE	x1qpluscyto: FALSE	t_11_14cyto: FALSE	t_12_14cyto: FALSE	t_14_16cyto: FALSE	t_14_20cyto: FALSE	hyperdiploidcyto: FALSE
GSM4045464	wide_pointgroup: A-BeforeTreatment	tp53: 1371.8	alt.tp53: NA	gender: Male	ageatsampledate: 52.4	numberoftransplants: 2	transplant: Y	datelastresponse: 40409	responselast: Confirmed CR	dateprogress: .	monthsos: 68	monthspfs: 34	pfsgt18: TRUE	albumin: 4.09999999999999	b2m: 4.9	ldh: 116	iss: II	del13qclinicalfish: FALSE	del17pclinicalfish: FALSE	del16qclinicalfish: FALSE	amp1qclinicalfish: FALSE	t_4_14clinicalfish: FALSE	t_11_14clinicalfish: FALSE	hyperdiploidclinicalfish: FALSE	del13qcyto: TRUE	del11qcyto: FALSE	del17pcyto: FALSE	del16qcyto: FALSE	del1p32cyto: FALSE	del1pcyto: TRUE	del1qcyto: FALSE	amp1qcyto: FALSE	myc_8q24cyto: FALSE	x1qpluscyto: TRUE	t_11_14cyto: FALSE	t_12_14cyto: FALSE	t_14_16cyto: FALSE	t_14_20cyto: FALSE	hyperdiploidcyto: TRUE
GSM4045465	wide_pointgroup: H-PostMaintenance	tp53: 197.45	alt.tp53: 212.49	gender: Male	ageatsampledate: 74.5	numberoftransplants: 1	transplant: Y	datelastresponse: 42185	responselast: Confirmed CR	dateprogress: .	monthsos: 141	monthspfs: 135	pfsgt18: TRUE	albumin: 4	b2m: 2.8	ldh: 132	iss: I	del13qclinicalfish: FALSE	del17pclinicalfish: FALSE	del16qclinicalfish: FALSE	amp1qclinicalfish: FALSE	t_4_14clinicalfish: FALSE	t_11_14clinicalfish: FALSE	hyperdiploidclinicalfish: FALSE	del13qcyto: FALSE	del11qcyto: FALSE	del17pcyto: FALSE	del16qcyto: FALSE	del1p32cyto: FALSE	del1pcyto: FALSE	del1qcyto: FALSE	amp1qcyto: FALSE	myc_8q24cyto: FALSE	x1qpluscyto: TRUE	t_11_14cyto: FALSE	t_12_14cyto: FALSE	t_14_16cyto: FALSE	t_14_20cyto: FALSE	hyperdiploidcyto: TRUE
GSM4045466	wide_pointgroup: B-PostInduction	tp53: 1008.6	alt.tp53: NA	gender: Female	ageatsampledate: 58.6	numberoftransplants: 2	transplant: Y	datelastresponse: 41025	responselast: Confirmed CR	dateprogress: .	monthsos: 131	monthspfs: 56	pfsgt18: TRUE	albumin: 3	b2m: 7.4	ldh: 559	iss: III	del13qclinicalfish: FALSE	del17pclinicalfish: FALSE	del16qclinicalfish: FALSE	amp1qclinicalfish: FALSE	t_4_14clinicalfish: FALSE	t_11_14clinicalfish: FALSE	hyperdiploidclinicalfish: FALSE	del13qcyto: FALSE	del11qcyto: FALSE	del17pcyto: FALSE	del16qcyto: FALSE	del1p32cyto: FALSE	del1pcyto: FALSE	del1qcyto: FALSE	amp1qcyto: FALSE	myc_8q24cyto: FALSE	x1qpluscyto: FALSE	t_11_14cyto: TRUE	t_12_14cyto: FALSE	t_14_16cyto: FALSE	t_14_20cyto: FALSE	hyperdiploidcyto: FALSE
GSM4045467	wide_pointgroup: FG-PostConsolidation	tp53: 1080.3	alt.tp53: NA	gender: Female	ageatsampledate: 53.3	numberoftransplants: 5	transplant: Y	datelastresponse: 39450	responselast: No Response	dateprogress: 38931	monthsos: 43	monthspfs: 26	pfsgt18: TRUE	albumin: 4	b2m: 8.19999999999999	ldh: 149	iss: III	del13qclinicalfish: FALSE	del17pclinicalfish: FALSE	del16qclinicalfish: FALSE	amp1qclinicalfish: FALSE	t_4_14clinicalfish: FALSE	t_11_14clinicalfish: FALSE	hyperdiploidclinicalfish: FALSE	del13qcyto: FALSE	del11qcyto: FALSE	del17pcyto: FALSE	del16qcyto: FALSE	del1p32cyto: FALSE	del1pcyto: FALSE	del1qcyto: FALSE	amp1qcyto: FALSE	myc_8q24cyto: FALSE	x1qpluscyto: FALSE	t_11_14cyto: FALSE	t_12_14cyto: FALSE	t_14_16cyto: FALSE	t_14_20cyto: FALSE	hyperdiploidcyto: FALSE
GSM4045468	wide_pointgroup: H-PostMaintenance	tp53: 541.99	alt.tp53: 1004.67	gender: Female	ageatsampledate: 59.6	numberoftransplants: 2	transplant: Y	datelastresponse: 39745	responselast: Confirmed CR	dateprogress: .	monthsos: 30	monthspfs: 30	pfsgt18: TRUE	albumin: 4.09999999999999	b2m: 2.2	ldh: 152	iss: I	del13qclinicalfish: FALSE	del17pclinicalfish: FALSE	del16qclinicalfish: FALSE	amp1qclinicalfish: FALSE	t_4_14clinicalfish: FALSE	t_11_14clinicalfish: FALSE	hyperdiploidclinicalfish: FALSE	del13qcyto: FALSE	del11qcyto: FALSE	del17pcyto: FALSE	del16qcyto: FALSE	del1p32cyto: FALSE	del1pcyto: FALSE	del1qcyto: FALSE	amp1qcyto: FALSE	myc_8q24cyto: FALSE	x1qpluscyto: FALSE	t_11_14cyto: FALSE	t_12_14cyto: FALSE	t_14_16cyto: FALSE	t_14_20cyto: FALSE	hyperdiploidcyto: FALSE
GSM4045469	wide_pointgroup: A-BeforeTreatment	tp53: 1775.8	alt.tp53: NA	gender: Female	ageatsampledate: 49.3	numberoftransplants: 2	transplant: Y	datelastresponse: 41502	responselast: Confirmed CR	dateprogress: .	monthsos: 120	monthspfs: 70	pfsgt18: TRUE	albumin: 4.09999999999999	b2m: 4.09999999999999	ldh: 79	iss: II	del13qclinicalfish: FALSE	del17pclinicalfish: FALSE	del16qclinicalfish: FALSE	amp1qclinicalfish: FALSE	t_4_14clinicalfish: FALSE	t_11_14clinicalfish: FALSE	hyperdiploidclinicalfish: FALSE	del13qcyto: FALSE	del11qcyto: FALSE	del17pcyto: FALSE	del16qcyto: FALSE	del1p32cyto: FALSE	del1pcyto: FALSE	del1qcyto: FALSE	amp1qcyto: FALSE	myc_8q24cyto: FALSE	x1qpluscyto: FALSE	t_11_14cyto: FALSE	t_12_14cyto: FALSE	t_14_16cyto: FALSE	t_14_20cyto: FALSE	hyperdiploidcyto: FALSE
GSM4045470	wide_pointgroup: B-PostInduction	tp53: 1160.2	alt.tp53: NA	gender: Male	ageatsampledate: 44.3	numberoftransplants: 2	transplant: Y	datelastresponse: 39889	responselast: Not Evaluable	dateprogress: .	monthsos: 85	monthspfs: 15	pfsgt18: FALSE	albumin: 4.3	b2m: 2	ldh: 149	iss: I	del13qclinicalfish: FALSE	del17pclinicalfish: FALSE	del16qclinicalfish: FALSE	amp1qclinicalfish: FALSE	t_4_14clinicalfish: FALSE	t_11_14clinicalfish: FALSE	hyperdiploidclinicalfish: FALSE	del13qcyto: FALSE	del11qcyto: FALSE	del17pcyto: FALSE	del16qcyto: FALSE	del1p32cyto: FALSE	del1pcyto: FALSE	del1qcyto: FALSE	amp1qcyto: FALSE	myc_8q24cyto: FALSE	x1qpluscyto: FALSE	t_11_14cyto: FALSE	t_12_14cyto: FALSE	t_14_16cyto: FALSE	t_14_20cyto: FALSE	hyperdiploidcyto: FALSE
GSM4045471	wide_pointgroup: H-PostMaintenance	tp53: 223.22	alt.tp53: 256.63	gender: Female	ageatsampledate: 49.5	numberoftransplants: 2	transplant: Y	datelastresponse: 40854	responselast: Confirmed CR	dateprogress: .	monthsos: 151	monthspfs: 90	pfsgt18: TRUE	albumin: 3.6	b2m: 6.4	ldh: 369	iss: III	del13qclinicalfish: FALSE	del17pclinicalfish: FALSE	del16qclinicalfish: FALSE	amp1qclinicalfish: FALSE	t_4_14clinicalfish: FALSE	t_11_14clinicalfish: FALSE	hyperdiploidclinicalfish: FALSE	del13qcyto: TRUE	del11qcyto: FALSE	del17pcyto: FALSE	del16qcyto: FALSE	del1p32cyto: TRUE	del1pcyto: TRUE	del1qcyto: TRUE	amp1qcyto: FALSE	myc_8q24cyto: FALSE	x1qpluscyto: TRUE	t_11_14cyto: FALSE	t_12_14cyto: FALSE	t_14_16cyto: FALSE	t_14_20cyto: FALSE	hyperdiploidcyto: TRUE
GSM4045472	wide_pointgroup: A-BeforeTreatment	tp53: 1155.5	alt.tp53: NA	gender: Male	ageatsampledate: 57.2	numberoftransplants: 2	transplant: Y	datelastresponse: 41710	responselast: Confirmed CR	dateprogress: .	monthsos: 128	monthspfs: 77	pfsgt18: TRUE	albumin: 4.4	b2m: 2	ldh: 221	iss: I	del13qclinicalfish: FALSE	del17pclinicalfish: FALSE	del16qclinicalfish: FALSE	amp1qclinicalfish: FALSE	t_4_14clinicalfish: FALSE	t_11_14clinicalfish: FALSE	hyperdiploidclinicalfish: FALSE	del13qcyto: FALSE	del11qcyto: FALSE	del17pcyto: FALSE	del16qcyto: FALSE	del1p32cyto: FALSE	del1pcyto: FALSE	del1qcyto: FALSE	amp1qcyto: FALSE	myc_8q24cyto: FALSE	x1qpluscyto: FALSE	t_11_14cyto: FALSE	t_12_14cyto: FALSE	t_14_16cyto: FALSE	t_14_20cyto: FALSE	hyperdiploidcyto: FALSE
GSM4045473	wide_pointgroup: B-PostInduction	tp53: 1969.6	alt.tp53: NA	gender: Female	ageatsampledate: 65.8	numberoftransplants: 2	transplant: Y	datelastresponse: 40254	responselast: Confirmed CR	dateprogress: .	monthsos: 94	monthspfs: 27	pfsgt18: TRUE	albumin: 3.9	b2m: 3.1	ldh: 206	iss: I	del13qclinicalfish: FALSE	del17pclinicalfish: FALSE	del16qclinicalfish: FALSE	amp1qclinicalfish: FALSE	t_4_14clinicalfish: FALSE	t_11_14clinicalfish: FALSE	hyperdiploidclinicalfish: FALSE	del13qcyto: FALSE	del11qcyto: FALSE	del17pcyto: FALSE	del16qcyto: FALSE	del1p32cyto: FALSE	del1pcyto: FALSE	del1qcyto: FALSE	amp1qcyto: FALSE	myc_8q24cyto: FALSE	x1qpluscyto: FALSE	t_11_14cyto: FALSE	t_12_14cyto: FALSE	t_14_16cyto: FALSE	t_14_20cyto: FALSE	hyperdiploidcyto: FALSE
GSM4045474	wide_pointgroup: B-PostInduction	tp53: 771.8	alt.tp53: NA	gender: Male	ageatsampledate: 56.2	numberoftransplants: 2	transplant: Y	datelastresponse: 40246	responselast: Onset NCR	dateprogress: .	monthsos: 120	monthspfs: 28	pfsgt18: TRUE	albumin: 4	b2m: 3.3	ldh: 130	iss: I	del13qclinicalfish: FALSE	del17pclinicalfish: FALSE	del16qclinicalfish: FALSE	amp1qclinicalfish: FALSE	t_4_14clinicalfish: FALSE	t_11_14clinicalfish: FALSE	hyperdiploidclinicalfish: FALSE	del13qcyto: FALSE	del11qcyto: FALSE	del17pcyto: FALSE	del16qcyto: FALSE	del1p32cyto: FALSE	del1pcyto: FALSE	del1qcyto: FALSE	amp1qcyto: FALSE	myc_8q24cyto: FALSE	x1qpluscyto: FALSE	t_11_14cyto: FALSE	t_12_14cyto: FALSE	t_14_16cyto: FALSE	t_14_20cyto: FALSE	hyperdiploidcyto: FALSE
GSM4045475	wide_pointgroup: FG-PostConsolidation	tp53: 272.84	alt.tp53: 349.48	gender: Male	ageatsampledate: 52.8	numberoftransplants: 2	transplant: Y	datelastresponse: 40890	responselast: Confirmed CR	dateprogress: .	monthsos: 104	monthspfs: 60	pfsgt18: TRUE	albumin: 2.6	b2m: 3.3	ldh: 125	iss: II	del13qclinicalfish: FALSE	del17pclinicalfish: FALSE	del16qclinicalfish: FALSE	amp1qclinicalfish: FALSE	t_4_14clinicalfish: FALSE	t_11_14clinicalfish: FALSE	hyperdiploidclinicalfish: FALSE	del13qcyto: FALSE	del11qcyto: FALSE	del17pcyto: FALSE	del16qcyto: FALSE	del1p32cyto: FALSE	del1pcyto: FALSE	del1qcyto: FALSE	amp1qcyto: FALSE	myc_8q24cyto: FALSE	x1qpluscyto: FALSE	t_11_14cyto: FALSE	t_12_14cyto: FALSE	t_14_16cyto: FALSE	t_14_20cyto: FALSE	hyperdiploidcyto: FALSE
GSM4045476	wide_pointgroup: B-PostInduction	tp53: 1221	alt.tp53: NA	gender: Female	ageatsampledate: 49.3	numberoftransplants: 2	transplant: Y	datelastresponse: 41502	responselast: Confirmed CR	dateprogress: .	monthsos: 120	monthspfs: 70	pfsgt18: TRUE	albumin: 4.09999999999999	b2m: 4.09999999999999	ldh: 79	iss: II	del13qclinicalfish: FALSE	del17pclinicalfish: FALSE	del16qclinicalfish: FALSE	amp1qclinicalfish: FALSE	t_4_14clinicalfish: FALSE	t_11_14clinicalfish: FALSE	hyperdiploidclinicalfish: FALSE	del13qcyto: FALSE	del11qcyto: FALSE	del17pcyto: FALSE	del16qcyto: FALSE	del1p32cyto: FALSE	del1pcyto: FALSE	del1qcyto: FALSE	amp1qcyto: FALSE	myc_8q24cyto: FALSE	x1qpluscyto: FALSE	t_11_14cyto: FALSE	t_12_14cyto: FALSE	t_14_16cyto: FALSE	t_14_20cyto: FALSE	hyperdiploidcyto: FALSE
GSM4045477	wide_pointgroup: B-PostInduction	tp53: 1829.7	alt.tp53: NA	gender: Female	ageatsampledate: 48.1	numberoftransplants: 2	transplant: Y	datelastresponse: 40197	responselast: Onset CR	dateprogress: .	monthsos: 72	monthspfs: 27	pfsgt18: TRUE	albumin: 4.59999999999999	b2m: 3.6	ldh: 124	iss: II	del13qclinicalfish: FALSE	del17pclinicalfish: FALSE	del16qclinicalfish: FALSE	amp1qclinicalfish: FALSE	t_4_14clinicalfish: FALSE	t_11_14clinicalfish: FALSE	hyperdiploidclinicalfish: FALSE	del13qcyto: FALSE	del11qcyto: FALSE	del17pcyto: FALSE	del16qcyto: FALSE	del1p32cyto: FALSE	del1pcyto: FALSE	del1qcyto: FALSE	amp1qcyto: FALSE	myc_8q24cyto: FALSE	x1qpluscyto: FALSE	t_11_14cyto: FALSE	t_12_14cyto: FALSE	t_14_16cyto: FALSE	t_14_20cyto: FALSE	hyperdiploidcyto: FALSE
GSM4045478	wide_pointgroup: FG-PostConsolidation	tp53: 193.79	alt.tp53: 206.47	gender: Female	ageatsampledate: 59.4	numberoftransplants: 2	transplant: Y	datelastresponse: 40980	responselast: Confirmed CR	dateprogress: .	monthsos: 145	monthspfs: 70	pfsgt18: TRUE	albumin: 3.6	b2m: 2.7	ldh: 187	iss: I	del13qclinicalfish: FALSE	del17pclinicalfish: FALSE	del16qclinicalfish: FALSE	amp1qclinicalfish: FALSE	t_4_14clinicalfish: FALSE	t_11_14clinicalfish: FALSE	hyperdiploidclinicalfish: FALSE	del13qcyto: FALSE	del11qcyto: FALSE	del17pcyto: FALSE	del16qcyto: FALSE	del1p32cyto: FALSE	del1pcyto: FALSE	del1qcyto: FALSE	amp1qcyto: FALSE	myc_8q24cyto: FALSE	x1qpluscyto: FALSE	t_11_14cyto: FALSE	t_12_14cyto: FALSE	t_14_16cyto: FALSE	t_14_20cyto: FALSE	hyperdiploidcyto: FALSE
GSM4045479	wide_pointgroup: B-PostInduction	tp53: 1044.3	alt.tp53: NA	gender: Female	ageatsampledate: 44	numberoftransplants: 2	transplant: Y	datelastresponse: 40855	responselast: Complete Response	dateprogress: .	monthsos: 124	monthspfs: 47	pfsgt18: TRUE	albumin: 3.3	b2m: 1.7	ldh: 156	iss: II	del13qclinicalfish: FALSE	del17pclinicalfish: FALSE	del16qclinicalfish: FALSE	amp1qclinicalfish: FALSE	t_4_14clinicalfish: FALSE	t_11_14clinicalfish: FALSE	hyperdiploidclinicalfish: FALSE	del13qcyto: FALSE	del11qcyto: FALSE	del17pcyto: FALSE	del16qcyto: FALSE	del1p32cyto: FALSE	del1pcyto: FALSE	del1qcyto: FALSE	amp1qcyto: FALSE	myc_8q24cyto: FALSE	x1qpluscyto: FALSE	t_11_14cyto: FALSE	t_12_14cyto: FALSE	t_14_16cyto: FALSE	t_14_20cyto: FALSE	hyperdiploidcyto: FALSE
GSM4045480	wide_pointgroup: B-PostInduction	tp53: 1077.6	alt.tp53: NA	gender: Female	ageatsampledate: 51.5	numberoftransplants: 2	transplant: Y	datelastresponse: 41582	responselast: Confirmed CR	dateprogress: .	monthsos: 101	monthspfs: 71	pfsgt18: TRUE	albumin: 2.7	b2m: 6.7	ldh: 101	iss: III	del13qclinicalfish: FALSE	del17pclinicalfish: FALSE	del16qclinicalfish: FALSE	amp1qclinicalfish: FALSE	t_4_14clinicalfish: FALSE	t_11_14clinicalfish: FALSE	hyperdiploidclinicalfish: FALSE	del13qcyto: FALSE	del11qcyto: FALSE	del17pcyto: FALSE	del16qcyto: FALSE	del1p32cyto: FALSE	del1pcyto: FALSE	del1qcyto: FALSE	amp1qcyto: FALSE	myc_8q24cyto: FALSE	x1qpluscyto: FALSE	t_11_14cyto: TRUE	t_12_14cyto: FALSE	t_14_16cyto: FALSE	t_14_20cyto: FALSE	hyperdiploidcyto: FALSE
GSM4045481	wide_pointgroup: B-PostInduction	tp53: 1055.3	alt.tp53: NA	gender: Female	ageatsampledate: 51.1	numberoftransplants: 1	transplant: Y	datelastresponse: 39549	responselast: Confirmed NCR	dateprogress: .	monthsos: 5	monthspfs: 4	pfsgt18: FALSE	albumin: 3.6	b2m: 6.2	ldh: 152	iss: III	del13qclinicalfish: FALSE	del17pclinicalfish: FALSE	del16qclinicalfish: FALSE	amp1qclinicalfish: FALSE	t_4_14clinicalfish: FALSE	t_11_14clinicalfish: FALSE	hyperdiploidclinicalfish: FALSE	del13qcyto: FALSE	del11qcyto: FALSE	del17pcyto: FALSE	del16qcyto: FALSE	del1p32cyto: FALSE	del1pcyto: FALSE	del1qcyto: FALSE	amp1qcyto: FALSE	myc_8q24cyto: FALSE	x1qpluscyto: FALSE	t_11_14cyto: FALSE	t_12_14cyto: FALSE	t_14_16cyto: FALSE	t_14_20cyto: FALSE	hyperdiploidcyto: FALSE
GSM4045482	wide_pointgroup: CDE-PostTransplant	tp53: 1008.5	alt.tp53: NA	gender: Male	ageatsampledate: 61.5	numberoftransplants: 5	transplant: Y	datelastresponse: 41821	responselast: Progressive Disease	dateprogress: 40805	monthsos: 91	monthspfs: 52	pfsgt18: TRUE	albumin: 3.8	b2m: 2.2	ldh: 203	iss: I	del13qclinicalfish: FALSE	del17pclinicalfish: FALSE	del16qclinicalfish: FALSE	amp1qclinicalfish: FALSE	t_4_14clinicalfish: FALSE	t_11_14clinicalfish: FALSE	hyperdiploidclinicalfish: FALSE	del13qcyto: FALSE	del11qcyto: FALSE	del17pcyto: FALSE	del16qcyto: FALSE	del1p32cyto: FALSE	del1pcyto: FALSE	del1qcyto: FALSE	amp1qcyto: FALSE	myc_8q24cyto: FALSE	x1qpluscyto: FALSE	t_11_14cyto: FALSE	t_12_14cyto: FALSE	t_14_16cyto: FALSE	t_14_20cyto: FALSE	hyperdiploidcyto: FALSE
GSM4045483	wide_pointgroup: FG-PostConsolidation	tp53: 1256.5	alt.tp53: NA	gender: Male	ageatsampledate: 49.1	numberoftransplants: 2	transplant: Y	datelastresponse: 40637	responselast: Confirmed CR	dateprogress: .	monthsos: 119	monthspfs: 49	pfsgt18: TRUE	albumin: 3.6	b2m: 2.1	ldh: 111	iss: I	del13qclinicalfish: FALSE	del17pclinicalfish: FALSE	del16qclinicalfish: FALSE	amp1qclinicalfish: FALSE	t_4_14clinicalfish: FALSE	t_11_14clinicalfish: FALSE	hyperdiploidclinicalfish: FALSE	del13qcyto: FALSE	del11qcyto: FALSE	del17pcyto: FALSE	del16qcyto: FALSE	del1p32cyto: FALSE	del1pcyto: FALSE	del1qcyto: FALSE	amp1qcyto: FALSE	myc_8q24cyto: FALSE	x1qpluscyto: FALSE	t_11_14cyto: FALSE	t_12_14cyto: FALSE	t_14_16cyto: FALSE	t_14_20cyto: FALSE	hyperdiploidcyto: FALSE
GSM4045484	wide_pointgroup: H-PostMaintenance	tp53: 303.69	alt.tp53: 412.1	gender: Male	ageatsampledate: 45.1	numberoftransplants: 2	transplant: Y	datelastresponse: 40498	responselast: Confirmed CR	dateprogress: .	monthsos: 169	monthspfs: 77	pfsgt18: TRUE	albumin: 4.59999999999999	b2m: 1.3	ldh: 157	iss: I	del13qclinicalfish: FALSE	del17pclinicalfish: FALSE	del16qclinicalfish: FALSE	amp1qclinicalfish: FALSE	t_4_14clinicalfish: FALSE	t_11_14clinicalfish: FALSE	hyperdiploidclinicalfish: FALSE	del13qcyto: FALSE	del11qcyto: FALSE	del17pcyto: FALSE	del16qcyto: FALSE	del1p32cyto: FALSE	del1pcyto: FALSE	del1qcyto: FALSE	amp1qcyto: FALSE	myc_8q24cyto: FALSE	x1qpluscyto: FALSE	t_11_14cyto: FALSE	t_12_14cyto: FALSE	t_14_16cyto: FALSE	t_14_20cyto: FALSE	hyperdiploidcyto: FALSE
GSM4045485	wide_pointgroup: H-PostMaintenance	tp53: 311.67	alt.tp53: 428.88	gender: Female	ageatsampledate: 44.9	numberoftransplants: 2	transplant: Y	datelastresponse: 39976	responselast: Relapse	dateprogress: 39976	monthsos: 126	monthspfs: 44	pfsgt18: TRUE	albumin: 3.6	b2m: 12.6	ldh: 129	iss: III	del13qclinicalfish: FALSE	del17pclinicalfish: FALSE	del16qclinicalfish: FALSE	amp1qclinicalfish: FALSE	t_4_14clinicalfish: FALSE	t_11_14clinicalfish: FALSE	hyperdiploidclinicalfish: FALSE	del13qcyto: FALSE	del11qcyto: FALSE	del17pcyto: FALSE	del16qcyto: FALSE	del1p32cyto: FALSE	del1pcyto: FALSE	del1qcyto: FALSE	amp1qcyto: FALSE	myc_8q24cyto: FALSE	x1qpluscyto: FALSE	t_11_14cyto: FALSE	t_12_14cyto: FALSE	t_14_16cyto: FALSE	t_14_20cyto: FALSE	hyperdiploidcyto: FALSE
GSM4045486	wide_pointgroup: B-PostInduction	tp53: 1112.4	alt.tp53: NA	gender: Male	ageatsampledate: 53.1	numberoftransplants: 6	transplant: Y	datelastresponse: 40514	responselast: Progressive Disease	dateprogress: 40218	monthsos: 37	monthspfs: 27	pfsgt18: TRUE	albumin: 3.2	b2m: 3.2	ldh: 144	iss: II	del13qclinicalfish: FALSE	del17pclinicalfish: FALSE	del16qclinicalfish: FALSE	amp1qclinicalfish: FALSE	t_4_14clinicalfish: FALSE	t_11_14clinicalfish: FALSE	hyperdiploidclinicalfish: FALSE	del13qcyto: FALSE	del11qcyto: FALSE	del17pcyto: FALSE	del16qcyto: FALSE	del1p32cyto: FALSE	del1pcyto: FALSE	del1qcyto: FALSE	amp1qcyto: FALSE	myc_8q24cyto: FALSE	x1qpluscyto: FALSE	t_11_14cyto: FALSE	t_12_14cyto: FALSE	t_14_16cyto: FALSE	t_14_20cyto: FALSE	hyperdiploidcyto: FALSE
GSM4045487	wide_pointgroup: H-PostMaintenance	tp53: 267.19	alt.tp53: 338.41	gender: Female	ageatsampledate: 69.9	numberoftransplants: 2	transplant: Y	datelastresponse: 41017	responselast: Confirmed CR	dateprogress: .	monthsos: 144	monthspfs: 85	pfsgt18: TRUE	albumin: 3.8	b2m: 2.6	ldh: 149	iss: I	del13qclinicalfish: FALSE	del17pclinicalfish: FALSE	del16qclinicalfish: FALSE	amp1qclinicalfish: FALSE	t_4_14clinicalfish: FALSE	t_11_14clinicalfish: FALSE	hyperdiploidclinicalfish: FALSE	del13qcyto: FALSE	del11qcyto: FALSE	del17pcyto: FALSE	del16qcyto: FALSE	del1p32cyto: FALSE	del1pcyto: FALSE	del1qcyto: FALSE	amp1qcyto: FALSE	myc_8q24cyto: FALSE	x1qpluscyto: FALSE	t_11_14cyto: FALSE	t_12_14cyto: FALSE	t_14_16cyto: FALSE	t_14_20cyto: FALSE	hyperdiploidcyto: FALSE
GSM4045488	wide_pointgroup: CDE-PostTransplant	tp53: 1232.9	alt.tp53: NA	gender: Female	ageatsampledate: 49.3	numberoftransplants: 2	transplant: Y	datelastresponse: 41572	responselast: Confirmed CR	dateprogress: .	monthsos: 128	monthspfs: 79	pfsgt18: TRUE	albumin: 4.5	b2m: 2.29999999999999	ldh: 115	iss: I	del13qclinicalfish: FALSE	del17pclinicalfish: FALSE	del16qclinicalfish: FALSE	amp1qclinicalfish: FALSE	t_4_14clinicalfish: FALSE	t_11_14clinicalfish: FALSE	hyperdiploidclinicalfish: FALSE	del13qcyto: FALSE	del11qcyto: FALSE	del17pcyto: FALSE	del16qcyto: FALSE	del1p32cyto: FALSE	del1pcyto: FALSE	del1qcyto: FALSE	amp1qcyto: FALSE	myc_8q24cyto: FALSE	x1qpluscyto: FALSE	t_11_14cyto: FALSE	t_12_14cyto: FALSE	t_14_16cyto: FALSE	t_14_20cyto: FALSE	hyperdiploidcyto: FALSE
GSM4045489	wide_pointgroup: H-PostMaintenance	tp53: 280.6	alt.tp53: 364.9	gender: Female	ageatsampledate: 58.8	numberoftransplants: 2	transplant: Y	datelastresponse: 40960	responselast: Confirmed CR	dateprogress: .	monthsos: 126	monthspfs: 85	pfsgt18: TRUE	albumin: 4.3	b2m: 3.1	ldh: 132	iss: I	del13qclinicalfish: FALSE	del17pclinicalfish: FALSE	del16qclinicalfish: FALSE	amp1qclinicalfish: FALSE	t_4_14clinicalfish: FALSE	t_11_14clinicalfish: FALSE	hyperdiploidclinicalfish: FALSE	del13qcyto: TRUE	del11qcyto: FALSE	del17pcyto: FALSE	del16qcyto: FALSE	del1p32cyto: TRUE	del1pcyto: TRUE	del1qcyto: TRUE	amp1qcyto: FALSE	myc_8q24cyto: FALSE	x1qpluscyto: TRUE	t_11_14cyto: FALSE	t_12_14cyto: FALSE	t_14_16cyto: FALSE	t_14_20cyto: FALSE	hyperdiploidcyto: TRUE
GSM4045490	wide_pointgroup: CDE-PostTransplant	tp53: 893.8	alt.tp53: NA	gender: Male	ageatsampledate: 41.3	numberoftransplants: 2	transplant: Y	datelastresponse: 41451	responselast: Confirmed CR	dateprogress: .	monthsos: 109	monthspfs: 70	pfsgt18: TRUE	albumin: 3.5	b2m: 2.5	ldh: 168	iss: I	del13qclinicalfish: FALSE	del17pclinicalfish: FALSE	del16qclinicalfish: FALSE	amp1qclinicalfish: FALSE	t_4_14clinicalfish: FALSE	t_11_14clinicalfish: FALSE	hyperdiploidclinicalfish: FALSE	del13qcyto: FALSE	del11qcyto: FALSE	del17pcyto: FALSE	del16qcyto: FALSE	del1p32cyto: FALSE	del1pcyto: FALSE	del1qcyto: FALSE	amp1qcyto: FALSE	myc_8q24cyto: FALSE	x1qpluscyto: FALSE	t_11_14cyto: FALSE	t_12_14cyto: FALSE	t_14_16cyto: FALSE	t_14_20cyto: FALSE	hyperdiploidcyto: FALSE
GSM4045491	wide_pointgroup: A-BeforeTreatment	tp53: 1427.9	alt.tp53: NA	gender: Male	ageatsampledate: 53.1	numberoftransplants: 6	transplant: Y	datelastresponse: 40514	responselast: Progressive Disease	dateprogress: 40218	monthsos: 37	monthspfs: 27	pfsgt18: TRUE	albumin: 3.2	b2m: 3.2	ldh: 144	iss: II	del13qclinicalfish: FALSE	del17pclinicalfish: FALSE	del16qclinicalfish: FALSE	amp1qclinicalfish: FALSE	t_4_14clinicalfish: FALSE	t_11_14clinicalfish: FALSE	hyperdiploidclinicalfish: FALSE	del13qcyto: FALSE	del11qcyto: FALSE	del17pcyto: FALSE	del16qcyto: FALSE	del1p32cyto: FALSE	del1pcyto: FALSE	del1qcyto: FALSE	amp1qcyto: FALSE	myc_8q24cyto: FALSE	x1qpluscyto: FALSE	t_11_14cyto: FALSE	t_12_14cyto: FALSE	t_14_16cyto: FALSE	t_14_20cyto: FALSE	hyperdiploidcyto: FALSE
GSM4045492	wide_pointgroup: CDE-PostTransplant	tp53: 893.3	alt.tp53: NA	gender: Male	ageatsampledate: 52.4	numberoftransplants: 2	transplant: Y	datelastresponse: 40409	responselast: Confirmed CR	dateprogress: .	monthsos: 68	monthspfs: 34	pfsgt18: TRUE	albumin: 4.09999999999999	b2m: 4.9	ldh: 116	iss: II	del13qclinicalfish: FALSE	del17pclinicalfish: FALSE	del16qclinicalfish: FALSE	amp1qclinicalfish: FALSE	t_4_14clinicalfish: FALSE	t_11_14clinicalfish: FALSE	hyperdiploidclinicalfish: FALSE	del13qcyto: TRUE	del11qcyto: FALSE	del17pcyto: FALSE	del16qcyto: FALSE	del1p32cyto: FALSE	del1pcyto: TRUE	del1qcyto: FALSE	amp1qcyto: FALSE	myc_8q24cyto: FALSE	x1qpluscyto: TRUE	t_11_14cyto: FALSE	t_12_14cyto: FALSE	t_14_16cyto: FALSE	t_14_20cyto: FALSE	hyperdiploidcyto: TRUE
GSM4045493	wide_pointgroup: H-PostMaintenance	tp53: 249.8	alt.tp53: 305.14	gender: Female	ageatsampledate: 47.5	numberoftransplants: 2	transplant: Y	datelastresponse: 40107	responselast: Confirmed CR	dateprogress: .	monthsos: 136	monthspfs: 50	pfsgt18: TRUE	albumin: 4	b2m: 2.4	ldh: 151	iss: I	del13qclinicalfish: FALSE	del17pclinicalfish: FALSE	del16qclinicalfish: FALSE	amp1qclinicalfish: FALSE	t_4_14clinicalfish: FALSE	t_11_14clinicalfish: FALSE	hyperdiploidclinicalfish: FALSE	del13qcyto: FALSE	del11qcyto: FALSE	del17pcyto: FALSE	del16qcyto: FALSE	del1p32cyto: FALSE	del1pcyto: FALSE	del1qcyto: FALSE	amp1qcyto: FALSE	myc_8q24cyto: FALSE	x1qpluscyto: FALSE	t_11_14cyto: FALSE	t_12_14cyto: FALSE	t_14_16cyto: FALSE	t_14_20cyto: FALSE	hyperdiploidcyto: FALSE
GSM4045494	wide_pointgroup: H-PostMaintenance	tp53: 204.94	alt.tp53: 225.02	gender: Male	ageatsampledate: 61.2	numberoftransplants: 2	transplant: Y	datelastresponse: 40931	responselast: Confirmed CR	dateprogress: .	monthsos: 133	monthspfs: 85	pfsgt18: TRUE	albumin: 5.09999999999999	b2m: 2.1	ldh: 165	iss: I	del13qclinicalfish: FALSE	del17pclinicalfish: FALSE	del16qclinicalfish: FALSE	amp1qclinicalfish: FALSE	t_4_14clinicalfish: FALSE	t_11_14clinicalfish: FALSE	hyperdiploidclinicalfish: FALSE	del13qcyto: FALSE	del11qcyto: FALSE	del17pcyto: FALSE	del16qcyto: FALSE	del1p32cyto: FALSE	del1pcyto: FALSE	del1qcyto: FALSE	amp1qcyto: FALSE	myc_8q24cyto: FALSE	x1qpluscyto: FALSE	t_11_14cyto: FALSE	t_12_14cyto: FALSE	t_14_16cyto: FALSE	t_14_20cyto: FALSE	hyperdiploidcyto: FALSE
GSM4045495	wide_pointgroup: H-PostMaintenance	tp53: 173.31	alt.tp53: 173.88	gender: Male	ageatsampledate: 65.9	numberoftransplants: 2	transplant: Y	datelastresponse: 41793	responselast: SD	dateprogress: 41402	monthsos: 114	monthspfs: 94	pfsgt18: TRUE	albumin: 3	b2m: 3.5	ldh: 236	iss: II	del13qclinicalfish: FALSE	del17pclinicalfish: FALSE	del16qclinicalfish: FALSE	amp1qclinicalfish: FALSE	t_4_14clinicalfish: FALSE	t_11_14clinicalfish: FALSE	hyperdiploidclinicalfish: FALSE	del13qcyto: FALSE	del11qcyto: FALSE	del17pcyto: FALSE	del16qcyto: FALSE	del1p32cyto: FALSE	del1pcyto: FALSE	del1qcyto: FALSE	amp1qcyto: FALSE	myc_8q24cyto: FALSE	x1qpluscyto: FALSE	t_11_14cyto: FALSE	t_12_14cyto: FALSE	t_14_16cyto: FALSE	t_14_20cyto: FALSE	hyperdiploidcyto: FALSE
GSM4045496	wide_pointgroup: CDE-PostTransplant	tp53: 1952.6	alt.tp53: NA	gender: Male	ageatsampledate: 54	numberoftransplants: 3	transplant: Y	datelastresponse: 40441	responselast: Confirmed Response	dateprogress: .	monthsos: 116	monthspfs: 36	pfsgt18: TRUE	albumin: 3.6	b2m: 2.9	ldh: 100	iss: I	del13qclinicalfish: FALSE	del17pclinicalfish: FALSE	del16qclinicalfish: FALSE	amp1qclinicalfish: FALSE	t_4_14clinicalfish: FALSE	t_11_14clinicalfish: FALSE	hyperdiploidclinicalfish: FALSE	del13qcyto: FALSE	del11qcyto: FALSE	del17pcyto: FALSE	del16qcyto: FALSE	del1p32cyto: FALSE	del1pcyto: FALSE	del1qcyto: FALSE	amp1qcyto: FALSE	myc_8q24cyto: FALSE	x1qpluscyto: FALSE	t_11_14cyto: FALSE	t_12_14cyto: FALSE	t_14_16cyto: FALSE	t_14_20cyto: FALSE	hyperdiploidcyto: FALSE
GSM4045497	wide_pointgroup: A-BeforeTreatment	tp53: 1141.6	alt.tp53: NA	gender: Female	ageatsampledate: 70.2	numberoftransplants: 2	transplant: Y	datelastresponse: 40247	responselast: Confirmed NCR	dateprogress: .	monthsos: 127	monthspfs: 27	pfsgt18: TRUE	albumin: 4.5	b2m: 3.3	ldh: 169	iss: I	del13qclinicalfish: FALSE	del17pclinicalfish: FALSE	del16qclinicalfish: FALSE	amp1qclinicalfish: FALSE	t_4_14clinicalfish: FALSE	t_11_14clinicalfish: FALSE	hyperdiploidclinicalfish: FALSE	del13qcyto: TRUE	del11qcyto: FALSE	del17pcyto: FALSE	del16qcyto: FALSE	del1p32cyto: TRUE	del1pcyto: TRUE	del1qcyto: TRUE	amp1qcyto: FALSE	myc_8q24cyto: FALSE	x1qpluscyto: TRUE	t_11_14cyto: FALSE	t_12_14cyto: FALSE	t_14_16cyto: FALSE	t_14_20cyto: FALSE	hyperdiploidcyto: TRUE
GSM4045498	wide_pointgroup: B-PostInduction	tp53: 1879.4	alt.tp53: NA	gender: Female	ageatsampledate: 66.6	numberoftransplants: 2	transplant: Y	datelastresponse: 39562	responselast: Onset NCR	dateprogress: .	monthsos: 6	monthspfs: 5	pfsgt18: FALSE	albumin: 3.5	b2m: 10.6	ldh: 207	iss: III	del13qclinicalfish: FALSE	del17pclinicalfish: FALSE	del16qclinicalfish: FALSE	amp1qclinicalfish: FALSE	t_4_14clinicalfish: FALSE	t_11_14clinicalfish: FALSE	hyperdiploidclinicalfish: FALSE	del13qcyto: FALSE	del11qcyto: FALSE	del17pcyto: FALSE	del16qcyto: FALSE	del1p32cyto: FALSE	del1pcyto: FALSE	del1qcyto: FALSE	amp1qcyto: FALSE	myc_8q24cyto: FALSE	x1qpluscyto: TRUE	t_11_14cyto: FALSE	t_12_14cyto: FALSE	t_14_16cyto: FALSE	t_14_20cyto: FALSE	hyperdiploidcyto: TRUE
GSM4045499	wide_pointgroup: B-PostInduction	tp53: 1652.4	alt.tp53: NA	gender: Male	ageatsampledate: 69.5	numberoftransplants: 3	transplant: Y	datelastresponse: 40946	responselast: Confirmed CR	dateprogress: .	monthsos: 123	monthspfs: 48	pfsgt18: TRUE	albumin: 4.3	b2m: 4.7	ldh: 140	iss: II	del13qclinicalfish: FALSE	del17pclinicalfish: FALSE	del16qclinicalfish: FALSE	amp1qclinicalfish: FALSE	t_4_14clinicalfish: FALSE	t_11_14clinicalfish: FALSE	hyperdiploidclinicalfish: FALSE	del13qcyto: FALSE	del11qcyto: FALSE	del17pcyto: FALSE	del16qcyto: FALSE	del1p32cyto: FALSE	del1pcyto: FALSE	del1qcyto: FALSE	amp1qcyto: FALSE	myc_8q24cyto: FALSE	x1qpluscyto: FALSE	t_11_14cyto: FALSE	t_12_14cyto: FALSE	t_14_16cyto: FALSE	t_14_20cyto: FALSE	hyperdiploidcyto: FALSE
GSM4045500	wide_pointgroup: H-PostMaintenance	tp53: 256.89	alt.tp53: 318.56	gender: Male	ageatsampledate: 66.8	numberoftransplants: 2	transplant: Y	datelastresponse: 41078	responselast: Confirmed CR	dateprogress: .	monthsos: 146	monthspfs: 87	pfsgt18: TRUE	albumin: 4.59999999999999	b2m: 3.9	ldh: 244	iss: II	del13qclinicalfish: FALSE	del17pclinicalfish: FALSE	del16qclinicalfish: FALSE	amp1qclinicalfish: FALSE	t_4_14clinicalfish: FALSE	t_11_14clinicalfish: FALSE	hyperdiploidclinicalfish: FALSE	del13qcyto: FALSE	del11qcyto: FALSE	del17pcyto: FALSE	del16qcyto: FALSE	del1p32cyto: FALSE	del1pcyto: FALSE	del1qcyto: FALSE	amp1qcyto: FALSE	myc_8q24cyto: FALSE	x1qpluscyto: TRUE	t_11_14cyto: FALSE	t_12_14cyto: FALSE	t_14_16cyto: FALSE	t_14_20cyto: FALSE	hyperdiploidcyto: TRUE
GSM4045501	wide_pointgroup: B-PostInduction	tp53: 2174	alt.tp53: NA	gender: Female	ageatsampledate: 70.2	numberoftransplants: 2	transplant: Y	datelastresponse: 40247	responselast: Confirmed NCR	dateprogress: .	monthsos: 127	monthspfs: 27	pfsgt18: TRUE	albumin: 4.5	b2m: 3.3	ldh: 169	iss: I	del13qclinicalfish: FALSE	del17pclinicalfish: FALSE	del16qclinicalfish: FALSE	amp1qclinicalfish: FALSE	t_4_14clinicalfish: FALSE	t_11_14clinicalfish: FALSE	hyperdiploidclinicalfish: FALSE	del13qcyto: TRUE	del11qcyto: FALSE	del17pcyto: FALSE	del16qcyto: FALSE	del1p32cyto: TRUE	del1pcyto: TRUE	del1qcyto: TRUE	amp1qcyto: FALSE	myc_8q24cyto: FALSE	x1qpluscyto: TRUE	t_11_14cyto: FALSE	t_12_14cyto: FALSE	t_14_16cyto: FALSE	t_14_20cyto: FALSE	hyperdiploidcyto: TRUE
GSM4045502	wide_pointgroup: CDE-PostTransplant	tp53: 1863.8	alt.tp53: NA	gender: Male	ageatsampledate: 60.3	numberoftransplants: 2	transplant: Y	datelastresponse: 41428	responselast: Confirmed CR	dateprogress: .	monthsos: 101	monthspfs: 70	pfsgt18: TRUE	albumin: 3.9	b2m: 2.6	ldh: 114	iss: I	del13qclinicalfish: FALSE	del17pclinicalfish: FALSE	del16qclinicalfish: FALSE	amp1qclinicalfish: FALSE	t_4_14clinicalfish: FALSE	t_11_14clinicalfish: FALSE	hyperdiploidclinicalfish: FALSE	del13qcyto: FALSE	del11qcyto: FALSE	del17pcyto: FALSE	del16qcyto: FALSE	del1p32cyto: FALSE	del1pcyto: FALSE	del1qcyto: FALSE	amp1qcyto: FALSE	myc_8q24cyto: FALSE	x1qpluscyto: FALSE	t_11_14cyto: FALSE	t_12_14cyto: FALSE	t_14_16cyto: FALSE	t_14_20cyto: FALSE	hyperdiploidcyto: FALSE
GSM4045503	wide_pointgroup: H-PostMaintenance	tp53: 275.91	alt.tp53: 355.56	gender: Female	ageatsampledate: 59.3	numberoftransplants: 2	transplant: Y	datelastresponse: 40931	responselast: Confirmed CR	dateprogress: .	monthsos: 149	monthspfs: 75	pfsgt18: TRUE	albumin: 3.1	b2m: 2.1	ldh: 215	iss: II	del13qclinicalfish: FALSE	del17pclinicalfish: FALSE	del16qclinicalfish: FALSE	amp1qclinicalfish: FALSE	t_4_14clinicalfish: FALSE	t_11_14clinicalfish: FALSE	hyperdiploidclinicalfish: FALSE	del13qcyto: FALSE	del11qcyto: FALSE	del17pcyto: FALSE	del16qcyto: FALSE	del1p32cyto: FALSE	del1pcyto: FALSE	del1qcyto: FALSE	amp1qcyto: FALSE	myc_8q24cyto: FALSE	x1qpluscyto: FALSE	t_11_14cyto: FALSE	t_12_14cyto: FALSE	t_14_16cyto: FALSE	t_14_20cyto: FALSE	hyperdiploidcyto: FALSE
GSM4045504	wide_pointgroup: B-PostInduction	tp53: 1572.8	alt.tp53: NA	gender: Male	ageatsampledate: 63.6	numberoftransplants: 2	transplant: Y	datelastresponse: 42489	responselast: Confirmed CR	dateprogress: .	monthsos: 125	monthspfs: 99	pfsgt18: TRUE	albumin: 4.59999999999999	b2m: 4.3	ldh: 175	iss: II	del13qclinicalfish: FALSE	del17pclinicalfish: FALSE	del16qclinicalfish: FALSE	amp1qclinicalfish: FALSE	t_4_14clinicalfish: FALSE	t_11_14clinicalfish: FALSE	hyperdiploidclinicalfish: FALSE	del13qcyto: FALSE	del11qcyto: FALSE	del17pcyto: FALSE	del16qcyto: FALSE	del1p32cyto: FALSE	del1pcyto: FALSE	del1qcyto: FALSE	amp1qcyto: FALSE	myc_8q24cyto: FALSE	x1qpluscyto: FALSE	t_11_14cyto: FALSE	t_12_14cyto: FALSE	t_14_16cyto: FALSE	t_14_20cyto: FALSE	hyperdiploidcyto: FALSE
GSM4045505	wide_pointgroup: CDE-PostTransplant	tp53: 1866.1	alt.tp53: NA	gender: Female	ageatsampledate: 70.5	numberoftransplants: 2	transplant: Y	datelastresponse: 39749	responselast: Confirmed CR	dateprogress: .	monthsos: 69	monthspfs: 12	pfsgt18: FALSE	albumin: 4.2	b2m: 3.7	ldh: 184	iss: II	del13qclinicalfish: FALSE	del17pclinicalfish: FALSE	del16qclinicalfish: FALSE	amp1qclinicalfish: FALSE	t_4_14clinicalfish: FALSE	t_11_14clinicalfish: FALSE	hyperdiploidclinicalfish: FALSE	del13qcyto: FALSE	del11qcyto: FALSE	del17pcyto: FALSE	del16qcyto: FALSE	del1p32cyto: FALSE	del1pcyto: FALSE	del1qcyto: FALSE	amp1qcyto: FALSE	myc_8q24cyto: FALSE	x1qpluscyto: FALSE	t_11_14cyto: FALSE	t_12_14cyto: FALSE	t_14_16cyto: FALSE	t_14_20cyto: FALSE	hyperdiploidcyto: FALSE
GSM4045506	wide_pointgroup: A-BeforeTreatment	tp53: 1086.6	alt.tp53: NA	gender: Male	ageatsampledate: 63.1	numberoftransplants: 2	transplant: Y	datelastresponse: 40219	responselast: Confirmed CR	dateprogress: .	monthsos: 125	monthspfs: 26	pfsgt18: TRUE	albumin: 4.7	b2m: 4.59999999999999	ldh: 133	iss: II	del13qclinicalfish: FALSE	del17pclinicalfish: FALSE	del16qclinicalfish: FALSE	amp1qclinicalfish: FALSE	t_4_14clinicalfish: FALSE	t_11_14clinicalfish: FALSE	hyperdiploidclinicalfish: FALSE	del13qcyto: FALSE	del11qcyto: FALSE	del17pcyto: FALSE	del16qcyto: FALSE	del1p32cyto: FALSE	del1pcyto: FALSE	del1qcyto: FALSE	amp1qcyto: FALSE	myc_8q24cyto: FALSE	x1qpluscyto: FALSE	t_11_14cyto: FALSE	t_12_14cyto: FALSE	t_14_16cyto: FALSE	t_14_20cyto: FALSE	hyperdiploidcyto: FALSE
GSM4045507	wide_pointgroup: H-PostMaintenance	tp53: 1441.1	alt.tp53: NA	gender: Male	ageatsampledate: 44.6	numberoftransplants: 2	transplant: Y	datelastresponse: 40982	responselast: Confirmed CR	dateprogress: .	monthsos: 127	monthspfs: 80	pfsgt18: TRUE	albumin: 4.4	b2m: 1.6	ldh: 121	iss: I	del13qclinicalfish: FALSE	del17pclinicalfish: FALSE	del16qclinicalfish: FALSE	amp1qclinicalfish: FALSE	t_4_14clinicalfish: FALSE	t_11_14clinicalfish: FALSE	hyperdiploidclinicalfish: FALSE	del13qcyto: FALSE	del11qcyto: FALSE	del17pcyto: FALSE	del16qcyto: FALSE	del1p32cyto: FALSE	del1pcyto: FALSE	del1qcyto: FALSE	amp1qcyto: FALSE	myc_8q24cyto: FALSE	x1qpluscyto: FALSE	t_11_14cyto: FALSE	t_12_14cyto: FALSE	t_14_16cyto: FALSE	t_14_20cyto: FALSE	hyperdiploidcyto: FALSE
GSM4045508	wide_pointgroup: H-PostMaintenance	tp53: 205.66	alt.tp53: 226.24	gender: Male	ageatsampledate: 43.1	numberoftransplants: 2	transplant: Y	datelastresponse: 40779	responselast: Confirmed CR	dateprogress: .	monthsos: 157	monthspfs: 73	pfsgt18: TRUE	albumin: 4.59999999999999	b2m: 1.5	ldh: 172	iss: I	del13qclinicalfish: FALSE	del17pclinicalfish: FALSE	del16qclinicalfish: FALSE	amp1qclinicalfish: FALSE	t_4_14clinicalfish: FALSE	t_11_14clinicalfish: FALSE	hyperdiploidclinicalfish: FALSE	del13qcyto: FALSE	del11qcyto: FALSE	del17pcyto: FALSE	del16qcyto: FALSE	del1p32cyto: FALSE	del1pcyto: FALSE	del1qcyto: FALSE	amp1qcyto: FALSE	myc_8q24cyto: FALSE	x1qpluscyto: FALSE	t_11_14cyto: FALSE	t_12_14cyto: FALSE	t_14_16cyto: FALSE	t_14_20cyto: FALSE	hyperdiploidcyto: FALSE
GSM4045509	wide_pointgroup: B-PostInduction	tp53: 328.61	alt.tp53: 465.25	gender: Male	ageatsampledate: 69.2	numberoftransplants: 2	transplant: Y	datelastresponse: 42171	responselast: Confirmed CR	dateprogress: .	monthsos: 125	monthspfs: 88	pfsgt18: TRUE	albumin: 4.4	b2m: 5.9	ldh: 161	iss: III	del13qclinicalfish: FALSE	del17pclinicalfish: FALSE	del16qclinicalfish: FALSE	amp1qclinicalfish: FALSE	t_4_14clinicalfish: FALSE	t_11_14clinicalfish: FALSE	hyperdiploidclinicalfish: FALSE	del13qcyto: FALSE	del11qcyto: FALSE	del17pcyto: FALSE	del16qcyto: FALSE	del1p32cyto: FALSE	del1pcyto: FALSE	del1qcyto: FALSE	amp1qcyto: FALSE	myc_8q24cyto: FALSE	x1qpluscyto: FALSE	t_11_14cyto: FALSE	t_12_14cyto: FALSE	t_14_16cyto: FALSE	t_14_20cyto: FALSE	hyperdiploidcyto: FALSE
GSM4045510	wide_pointgroup: H-PostMaintenance	tp53: 392.26	alt.tp53: 610.94	gender: Male	ageatsampledate: 40.8	numberoftransplants: 2	transplant: Y	datelastresponse: 40449	responselast: Confirmed CR	dateprogress: .	monthsos: 75	monthspfs: 58	pfsgt18: TRUE	albumin: 3.8	b2m: 1.6	ldh: 276	iss: I	del13qclinicalfish: FALSE	del17pclinicalfish: FALSE	del16qclinicalfish: FALSE	amp1qclinicalfish: FALSE	t_4_14clinicalfish: FALSE	t_11_14clinicalfish: FALSE	hyperdiploidclinicalfish: FALSE	del13qcyto: FALSE	del11qcyto: FALSE	del17pcyto: FALSE	del16qcyto: FALSE	del1p32cyto: FALSE	del1pcyto: FALSE	del1qcyto: FALSE	amp1qcyto: FALSE	myc_8q24cyto: FALSE	x1qpluscyto: FALSE	t_11_14cyto: FALSE	t_12_14cyto: FALSE	t_14_16cyto: FALSE	t_14_20cyto: FALSE	hyperdiploidcyto: FALSE
GSM4045511	wide_pointgroup: H-PostMaintenance	tp53: 408.97	alt.tp53: 651.43	gender: Female	ageatsampledate: 45.8	numberoftransplants: 2	transplant: Y	datelastresponse: 42843	responselast: Confirmed CR	dateprogress: .	monthsos: 170	monthspfs: 155	pfsgt18: TRUE	albumin: 4.2	b2m: .	ldh: 221	iss: I	del13qclinicalfish: FALSE	del17pclinicalfish: FALSE	del16qclinicalfish: FALSE	amp1qclinicalfish: FALSE	t_4_14clinicalfish: FALSE	t_11_14clinicalfish: FALSE	hyperdiploidclinicalfish: FALSE	del13qcyto: FALSE	del11qcyto: FALSE	del17pcyto: FALSE	del16qcyto: FALSE	del1p32cyto: FALSE	del1pcyto: FALSE	del1qcyto: FALSE	amp1qcyto: FALSE	myc_8q24cyto: FALSE	x1qpluscyto: FALSE	t_11_14cyto: FALSE	t_12_14cyto: FALSE	t_14_16cyto: FALSE	t_14_20cyto: FALSE	hyperdiploidcyto: FALSE
GSM4045512	wide_pointgroup: A-BeforeTreatment	tp53: 1594	alt.tp53: NA	gender: Female	ageatsampledate: 51.5	numberoftransplants: 2	transplant: Y	datelastresponse: 41582	responselast: Confirmed CR	dateprogress: .	monthsos: 101	monthspfs: 71	pfsgt18: TRUE	albumin: 2.7	b2m: 6.7	ldh: 101	iss: III	del13qclinicalfish: FALSE	del17pclinicalfish: FALSE	del16qclinicalfish: FALSE	amp1qclinicalfish: FALSE	t_4_14clinicalfish: FALSE	t_11_14clinicalfish: FALSE	hyperdiploidclinicalfish: FALSE	del13qcyto: FALSE	del11qcyto: FALSE	del17pcyto: FALSE	del16qcyto: FALSE	del1p32cyto: FALSE	del1pcyto: FALSE	del1qcyto: FALSE	amp1qcyto: FALSE	myc_8q24cyto: FALSE	x1qpluscyto: FALSE	t_11_14cyto: TRUE	t_12_14cyto: FALSE	t_14_16cyto: FALSE	t_14_20cyto: FALSE	hyperdiploidcyto: FALSE
GSM4045513	wide_pointgroup: FG-PostConsolidation	tp53: 990.9	alt.tp53: NA	gender: Male	ageatsampledate: 58.5	numberoftransplants: 4	transplant: Y	datelastresponse: 39681	responselast: Response	dateprogress: 39539	monthsos: 16	monthspfs: 12	pfsgt18: FALSE	albumin: 3.8	b2m: 3.4	ldh: 160	iss: I	del13qclinicalfish: FALSE	del17pclinicalfish: FALSE	del16qclinicalfish: FALSE	amp1qclinicalfish: FALSE	t_4_14clinicalfish: FALSE	t_11_14clinicalfish: FALSE	hyperdiploidclinicalfish: FALSE	del13qcyto: FALSE	del11qcyto: FALSE	del17pcyto: FALSE	del16qcyto: FALSE	del1p32cyto: FALSE	del1pcyto: FALSE	del1qcyto: FALSE	amp1qcyto: FALSE	myc_8q24cyto: FALSE	x1qpluscyto: TRUE	t_11_14cyto: FALSE	t_12_14cyto: FALSE	t_14_16cyto: FALSE	t_14_20cyto: FALSE	hyperdiploidcyto: TRUE
GSM4045514	wide_pointgroup: FG-PostConsolidation	tp53: 1829.8	alt.tp53: NA	gender: Male	ageatsampledate: 65.1	numberoftransplants: 2	transplant: Y	datelastresponse: 40451	responselast: Confirmed CR	dateprogress: .	monthsos: 68	monthspfs: 43	pfsgt18: TRUE	albumin: 3.7	b2m: 4.59999999999999	ldh: 119	iss: II	del13qclinicalfish: FALSE	del17pclinicalfish: FALSE	del16qclinicalfish: FALSE	amp1qclinicalfish: FALSE	t_4_14clinicalfish: FALSE	t_11_14clinicalfish: FALSE	hyperdiploidclinicalfish: FALSE	del13qcyto: FALSE	del11qcyto: FALSE	del17pcyto: FALSE	del16qcyto: TRUE	del1p32cyto: FALSE	del1pcyto: TRUE	del1qcyto: FALSE	amp1qcyto: FALSE	myc_8q24cyto: FALSE	x1qpluscyto: TRUE	t_11_14cyto: FALSE	t_12_14cyto: FALSE	t_14_16cyto: FALSE	t_14_20cyto: FALSE	hyperdiploidcyto: TRUE
GSM4045515	wide_pointgroup: B-PostInduction	tp53: 379.58	alt.tp53: 580.83	gender: Male	ageatsampledate: 40.6	numberoftransplants: 2	transplant: Y	datelastresponse: 41338	responselast: Complete Response	dateprogress: .	monthsos: 122	monthspfs: 60	pfsgt18: TRUE	albumin: 4.7	b2m: 3.4	ldh: 124	iss: I	del13qclinicalfish: FALSE	del17pclinicalfish: FALSE	del16qclinicalfish: FALSE	amp1qclinicalfish: FALSE	t_4_14clinicalfish: FALSE	t_11_14clinicalfish: FALSE	hyperdiploidclinicalfish: FALSE	del13qcyto: FALSE	del11qcyto: FALSE	del17pcyto: FALSE	del16qcyto: FALSE	del1p32cyto: FALSE	del1pcyto: FALSE	del1qcyto: FALSE	amp1qcyto: FALSE	myc_8q24cyto: FALSE	x1qpluscyto: FALSE	t_11_14cyto: FALSE	t_12_14cyto: FALSE	t_14_16cyto: FALSE	t_14_20cyto: FALSE	hyperdiploidcyto: FALSE
GSM4045516	wide_pointgroup: H-PostMaintenance	tp53: 294.89	alt.tp53: 393.88	gender: Female	ageatsampledate: 52.4	numberoftransplants: 2	transplant: Y	datelastresponse: 41016	responselast: Confirmed CR	dateprogress: .	monthsos: 115	monthspfs: 88	pfsgt18: TRUE	albumin: 3.5	b2m: 5.5	ldh: 113	iss: III	del13qclinicalfish: FALSE	del17pclinicalfish: FALSE	del16qclinicalfish: FALSE	amp1qclinicalfish: FALSE	t_4_14clinicalfish: FALSE	t_11_14clinicalfish: FALSE	hyperdiploidclinicalfish: FALSE	del13qcyto: FALSE	del11qcyto: FALSE	del17pcyto: FALSE	del16qcyto: FALSE	del1p32cyto: FALSE	del1pcyto: FALSE	del1qcyto: FALSE	amp1qcyto: FALSE	myc_8q24cyto: FALSE	x1qpluscyto: FALSE	t_11_14cyto: FALSE	t_12_14cyto: FALSE	t_14_16cyto: FALSE	t_14_20cyto: FALSE	hyperdiploidcyto: FALSE
GSM4045517	wide_pointgroup: H-PostMaintenance	tp53: 232.9	alt.tp53: 273.96	gender: Female	ageatsampledate: 52.3	numberoftransplants: 2	transplant: Y	datelastresponse: 40914	responselast: Confirmed CR	dateprogress: .	monthsos: 148	monthspfs: 69	pfsgt18: TRUE	albumin: 4.2	b2m: .	ldh: 114	iss: I	del13qclinicalfish: FALSE	del17pclinicalfish: FALSE	del16qclinicalfish: FALSE	amp1qclinicalfish: FALSE	t_4_14clinicalfish: FALSE	t_11_14clinicalfish: FALSE	hyperdiploidclinicalfish: FALSE	del13qcyto: TRUE	del11qcyto: FALSE	del17pcyto: FALSE	del16qcyto: FALSE	del1p32cyto: TRUE	del1pcyto: TRUE	del1qcyto: TRUE	amp1qcyto: FALSE	myc_8q24cyto: TRUE	x1qpluscyto: TRUE	t_11_14cyto: FALSE	t_12_14cyto: FALSE	t_14_16cyto: FALSE	t_14_20cyto: FALSE	hyperdiploidcyto: TRUE
GSM4045518	wide_pointgroup: A-BeforeTreatment	tp53: 905.4	alt.tp53: NA	gender: Male	ageatsampledate: 69.5	numberoftransplants: 3	transplant: Y	datelastresponse: 40946	responselast: Confirmed CR	dateprogress: .	monthsos: 123	monthspfs: 48	pfsgt18: TRUE	albumin: 4.3	b2m: 4.7	ldh: 140	iss: II	del13qclinicalfish: FALSE	del17pclinicalfish: FALSE	del16qclinicalfish: FALSE	amp1qclinicalfish: FALSE	t_4_14clinicalfish: FALSE	t_11_14clinicalfish: FALSE	hyperdiploidclinicalfish: FALSE	del13qcyto: FALSE	del11qcyto: FALSE	del17pcyto: FALSE	del16qcyto: FALSE	del1p32cyto: FALSE	del1pcyto: FALSE	del1qcyto: FALSE	amp1qcyto: FALSE	myc_8q24cyto: FALSE	x1qpluscyto: FALSE	t_11_14cyto: FALSE	t_12_14cyto: FALSE	t_14_16cyto: FALSE	t_14_20cyto: FALSE	hyperdiploidcyto: FALSE
GSM4045519	wide_pointgroup: FG-PostConsolidation	tp53: 569.63	alt.tp53: 1084.55	gender: Male	ageatsampledate: 44.5	numberoftransplants: 2	transplant: Y	datelastresponse: 41008	responselast: Confirmed CR	dateprogress: .	monthsos: 68	monthspfs: 56	pfsgt18: TRUE	albumin: 3.9	b2m: 3.3	ldh: 143	iss: I	del13qclinicalfish: FALSE	del17pclinicalfish: FALSE	del16qclinicalfish: FALSE	amp1qclinicalfish: FALSE	t_4_14clinicalfish: FALSE	t_11_14clinicalfish: FALSE	hyperdiploidclinicalfish: FALSE	del13qcyto: FALSE	del11qcyto: FALSE	del17pcyto: FALSE	del16qcyto: TRUE	del1p32cyto: FALSE	del1pcyto: FALSE	del1qcyto: FALSE	amp1qcyto: FALSE	myc_8q24cyto: FALSE	x1qpluscyto: TRUE	t_11_14cyto: FALSE	t_12_14cyto: FALSE	t_14_16cyto: FALSE	t_14_20cyto: FALSE	hyperdiploidcyto: TRUE
GSM4045520	wide_pointgroup: CDE-PostTransplant	tp53: 248.83	alt.tp53: 303.31	gender: Male	ageatsampledate: 61.4	numberoftransplants: 2	transplant: Y	datelastresponse: 40221	responselast: Confirmed NCR	dateprogress: .	monthsos: 129	monthspfs: 27	pfsgt18: TRUE	albumin: 4.3	b2m: 5	ldh: 131	iss: II	del13qclinicalfish: FALSE	del17pclinicalfish: FALSE	del16qclinicalfish: FALSE	amp1qclinicalfish: FALSE	t_4_14clinicalfish: FALSE	t_11_14clinicalfish: FALSE	hyperdiploidclinicalfish: FALSE	del13qcyto: FALSE	del11qcyto: FALSE	del17pcyto: FALSE	del16qcyto: FALSE	del1p32cyto: FALSE	del1pcyto: FALSE	del1qcyto: FALSE	amp1qcyto: FALSE	myc_8q24cyto: TRUE	x1qpluscyto: TRUE	t_11_14cyto: FALSE	t_12_14cyto: FALSE	t_14_16cyto: FALSE	t_14_20cyto: FALSE	hyperdiploidcyto: TRUE
GSM4045521	wide_pointgroup: CDE-PostTransplant	tp53: 851.79	alt.tp53: 2014.11	gender: Female	ageatsampledate: 66.6	numberoftransplants: 2	transplant: Y	datelastresponse: 39562	responselast: Onset NCR	dateprogress: .	monthsos: 6	monthspfs: 5	pfsgt18: FALSE	albumin: 3.5	b2m: 10.6	ldh: 207	iss: III	del13qclinicalfish: FALSE	del17pclinicalfish: FALSE	del16qclinicalfish: FALSE	amp1qclinicalfish: FALSE	t_4_14clinicalfish: FALSE	t_11_14clinicalfish: FALSE	hyperdiploidclinicalfish: FALSE	del13qcyto: FALSE	del11qcyto: FALSE	del17pcyto: FALSE	del16qcyto: FALSE	del1p32cyto: FALSE	del1pcyto: FALSE	del1qcyto: FALSE	amp1qcyto: FALSE	myc_8q24cyto: FALSE	x1qpluscyto: TRUE	t_11_14cyto: FALSE	t_12_14cyto: FALSE	t_14_16cyto: FALSE	t_14_20cyto: FALSE	hyperdiploidcyto: TRUE
GSM4045522	wide_pointgroup: FG-PostConsolidation	tp53: 402.72	alt.tp53: 636.17	gender: Male	ageatsampledate: 43.4	numberoftransplants: 2	transplant: Y	datelastresponse: 41551	responselast: Confirmed NCR	dateprogress: .	monthsos: 133	monthspfs: 76	pfsgt18: TRUE	albumin: 4.3	b2m: 2.9	ldh: 122	iss: I	del13qclinicalfish: FALSE	del17pclinicalfish: FALSE	del16qclinicalfish: FALSE	amp1qclinicalfish: FALSE	t_4_14clinicalfish: FALSE	t_11_14clinicalfish: FALSE	hyperdiploidclinicalfish: FALSE	del13qcyto: FALSE	del11qcyto: FALSE	del17pcyto: FALSE	del16qcyto: FALSE	del1p32cyto: FALSE	del1pcyto: FALSE	del1qcyto: FALSE	amp1qcyto: FALSE	myc_8q24cyto: FALSE	x1qpluscyto: FALSE	t_11_14cyto: FALSE	t_12_14cyto: FALSE	t_14_16cyto: FALSE	t_14_20cyto: FALSE	hyperdiploidcyto: FALSE
GSM4045523	wide_pointgroup: B-PostInduction	tp53: 1068	alt.tp53: NA	gender: Female	ageatsampledate: 65.9	numberoftransplants: 2	transplant: Y	datelastresponse: 40434	responselast: Confirmed Response	dateprogress: .	monthsos: 122	monthspfs: 28	pfsgt18: TRUE	albumin: 4.5	b2m: 4	ldh: 185	iss: II	del13qclinicalfish: FALSE	del17pclinicalfish: FALSE	del16qclinicalfish: FALSE	amp1qclinicalfish: FALSE	t_4_14clinicalfish: FALSE	t_11_14clinicalfish: FALSE	hyperdiploidclinicalfish: FALSE	del13qcyto: FALSE	del11qcyto: FALSE	del17pcyto: FALSE	del16qcyto: FALSE	del1p32cyto: FALSE	del1pcyto: TRUE	del1qcyto: FALSE	amp1qcyto: FALSE	myc_8q24cyto: FALSE	x1qpluscyto: FALSE	t_11_14cyto: TRUE	t_12_14cyto: FALSE	t_14_16cyto: FALSE	t_14_20cyto: FALSE	hyperdiploidcyto: FALSE
GSM4045524	wide_pointgroup: A-BeforeTreatment	tp53: 1565.4	alt.tp53: NA	gender: Male	ageatsampledate: 51.7	numberoftransplants: 2	transplant: Y	datelastresponse: 40379	responselast: Confirmed NCR	dateprogress: .	monthsos: 101	monthspfs: 29	pfsgt18: TRUE	albumin: 3.2	b2m: 12.2	ldh: 182	iss: III	del13qclinicalfish: FALSE	del17pclinicalfish: FALSE	del16qclinicalfish: FALSE	amp1qclinicalfish: FALSE	t_4_14clinicalfish: FALSE	t_11_14clinicalfish: FALSE	hyperdiploidclinicalfish: FALSE	del13qcyto: FALSE	del11qcyto: FALSE	del17pcyto: FALSE	del16qcyto: FALSE	del1p32cyto: FALSE	del1pcyto: FALSE	del1qcyto: FALSE	amp1qcyto: FALSE	myc_8q24cyto: FALSE	x1qpluscyto: FALSE	t_11_14cyto: FALSE	t_12_14cyto: FALSE	t_14_16cyto: FALSE	t_14_20cyto: FALSE	hyperdiploidcyto: FALSE
GSM4045525	wide_pointgroup: CDE-PostTransplant	tp53: 456.29	alt.tp53: 770.94	gender: Male	ageatsampledate: 63.1	numberoftransplants: 2	transplant: Y	datelastresponse: 40219	responselast: Confirmed CR	dateprogress: .	monthsos: 125	monthspfs: 26	pfsgt18: TRUE	albumin: 4.7	b2m: 4.59999999999999	ldh: 133	iss: II	del13qclinicalfish: FALSE	del17pclinicalfish: FALSE	del16qclinicalfish: FALSE	amp1qclinicalfish: FALSE	t_4_14clinicalfish: FALSE	t_11_14clinicalfish: FALSE	hyperdiploidclinicalfish: FALSE	del13qcyto: FALSE	del11qcyto: FALSE	del17pcyto: FALSE	del16qcyto: FALSE	del1p32cyto: FALSE	del1pcyto: FALSE	del1qcyto: FALSE	amp1qcyto: FALSE	myc_8q24cyto: FALSE	x1qpluscyto: FALSE	t_11_14cyto: FALSE	t_12_14cyto: FALSE	t_14_16cyto: FALSE	t_14_20cyto: FALSE	hyperdiploidcyto: FALSE
GSM4045526	wide_pointgroup: H-PostMaintenance	tp53: 372.95	alt.tp53: 565.29	gender: Male	ageatsampledate: 51.5	numberoftransplants: 2	transplant: Y	datelastresponse: 41040	responselast: Confirmed CR	dateprogress: .	monthsos: 163	monthspfs: 93	pfsgt18: TRUE	albumin: 4.3	b2m: 1.3	ldh: 118	iss: I	del13qclinicalfish: FALSE	del17pclinicalfish: FALSE	del16qclinicalfish: FALSE	amp1qclinicalfish: FALSE	t_4_14clinicalfish: FALSE	t_11_14clinicalfish: FALSE	hyperdiploidclinicalfish: FALSE	del13qcyto: FALSE	del11qcyto: FALSE	del17pcyto: FALSE	del16qcyto: FALSE	del1p32cyto: FALSE	del1pcyto: FALSE	del1qcyto: FALSE	amp1qcyto: FALSE	myc_8q24cyto: FALSE	x1qpluscyto: FALSE	t_11_14cyto: FALSE	t_12_14cyto: FALSE	t_14_16cyto: FALSE	t_14_20cyto: FALSE	hyperdiploidcyto: FALSE
GSM4045527	wide_pointgroup: H-PostMaintenance	tp53: 265.76	alt.tp53: 335.62	gender: Male	ageatsampledate: 39.9	numberoftransplants: 2	transplant: Y	datelastresponse: 42352	responselast: CR	dateprogress: 41701	monthsos: 139	monthspfs: 87	pfsgt18: TRUE	albumin: 3.7	b2m: 4.4	ldh: 141	iss: II	del13qclinicalfish: FALSE	del17pclinicalfish: FALSE	del16qclinicalfish: FALSE	amp1qclinicalfish: FALSE	t_4_14clinicalfish: FALSE	t_11_14clinicalfish: FALSE	hyperdiploidclinicalfish: FALSE	del13qcyto: FALSE	del11qcyto: FALSE	del17pcyto: FALSE	del16qcyto: FALSE	del1p32cyto: FALSE	del1pcyto: FALSE	del1qcyto: FALSE	amp1qcyto: FALSE	myc_8q24cyto: FALSE	x1qpluscyto: TRUE	t_11_14cyto: FALSE	t_12_14cyto: FALSE	t_14_16cyto: FALSE	t_14_20cyto: FALSE	hyperdiploidcyto: TRUE
GSM4045528	wide_pointgroup: FG-PostConsolidation	tp53: 1215.4	alt.tp53: NA	gender: Male	ageatsampledate: 61.5	numberoftransplants: 5	transplant: Y	datelastresponse: 41821	responselast: Progressive Disease	dateprogress: 40805	monthsos: 91	monthspfs: 52	pfsgt18: TRUE	albumin: 3.8	b2m: 2.2	ldh: 203	iss: I	del13qclinicalfish: FALSE	del17pclinicalfish: FALSE	del16qclinicalfish: FALSE	amp1qclinicalfish: FALSE	t_4_14clinicalfish: FALSE	t_11_14clinicalfish: FALSE	hyperdiploidclinicalfish: FALSE	del13qcyto: FALSE	del11qcyto: FALSE	del17pcyto: FALSE	del16qcyto: FALSE	del1p32cyto: FALSE	del1pcyto: FALSE	del1qcyto: FALSE	amp1qcyto: FALSE	myc_8q24cyto: FALSE	x1qpluscyto: FALSE	t_11_14cyto: FALSE	t_12_14cyto: FALSE	t_14_16cyto: FALSE	t_14_20cyto: FALSE	hyperdiploidcyto: FALSE
GSM4045529	wide_pointgroup: H-PostMaintenance	tp53: 264.22	alt.tp53: 332.65	gender: Male	ageatsampledate: 59.6	numberoftransplants: 1	transplant: Y	datelastresponse: 40890	responselast: Confirmed CR	dateprogress: .	monthsos: 86	monthspfs: 69	pfsgt18: TRUE	albumin: 4.7	b2m: 1.7	ldh: 172	iss: I	del13qclinicalfish: FALSE	del17pclinicalfish: FALSE	del16qclinicalfish: FALSE	amp1qclinicalfish: FALSE	t_4_14clinicalfish: FALSE	t_11_14clinicalfish: FALSE	hyperdiploidclinicalfish: FALSE	del13qcyto: FALSE	del11qcyto: FALSE	del17pcyto: FALSE	del16qcyto: FALSE	del1p32cyto: FALSE	del1pcyto: FALSE	del1qcyto: FALSE	amp1qcyto: FALSE	myc_8q24cyto: FALSE	x1qpluscyto: FALSE	t_11_14cyto: FALSE	t_12_14cyto: FALSE	t_14_16cyto: FALSE	t_14_20cyto: FALSE	hyperdiploidcyto: FALSE
GSM4045530	wide_pointgroup: A-BeforeTreatment	tp53: 1152.2	alt.tp53: NA	gender: Male	ageatsampledate: 63.6	numberoftransplants: 2	transplant: Y	datelastresponse: 42489	responselast: Confirmed CR	dateprogress: .	monthsos: 125	monthspfs: 99	pfsgt18: TRUE	albumin: 4.59999999999999	b2m: 4.3	ldh: 175	iss: II	del13qclinicalfish: FALSE	del17pclinicalfish: FALSE	del16qclinicalfish: FALSE	amp1qclinicalfish: FALSE	t_4_14clinicalfish: FALSE	t_11_14clinicalfish: FALSE	hyperdiploidclinicalfish: FALSE	del13qcyto: FALSE	del11qcyto: FALSE	del17pcyto: FALSE	del16qcyto: FALSE	del1p32cyto: FALSE	del1pcyto: FALSE	del1qcyto: FALSE	amp1qcyto: FALSE	myc_8q24cyto: FALSE	x1qpluscyto: FALSE	t_11_14cyto: FALSE	t_12_14cyto: FALSE	t_14_16cyto: FALSE	t_14_20cyto: FALSE	hyperdiploidcyto: FALSE
GSM4045531	wide_pointgroup: A-BeforeTreatment	tp53: 1447.9	alt.tp53: NA	gender: Male	ageatsampledate: 69.2	numberoftransplants: 2	transplant: Y	datelastresponse: 42171	responselast: Confirmed CR	dateprogress: .	monthsos: 125	monthspfs: 88	pfsgt18: TRUE	albumin: 4.4	b2m: 5.9	ldh: 161	iss: III	del13qclinicalfish: FALSE	del17pclinicalfish: FALSE	del16qclinicalfish: FALSE	amp1qclinicalfish: FALSE	t_4_14clinicalfish: FALSE	t_11_14clinicalfish: FALSE	hyperdiploidclinicalfish: FALSE	del13qcyto: FALSE	del11qcyto: FALSE	del17pcyto: FALSE	del16qcyto: FALSE	del1p32cyto: FALSE	del1pcyto: FALSE	del1qcyto: FALSE	amp1qcyto: FALSE	myc_8q24cyto: FALSE	x1qpluscyto: FALSE	t_11_14cyto: FALSE	t_12_14cyto: FALSE	t_14_16cyto: FALSE	t_14_20cyto: FALSE	hyperdiploidcyto: FALSE
GSM4045532	wide_pointgroup: A-BeforeTreatment	tp53: 1747.6	alt.tp53: NA	gender: Male	ageatsampledate: 40.6	numberoftransplants: 2	transplant: Y	datelastresponse: 41338	responselast: Complete Response	dateprogress: .	monthsos: 122	monthspfs: 60	pfsgt18: TRUE	albumin: 4.7	b2m: 3.4	ldh: 124	iss: I	del13qclinicalfish: FALSE	del17pclinicalfish: FALSE	del16qclinicalfish: FALSE	amp1qclinicalfish: FALSE	t_4_14clinicalfish: FALSE	t_11_14clinicalfish: FALSE	hyperdiploidclinicalfish: FALSE	del13qcyto: FALSE	del11qcyto: FALSE	del17pcyto: FALSE	del16qcyto: FALSE	del1p32cyto: FALSE	del1pcyto: FALSE	del1qcyto: FALSE	amp1qcyto: FALSE	myc_8q24cyto: FALSE	x1qpluscyto: FALSE	t_11_14cyto: FALSE	t_12_14cyto: FALSE	t_14_16cyto: FALSE	t_14_20cyto: FALSE	hyperdiploidcyto: FALSE
GSM4045533	wide_pointgroup: B-PostInduction	tp53: 1281.9	alt.tp53: NA	gender: Female	ageatsampledate: 60.5	numberoftransplants: 4	transplant: Y	datelastresponse: 40330	responselast: Progression	dateprogress: 39580	monthsos: 28	monthspfs: 2	pfsgt18: FALSE	albumin: 3	b2m: 8.4	ldh: 308	iss: III	del13qclinicalfish: FALSE	del17pclinicalfish: FALSE	del16qclinicalfish: FALSE	amp1qclinicalfish: FALSE	t_4_14clinicalfish: FALSE	t_11_14clinicalfish: FALSE	hyperdiploidclinicalfish: FALSE	del13qcyto: TRUE	del11qcyto: FALSE	del17pcyto: FALSE	del16qcyto: FALSE	del1p32cyto: TRUE	del1pcyto: TRUE	del1qcyto: TRUE	amp1qcyto: FALSE	myc_8q24cyto: FALSE	x1qpluscyto: TRUE	t_11_14cyto: FALSE	t_12_14cyto: FALSE	t_14_16cyto: FALSE	t_14_20cyto: FALSE	hyperdiploidcyto: TRUE
GSM4045534	wide_pointgroup: B-PostInduction	tp53: 823	alt.tp53: NA	gender: Female	ageatsampledate: 72.8	numberoftransplants: 2	transplant: Y	datelastresponse: 41655	responselast: SD	dateprogress: 41368	monthsos: 70	monthspfs: 59	pfsgt18: TRUE	albumin: 3.4	b2m: 13.6	ldh: 216	iss: III	del13qclinicalfish: FALSE	del17pclinicalfish: FALSE	del16qclinicalfish: FALSE	amp1qclinicalfish: FALSE	t_4_14clinicalfish: FALSE	t_11_14clinicalfish: FALSE	hyperdiploidclinicalfish: FALSE	del13qcyto: FALSE	del11qcyto: FALSE	del17pcyto: FALSE	del16qcyto: FALSE	del1p32cyto: FALSE	del1pcyto: FALSE	del1qcyto: FALSE	amp1qcyto: FALSE	myc_8q24cyto: FALSE	x1qpluscyto: FALSE	t_11_14cyto: FALSE	t_12_14cyto: FALSE	t_14_16cyto: FALSE	t_14_20cyto: FALSE	hyperdiploidcyto: FALSE
GSM4045535	wide_pointgroup: H-PostMaintenance	tp53: 627.45	alt.tp53: 1258.48	gender: Male	ageatsampledate: 70.3	numberoftransplants: 2	transplant: Y	datelastresponse: 41932	responselast: Confirmed CR	dateprogress: .	monthsos: 123	monthspfs: 115	pfsgt18: TRUE	albumin: 4.5	b2m: 3.6	ldh: 121	iss: II	del13qclinicalfish: FALSE	del17pclinicalfish: FALSE	del16qclinicalfish: FALSE	amp1qclinicalfish: FALSE	t_4_14clinicalfish: FALSE	t_11_14clinicalfish: FALSE	hyperdiploidclinicalfish: FALSE	del13qcyto: FALSE	del11qcyto: FALSE	del17pcyto: FALSE	del16qcyto: FALSE	del1p32cyto: FALSE	del1pcyto: FALSE	del1qcyto: FALSE	amp1qcyto: FALSE	myc_8q24cyto: FALSE	x1qpluscyto: FALSE	t_11_14cyto: FALSE	t_12_14cyto: FALSE	t_14_16cyto: FALSE	t_14_20cyto: FALSE	hyperdiploidcyto: FALSE
GSM4045536	wide_pointgroup: H-PostMaintenance	tp53: 1368.1	alt.tp53: NA	gender: Male	ageatsampledate: 49.1	numberoftransplants: 2	transplant: Y	datelastresponse: 40637	responselast: Confirmed CR	dateprogress: .	monthsos: 119	monthspfs: 49	pfsgt18: TRUE	albumin: 3.6	b2m: 2.1	ldh: 111	iss: I	del13qclinicalfish: FALSE	del17pclinicalfish: FALSE	del16qclinicalfish: FALSE	amp1qclinicalfish: FALSE	t_4_14clinicalfish: FALSE	t_11_14clinicalfish: FALSE	hyperdiploidclinicalfish: FALSE	del13qcyto: FALSE	del11qcyto: FALSE	del17pcyto: FALSE	del16qcyto: FALSE	del1p32cyto: FALSE	del1pcyto: FALSE	del1qcyto: FALSE	amp1qcyto: FALSE	myc_8q24cyto: FALSE	x1qpluscyto: FALSE	t_11_14cyto: FALSE	t_12_14cyto: FALSE	t_14_16cyto: FALSE	t_14_20cyto: FALSE	hyperdiploidcyto: FALSE
GSM4045537	wide_pointgroup: B-PostInduction	tp53: 956.1	alt.tp53: NA	gender: Female	ageatsampledate: 60.9	numberoftransplants: 2	transplant: Y	datelastresponse: 39836	responselast: Onset NCR	dateprogress: .	monthsos: 8	monthspfs: 8	pfsgt18: FALSE	albumin: 4.7	b2m: 4.8	ldh: 163	iss: II	del13qclinicalfish: FALSE	del17pclinicalfish: FALSE	del16qclinicalfish: FALSE	amp1qclinicalfish: FALSE	t_4_14clinicalfish: FALSE	t_11_14clinicalfish: FALSE	hyperdiploidclinicalfish: FALSE	del13qcyto: FALSE	del11qcyto: FALSE	del17pcyto: FALSE	del16qcyto: FALSE	del1p32cyto: FALSE	del1pcyto: FALSE	del1qcyto: FALSE	amp1qcyto: FALSE	myc_8q24cyto: FALSE	x1qpluscyto: FALSE	t_11_14cyto: FALSE	t_12_14cyto: FALSE	t_14_16cyto: FALSE	t_14_20cyto: FALSE	hyperdiploidcyto: FALSE
GSM4045538	wide_pointgroup: H-PostMaintenance	tp53: 450.26	alt.tp53: 755.31	gender: Female	ageatsampledate: 57.6	numberoftransplants: 2	transplant: Y	datelastresponse: 40987	responselast: Confirmed CR	dateprogress: .	monthsos: 164	monthspfs: 96	pfsgt18: TRUE	albumin: 4.4	b2m: 2.1	ldh: 126	iss: I	del13qclinicalfish: FALSE	del17pclinicalfish: FALSE	del16qclinicalfish: FALSE	amp1qclinicalfish: FALSE	t_4_14clinicalfish: FALSE	t_11_14clinicalfish: FALSE	hyperdiploidclinicalfish: FALSE	del13qcyto: FALSE	del11qcyto: FALSE	del17pcyto: FALSE	del16qcyto: FALSE	del1p32cyto: FALSE	del1pcyto: FALSE	del1qcyto: FALSE	amp1qcyto: FALSE	myc_8q24cyto: FALSE	x1qpluscyto: TRUE	t_11_14cyto: FALSE	t_12_14cyto: FALSE	t_14_16cyto: FALSE	t_14_20cyto: FALSE	hyperdiploidcyto: TRUE
GSM4045539	wide_pointgroup: H-PostMaintenance	tp53: 252.6	alt.tp53: 310.4	gender: Female	ageatsampledate: 53.5	numberoftransplants: 2	transplant: Y	datelastresponse: 41043	responselast: Confirmed CR	dateprogress: .	monthsos: 124	monthspfs: 78	pfsgt18: TRUE	albumin: 4	b2m: 3.8	ldh: 179	iss: II	del13qclinicalfish: FALSE	del17pclinicalfish: FALSE	del16qclinicalfish: FALSE	amp1qclinicalfish: FALSE	t_4_14clinicalfish: FALSE	t_11_14clinicalfish: FALSE	hyperdiploidclinicalfish: FALSE	del13qcyto: FALSE	del11qcyto: FALSE	del17pcyto: FALSE	del16qcyto: FALSE	del1p32cyto: FALSE	del1pcyto: FALSE	del1qcyto: FALSE	amp1qcyto: FALSE	myc_8q24cyto: FALSE	x1qpluscyto: TRUE	t_11_14cyto: FALSE	t_12_14cyto: FALSE	t_14_16cyto: FALSE	t_14_20cyto: FALSE	hyperdiploidcyto: FALSE
GSM4045540	wide_pointgroup: H-PostMaintenance	tp53: 244.48	alt.tp53: 295.19	gender: Female	ageatsampledate: 61.7	numberoftransplants: 2	transplant: Y	datelastresponse: 42893	responselast: Confirmed CR	dateprogress: .	monthsos: 147	monthspfs: 134	pfsgt18: TRUE	albumin: 3.8	b2m: 2.8	ldh: 117	iss: I	del13qclinicalfish: FALSE	del17pclinicalfish: FALSE	del16qclinicalfish: FALSE	amp1qclinicalfish: FALSE	t_4_14clinicalfish: FALSE	t_11_14clinicalfish: FALSE	hyperdiploidclinicalfish: FALSE	del13qcyto: FALSE	del11qcyto: FALSE	del17pcyto: FALSE	del16qcyto: FALSE	del1p32cyto: TRUE	del1pcyto: TRUE	del1qcyto: TRUE	amp1qcyto: TRUE	myc_8q24cyto: FALSE	x1qpluscyto: TRUE	t_11_14cyto: FALSE	t_12_14cyto: FALSE	t_14_16cyto: FALSE	t_14_20cyto: FALSE	hyperdiploidcyto: FALSE
GSM4045541	wide_pointgroup: A-BeforeTreatment	tp53: 863.3	alt.tp53: NA	gender: Female	ageatsampledate: 72.8	numberoftransplants: 2	transplant: Y	datelastresponse: 41655	responselast: SD	dateprogress: 41368	monthsos: 70	monthspfs: 59	pfsgt18: TRUE	albumin: 3.4	b2m: 13.6	ldh: 216	iss: III	del13qclinicalfish: FALSE	del17pclinicalfish: FALSE	del16qclinicalfish: FALSE	amp1qclinicalfish: FALSE	t_4_14clinicalfish: FALSE	t_11_14clinicalfish: FALSE	hyperdiploidclinicalfish: FALSE	del13qcyto: FALSE	del11qcyto: FALSE	del17pcyto: FALSE	del16qcyto: FALSE	del1p32cyto: FALSE	del1pcyto: FALSE	del1qcyto: FALSE	amp1qcyto: FALSE	myc_8q24cyto: FALSE	x1qpluscyto: FALSE	t_11_14cyto: FALSE	t_12_14cyto: FALSE	t_14_16cyto: FALSE	t_14_20cyto: FALSE	hyperdiploidcyto: FALSE
GSM4045542	wide_pointgroup: FG-PostConsolidation	tp53: 1397.4	alt.tp53: NA	gender: Male	ageatsampledate: 55.6	numberoftransplants: 2	transplant: Y	datelastresponse: 41653	responselast: Relapse	dateprogress: 41527	monthsos: 82	monthspfs: 76	pfsgt18: TRUE	albumin: 4.09999999999999	b2m: 1.1	ldh: 178	iss: I	del13qclinicalfish: FALSE	del17pclinicalfish: FALSE	del16qclinicalfish: FALSE	amp1qclinicalfish: FALSE	t_4_14clinicalfish: FALSE	t_11_14clinicalfish: FALSE	hyperdiploidclinicalfish: FALSE	del13qcyto: FALSE	del11qcyto: FALSE	del17pcyto: FALSE	del16qcyto: FALSE	del1p32cyto: FALSE	del1pcyto: FALSE	del1qcyto: FALSE	amp1qcyto: FALSE	myc_8q24cyto: FALSE	x1qpluscyto: FALSE	t_11_14cyto: FALSE	t_12_14cyto: FALSE	t_14_16cyto: FALSE	t_14_20cyto: FALSE	hyperdiploidcyto: FALSE
GSM4045543	wide_pointgroup: H-PostMaintenance	tp53: 383.57	alt.tp53: 590.23	gender: Female	ageatsampledate: 50.7	numberoftransplants: 2	transplant: Y	datelastresponse: 40520	responselast: Confirmed CR	dateprogress: .	monthsos: 120	monthspfs: 68	pfsgt18: TRUE	albumin: 4.2	b2m: 1.3	ldh: 202	iss: I	del13qclinicalfish: FALSE	del17pclinicalfish: FALSE	del16qclinicalfish: FALSE	amp1qclinicalfish: FALSE	t_4_14clinicalfish: FALSE	t_11_14clinicalfish: FALSE	hyperdiploidclinicalfish: FALSE	del13qcyto: FALSE	del11qcyto: FALSE	del17pcyto: FALSE	del16qcyto: FALSE	del1p32cyto: FALSE	del1pcyto: FALSE	del1qcyto: FALSE	amp1qcyto: FALSE	myc_8q24cyto: FALSE	x1qpluscyto: TRUE	t_11_14cyto: TRUE	t_12_14cyto: FALSE	t_14_16cyto: FALSE	t_14_20cyto: FALSE	hyperdiploidcyto: FALSE
GSM4045544	wide_pointgroup: B-PostInduction	tp53: 1045.7	alt.tp53: NA	gender: Female	ageatsampledate: 70.7	numberoftransplants: 2	transplant: Y	datelastresponse: 42675	responselast: SD	dateprogress: 40707	monthsos: 121	monthspfs: 37	pfsgt18: TRUE	albumin: 4.3	b2m: 5.5	ldh: 190	iss: III	del13qclinicalfish: FALSE	del17pclinicalfish: FALSE	del16qclinicalfish: FALSE	amp1qclinicalfish: FALSE	t_4_14clinicalfish: FALSE	t_11_14clinicalfish: FALSE	hyperdiploidclinicalfish: FALSE	del13qcyto: FALSE	del11qcyto: FALSE	del17pcyto: FALSE	del16qcyto: FALSE	del1p32cyto: FALSE	del1pcyto: FALSE	del1qcyto: FALSE	amp1qcyto: FALSE	myc_8q24cyto: FALSE	x1qpluscyto: FALSE	t_11_14cyto: FALSE	t_12_14cyto: FALSE	t_14_16cyto: FALSE	t_14_20cyto: FALSE	hyperdiploidcyto: FALSE
GSM4045545	wide_pointgroup: FG-PostConsolidation	tp53: 1784.5	alt.tp53: NA	gender: Male	ageatsampledate: 60.3	numberoftransplants: 2	transplant: Y	datelastresponse: 41428	responselast: Confirmed CR	dateprogress: .	monthsos: 101	monthspfs: 70	pfsgt18: TRUE	albumin: 3.9	b2m: 2.6	ldh: 114	iss: I	del13qclinicalfish: FALSE	del17pclinicalfish: FALSE	del16qclinicalfish: FALSE	amp1qclinicalfish: FALSE	t_4_14clinicalfish: FALSE	t_11_14clinicalfish: FALSE	hyperdiploidclinicalfish: FALSE	del13qcyto: FALSE	del11qcyto: FALSE	del17pcyto: FALSE	del16qcyto: FALSE	del1p32cyto: FALSE	del1pcyto: FALSE	del1qcyto: FALSE	amp1qcyto: FALSE	myc_8q24cyto: FALSE	x1qpluscyto: FALSE	t_11_14cyto: FALSE	t_12_14cyto: FALSE	t_14_16cyto: FALSE	t_14_20cyto: FALSE	hyperdiploidcyto: FALSE
GSM4045546	wide_pointgroup: B-PostInduction	tp53: 1401	alt.tp53: NA	gender: Female	ageatsampledate: 71.1	numberoftransplants: 2	transplant: Y	datelastresponse: 39780	responselast: Confirmed CR	dateprogress: .	monthsos: 6	monthspfs: 6	pfsgt18: FALSE	albumin: 4.09999999999999	b2m: 8.1	ldh: 368	iss: III	del13qclinicalfish: FALSE	del17pclinicalfish: FALSE	del16qclinicalfish: FALSE	amp1qclinicalfish: FALSE	t_4_14clinicalfish: FALSE	t_11_14clinicalfish: FALSE	hyperdiploidclinicalfish: FALSE	del13qcyto: TRUE	del11qcyto: FALSE	del17pcyto: FALSE	del16qcyto: FALSE	del1p32cyto: TRUE	del1pcyto: TRUE	del1qcyto: TRUE	amp1qcyto: FALSE	myc_8q24cyto: FALSE	x1qpluscyto: FALSE	t_11_14cyto: TRUE	t_12_14cyto: FALSE	t_14_16cyto: FALSE	t_14_20cyto: FALSE	hyperdiploidcyto: FALSE
GSM4045547	wide_pointgroup: CDE-PostTransplant	tp53: 1229.8	alt.tp53: NA	gender: Male	ageatsampledate: 51.7	numberoftransplants: 2	transplant: Y	datelastresponse: 40379	responselast: Confirmed NCR	dateprogress: .	monthsos: 101	monthspfs: 29	pfsgt18: TRUE	albumin: 3.2	b2m: 12.2	ldh: 182	iss: III	del13qclinicalfish: FALSE	del17pclinicalfish: FALSE	del16qclinicalfish: FALSE	amp1qclinicalfish: FALSE	t_4_14clinicalfish: FALSE	t_11_14clinicalfish: FALSE	hyperdiploidclinicalfish: FALSE	del13qcyto: FALSE	del11qcyto: FALSE	del17pcyto: FALSE	del16qcyto: FALSE	del1p32cyto: FALSE	del1pcyto: FALSE	del1qcyto: FALSE	amp1qcyto: FALSE	myc_8q24cyto: FALSE	x1qpluscyto: FALSE	t_11_14cyto: FALSE	t_12_14cyto: FALSE	t_14_16cyto: FALSE	t_14_20cyto: FALSE	hyperdiploidcyto: FALSE
GSM4045548	wide_pointgroup: A-BeforeTreatment	tp53: 984.4	alt.tp53: NA	gender: Female	ageatsampledate: 65.9	numberoftransplants: 2	transplant: Y	datelastresponse: 40434	responselast: Confirmed Response	dateprogress: .	monthsos: 122	monthspfs: 28	pfsgt18: TRUE	albumin: 4.5	b2m: 4	ldh: 185	iss: II	del13qclinicalfish: FALSE	del17pclinicalfish: FALSE	del16qclinicalfish: FALSE	amp1qclinicalfish: FALSE	t_4_14clinicalfish: FALSE	t_11_14clinicalfish: FALSE	hyperdiploidclinicalfish: FALSE	del13qcyto: FALSE	del11qcyto: FALSE	del17pcyto: FALSE	del16qcyto: FALSE	del1p32cyto: FALSE	del1pcyto: TRUE	del1qcyto: FALSE	amp1qcyto: FALSE	myc_8q24cyto: FALSE	x1qpluscyto: FALSE	t_11_14cyto: TRUE	t_12_14cyto: FALSE	t_14_16cyto: FALSE	t_14_20cyto: FALSE	hyperdiploidcyto: FALSE
GSM4045549	wide_pointgroup: B-PostInduction	tp53: 246.9	alt.tp53: NA	gender: Female	ageatsampledate: 36.3	numberoftransplants: 1	transplant: Y	datelastresponse: 39743	responselast: Progression	dateprogress: 39722	monthsos: 4	monthspfs: 3	pfsgt18: FALSE	albumin: 3.1	b2m: 7.7	ldh: 1278	iss: III	del13qclinicalfish: FALSE	del17pclinicalfish: FALSE	del16qclinicalfish: FALSE	amp1qclinicalfish: FALSE	t_4_14clinicalfish: FALSE	t_11_14clinicalfish: FALSE	hyperdiploidclinicalfish: FALSE	del13qcyto: TRUE	del11qcyto: FALSE	del17pcyto: TRUE	del16qcyto: FALSE	del1p32cyto: TRUE	del1pcyto: TRUE	del1qcyto: TRUE	amp1qcyto: FALSE	myc_8q24cyto: FALSE	x1qpluscyto: FALSE	t_11_14cyto: FALSE	t_12_14cyto: FALSE	t_14_16cyto: FALSE	t_14_20cyto: FALSE	hyperdiploidcyto: FALSE
GSM4045550	wide_pointgroup: B-PostInduction	tp53: 1445.6	alt.tp53: NA	gender: Female	ageatsampledate: 64.5	numberoftransplants: 2	transplant: Y	datelastresponse: 40631	responselast: Not Evaluable	dateprogress: .	monthsos: 116	monthspfs: 34	pfsgt18: TRUE	albumin: 3.8	b2m: 2.2	ldh: 136	iss: I	del13qclinicalfish: FALSE	del17pclinicalfish: FALSE	del16qclinicalfish: FALSE	amp1qclinicalfish: FALSE	t_4_14clinicalfish: FALSE	t_11_14clinicalfish: FALSE	hyperdiploidclinicalfish: FALSE	del13qcyto: FALSE	del11qcyto: FALSE	del17pcyto: FALSE	del16qcyto: FALSE	del1p32cyto: FALSE	del1pcyto: FALSE	del1qcyto: FALSE	amp1qcyto: FALSE	myc_8q24cyto: FALSE	x1qpluscyto: FALSE	t_11_14cyto: FALSE	t_12_14cyto: FALSE	t_14_16cyto: FALSE	t_14_20cyto: FALSE	hyperdiploidcyto: FALSE
GSM4045551	wide_pointgroup: B-PostInduction	tp53: 1018.8	alt.tp53: NA	gender: Female	ageatsampledate: 49.3	numberoftransplants: 2	transplant: Y	datelastresponse: 39972	responselast: Confirmed NCR	dateprogress: .	monthsos: 61	monthspfs: 11	pfsgt18: FALSE	albumin: 3.8	b2m: 3.3	ldh: 115	iss: I	del13qclinicalfish: FALSE	del17pclinicalfish: FALSE	del16qclinicalfish: FALSE	amp1qclinicalfish: FALSE	t_4_14clinicalfish: FALSE	t_11_14clinicalfish: FALSE	hyperdiploidclinicalfish: FALSE	del13qcyto: FALSE	del11qcyto: FALSE	del17pcyto: FALSE	del16qcyto: FALSE	del1p32cyto: FALSE	del1pcyto: FALSE	del1qcyto: FALSE	amp1qcyto: FALSE	myc_8q24cyto: FALSE	x1qpluscyto: FALSE	t_11_14cyto: FALSE	t_12_14cyto: FALSE	t_14_16cyto: FALSE	t_14_20cyto: FALSE	hyperdiploidcyto: FALSE
GSM4045552	wide_pointgroup: B-PostInduction	tp53: 902.7	alt.tp53: NA	gender: Male	ageatsampledate: 58.5	numberoftransplants: 3	transplant: Y	datelastresponse: 40403	responselast: Confirmed CR	dateprogress: .	monthsos: 121	monthspfs: 26	pfsgt18: TRUE	albumin: 2.8	b2m: 3.9	ldh: 129	iss: II	del13qclinicalfish: FALSE	del17pclinicalfish: FALSE	del16qclinicalfish: FALSE	amp1qclinicalfish: FALSE	t_4_14clinicalfish: FALSE	t_11_14clinicalfish: FALSE	hyperdiploidclinicalfish: FALSE	del13qcyto: FALSE	del11qcyto: FALSE	del17pcyto: FALSE	del16qcyto: FALSE	del1p32cyto: FALSE	del1pcyto: FALSE	del1qcyto: FALSE	amp1qcyto: FALSE	myc_8q24cyto: FALSE	x1qpluscyto: FALSE	t_11_14cyto: FALSE	t_12_14cyto: FALSE	t_14_16cyto: FALSE	t_14_20cyto: FALSE	hyperdiploidcyto: FALSE
GSM4045553	wide_pointgroup: H-PostMaintenance	tp53: 659.96	alt.tp53: 1360.18	gender: Male	ageatsampledate: 50.9	numberoftransplants: 2	transplant: Y	datelastresponse: 41065	responselast: Confirmed CR	dateprogress: .	monthsos: 153	monthspfs: 89	pfsgt18: TRUE	albumin: 4.8	b2m: 2.29999999999999	ldh: 140	iss: I	del13qclinicalfish: FALSE	del17pclinicalfish: FALSE	del16qclinicalfish: FALSE	amp1qclinicalfish: FALSE	t_4_14clinicalfish: FALSE	t_11_14clinicalfish: FALSE	hyperdiploidclinicalfish: FALSE	del13qcyto: FALSE	del11qcyto: FALSE	del17pcyto: FALSE	del16qcyto: FALSE	del1p32cyto: FALSE	del1pcyto: FALSE	del1qcyto: FALSE	amp1qcyto: FALSE	myc_8q24cyto: FALSE	x1qpluscyto: FALSE	t_11_14cyto: FALSE	t_12_14cyto: FALSE	t_14_16cyto: FALSE	t_14_20cyto: FALSE	hyperdiploidcyto: FALSE
GSM4045554	wide_pointgroup: H-PostMaintenance	tp53: 264.68	alt.tp53: 333.53	gender: Male	ageatsampledate: 71.2	numberoftransplants: 2	transplant: Y	datelastresponse: 40115	responselast: Confirmed CR	dateprogress: .	monthsos: 48	monthspfs: 43	pfsgt18: TRUE	albumin: 3.3	b2m: 3.3	ldh: 151	iss: II	del13qclinicalfish: FALSE	del17pclinicalfish: FALSE	del16qclinicalfish: FALSE	amp1qclinicalfish: FALSE	t_4_14clinicalfish: FALSE	t_11_14clinicalfish: FALSE	hyperdiploidclinicalfish: FALSE	del13qcyto: FALSE	del11qcyto: FALSE	del17pcyto: FALSE	del16qcyto: FALSE	del1p32cyto: FALSE	del1pcyto: FALSE	del1qcyto: FALSE	amp1qcyto: FALSE	myc_8q24cyto: FALSE	x1qpluscyto: FALSE	t_11_14cyto: FALSE	t_12_14cyto: FALSE	t_14_16cyto: FALSE	t_14_20cyto: FALSE	hyperdiploidcyto: FALSE
GSM4045555	wide_pointgroup: A-BeforeTreatment	tp53: 1414.6	alt.tp53: NA	gender: Female	ageatsampledate: 71.1	numberoftransplants: 2	transplant: Y	datelastresponse: 41858	responselast: Progressive Disease	dateprogress: 41619	monthsos: 80	monthspfs: 67	pfsgt18: TRUE	albumin: 3.4	b2m: 3.7	ldh: 115	iss: II	del13qclinicalfish: FALSE	del17pclinicalfish: FALSE	del16qclinicalfish: FALSE	amp1qclinicalfish: FALSE	t_4_14clinicalfish: FALSE	t_11_14clinicalfish: FALSE	hyperdiploidclinicalfish: FALSE	del13qcyto: TRUE	del11qcyto: FALSE	del17pcyto: FALSE	del16qcyto: FALSE	del1p32cyto: TRUE	del1pcyto: TRUE	del1qcyto: TRUE	amp1qcyto: FALSE	myc_8q24cyto: FALSE	x1qpluscyto: TRUE	t_11_14cyto: FALSE	t_12_14cyto: FALSE	t_14_16cyto: FALSE	t_14_20cyto: FALSE	hyperdiploidcyto: FALSE
GSM4045556	wide_pointgroup: B-PostInduction	tp53: 914.29	alt.tp53: 2245.92	gender: Male	ageatsampledate: 64.3	numberoftransplants: 2	transplant: Y	datelastresponse: 42345	responselast: Progressive Disease	dateprogress: 41513	monthsos: 113	monthspfs: 62	pfsgt18: TRUE	albumin: 3.3	b2m: 6	ldh: 84	iss: III	del13qclinicalfish: FALSE	del17pclinicalfish: FALSE	del16qclinicalfish: FALSE	amp1qclinicalfish: FALSE	t_4_14clinicalfish: FALSE	t_11_14clinicalfish: FALSE	hyperdiploidclinicalfish: FALSE	del13qcyto: FALSE	del11qcyto: FALSE	del17pcyto: FALSE	del16qcyto: FALSE	del1p32cyto: FALSE	del1pcyto: FALSE	del1qcyto: FALSE	amp1qcyto: FALSE	myc_8q24cyto: FALSE	x1qpluscyto: FALSE	t_11_14cyto: FALSE	t_12_14cyto: FALSE	t_14_16cyto: FALSE	t_14_20cyto: FALSE	hyperdiploidcyto: FALSE
GSM4045557	wide_pointgroup: CDE-PostTransplant	tp53: 353.17	alt.tp53: 519.83	gender: Male	ageatsampledate: 57.2	numberoftransplants: 2	transplant: Y	datelastresponse: 41710	responselast: Confirmed CR	dateprogress: .	monthsos: 128	monthspfs: 77	pfsgt18: TRUE	albumin: 4.4	b2m: 2	ldh: 221	iss: I	del13qclinicalfish: FALSE	del17pclinicalfish: FALSE	del16qclinicalfish: FALSE	amp1qclinicalfish: FALSE	t_4_14clinicalfish: FALSE	t_11_14clinicalfish: FALSE	hyperdiploidclinicalfish: FALSE	del13qcyto: FALSE	del11qcyto: FALSE	del17pcyto: FALSE	del16qcyto: FALSE	del1p32cyto: FALSE	del1pcyto: FALSE	del1qcyto: FALSE	amp1qcyto: FALSE	myc_8q24cyto: FALSE	x1qpluscyto: FALSE	t_11_14cyto: FALSE	t_12_14cyto: FALSE	t_14_16cyto: FALSE	t_14_20cyto: FALSE	hyperdiploidcyto: FALSE
GSM4045558	wide_pointgroup: CDE-PostTransplant	tp53: 1301.6	alt.tp53: NA	gender: Female	ageatsampledate: 48.1	numberoftransplants: 2	transplant: Y	datelastresponse: 40197	responselast: Onset CR	dateprogress: .	monthsos: 72	monthspfs: 27	pfsgt18: TRUE	albumin: 4.59999999999999	b2m: 3.6	ldh: 124	iss: II	del13qclinicalfish: FALSE	del17pclinicalfish: FALSE	del16qclinicalfish: FALSE	amp1qclinicalfish: FALSE	t_4_14clinicalfish: FALSE	t_11_14clinicalfish: FALSE	hyperdiploidclinicalfish: FALSE	del13qcyto: FALSE	del11qcyto: FALSE	del17pcyto: FALSE	del16qcyto: FALSE	del1p32cyto: FALSE	del1pcyto: FALSE	del1qcyto: FALSE	amp1qcyto: FALSE	myc_8q24cyto: FALSE	x1qpluscyto: FALSE	t_11_14cyto: FALSE	t_12_14cyto: FALSE	t_14_16cyto: FALSE	t_14_20cyto: FALSE	hyperdiploidcyto: FALSE
GSM4045559	wide_pointgroup: B-PostInduction	tp53: 806.97	alt.tp53: 1853.41	gender: Female	ageatsampledate: 49.9	numberoftransplants: 3	transplant: Y	datelastresponse: 40247	responselast: Confirmed CR	dateprogress: .	monthsos: 121	monthspfs: 20	pfsgt18: TRUE	albumin: 3.9	b2m: 13.5	ldh: 181	iss: III	del13qclinicalfish: FALSE	del17pclinicalfish: FALSE	del16qclinicalfish: FALSE	amp1qclinicalfish: FALSE	t_4_14clinicalfish: FALSE	t_11_14clinicalfish: FALSE	hyperdiploidclinicalfish: FALSE	del13qcyto: FALSE	del11qcyto: FALSE	del17pcyto: FALSE	del16qcyto: FALSE	del1p32cyto: FALSE	del1pcyto: FALSE	del1qcyto: FALSE	amp1qcyto: FALSE	myc_8q24cyto: FALSE	x1qpluscyto: FALSE	t_11_14cyto: FALSE	t_12_14cyto: FALSE	t_14_16cyto: FALSE	t_14_20cyto: FALSE	hyperdiploidcyto: FALSE
GSM4045560	wide_pointgroup: B-PostInduction	tp53: 451.04	alt.tp53: 757.33	gender: Male	ageatsampledate: 53.6	numberoftransplants: 2	transplant: Y	datelastresponse: 41247	responselast: Relapse	dateprogress: 41247	monthsos: 121	monthspfs: 53	pfsgt18: TRUE	albumin: 3.3	b2m: 4.7	ldh: 162	iss: II	del13qclinicalfish: FALSE	del17pclinicalfish: FALSE	del16qclinicalfish: FALSE	amp1qclinicalfish: FALSE	t_4_14clinicalfish: FALSE	t_11_14clinicalfish: FALSE	hyperdiploidclinicalfish: FALSE	del13qcyto: FALSE	del11qcyto: FALSE	del17pcyto: FALSE	del16qcyto: FALSE	del1p32cyto: FALSE	del1pcyto: FALSE	del1qcyto: FALSE	amp1qcyto: FALSE	myc_8q24cyto: FALSE	x1qpluscyto: TRUE	t_11_14cyto: FALSE	t_12_14cyto: FALSE	t_14_16cyto: FALSE	t_14_20cyto: FALSE	hyperdiploidcyto: TRUE
GSM4045561	wide_pointgroup: H-PostMaintenance	tp53: 267.78	alt.tp53: 339.57	gender: Female	ageatsampledate: 57	numberoftransplants: 2	transplant: Y	datelastresponse: 39723	responselast: Stable	dateprogress: 39639	monthsos: 44	monthspfs: 38	pfsgt18: TRUE	albumin: 4.2	b2m: 5.2	ldh: 202	iss: II	del13qclinicalfish: FALSE	del17pclinicalfish: FALSE	del16qclinicalfish: FALSE	amp1qclinicalfish: FALSE	t_4_14clinicalfish: FALSE	t_11_14clinicalfish: FALSE	hyperdiploidclinicalfish: FALSE	del13qcyto: FALSE	del11qcyto: FALSE	del17pcyto: FALSE	del16qcyto: FALSE	del1p32cyto: FALSE	del1pcyto: FALSE	del1qcyto: FALSE	amp1qcyto: FALSE	myc_8q24cyto: FALSE	x1qpluscyto: FALSE	t_11_14cyto: FALSE	t_12_14cyto: FALSE	t_14_16cyto: FALSE	t_14_20cyto: FALSE	hyperdiploidcyto: FALSE
GSM4045562	wide_pointgroup: H-PostMaintenance	tp53: 533.65	alt.tp53: 980.98	gender: Male	ageatsampledate: 67.3	numberoftransplants: 1	transplant: Y	datelastresponse: 40532	responselast: Confirmed CR	dateprogress: .	monthsos: 117	monthspfs: 72	pfsgt18: TRUE	albumin: 3.8	b2m: 3.6	ldh: 134	iss: II	del13qclinicalfish: FALSE	del17pclinicalfish: FALSE	del16qclinicalfish: FALSE	amp1qclinicalfish: FALSE	t_4_14clinicalfish: FALSE	t_11_14clinicalfish: FALSE	hyperdiploidclinicalfish: FALSE	del13qcyto: FALSE	del11qcyto: FALSE	del17pcyto: FALSE	del16qcyto: FALSE	del1p32cyto: FALSE	del1pcyto: FALSE	del1qcyto: FALSE	amp1qcyto: FALSE	myc_8q24cyto: FALSE	x1qpluscyto: FALSE	t_11_14cyto: FALSE	t_12_14cyto: FALSE	t_14_16cyto: FALSE	t_14_20cyto: FALSE	hyperdiploidcyto: FALSE
GSM4045563	wide_pointgroup: CDE-PostTransplant	tp53: 177.81	alt.tp53: 180.86	gender: Female	ageatsampledate: 64.4	numberoftransplants: 2	transplant: Y	datelastresponse: 40050	responselast: Confirmed CR	dateprogress: .	monthsos: 65	monthspfs: 25	pfsgt18: TRUE	albumin: 3.9	b2m: 12.4	ldh: 130	iss: III	del13qclinicalfish: FALSE	del17pclinicalfish: FALSE	del16qclinicalfish: FALSE	amp1qclinicalfish: FALSE	t_4_14clinicalfish: FALSE	t_11_14clinicalfish: FALSE	hyperdiploidclinicalfish: FALSE	del13qcyto: FALSE	del11qcyto: FALSE	del17pcyto: FALSE	del16qcyto: FALSE	del1p32cyto: FALSE	del1pcyto: FALSE	del1qcyto: FALSE	amp1qcyto: FALSE	myc_8q24cyto: FALSE	x1qpluscyto: FALSE	t_11_14cyto: FALSE	t_12_14cyto: FALSE	t_14_16cyto: FALSE	t_14_20cyto: FALSE	hyperdiploidcyto: FALSE
GSM4045564	wide_pointgroup: H-PostMaintenance	tp53: 287.87	alt.tp53: 379.55	gender: Female	ageatsampledate: 59.6	numberoftransplants: 4	transplant: Y	datelastresponse: 42824	responselast: SD	dateprogress: 40945	monthsos: 148	monthspfs: 78	pfsgt18: TRUE	albumin: 4.09999999999999	b2m: 6	ldh: 122	iss: III	del13qclinicalfish: FALSE	del17pclinicalfish: FALSE	del16qclinicalfish: FALSE	amp1qclinicalfish: FALSE	t_4_14clinicalfish: FALSE	t_11_14clinicalfish: FALSE	hyperdiploidclinicalfish: FALSE	del13qcyto: FALSE	del11qcyto: FALSE	del17pcyto: FALSE	del16qcyto: FALSE	del1p32cyto: FALSE	del1pcyto: FALSE	del1qcyto: FALSE	amp1qcyto: FALSE	myc_8q24cyto: FALSE	x1qpluscyto: TRUE	t_11_14cyto: FALSE	t_12_14cyto: FALSE	t_14_16cyto: FALSE	t_14_20cyto: FALSE	hyperdiploidcyto: FALSE
GSM4045565	wide_pointgroup: B-PostInduction	tp53: 92.99	alt.tp53: 66.72	gender: Female	ageatsampledate: 55.1	numberoftransplants: 4	transplant: Y	datelastresponse: 40968	responselast: Progressive Disease	dateprogress: 40607	monthsos: 46	monthspfs: 33	pfsgt18: TRUE	albumin: 2.9	b2m: 8.5	ldh: 666	iss: III	del13qclinicalfish: FALSE	del17pclinicalfish: FALSE	del16qclinicalfish: FALSE	amp1qclinicalfish: FALSE	t_4_14clinicalfish: FALSE	t_11_14clinicalfish: FALSE	hyperdiploidclinicalfish: FALSE	del13qcyto: FALSE	del11qcyto: FALSE	del17pcyto: FALSE	del16qcyto: FALSE	del1p32cyto: FALSE	del1pcyto: FALSE	del1qcyto: FALSE	amp1qcyto: FALSE	myc_8q24cyto: TRUE	x1qpluscyto: FALSE	t_11_14cyto: FALSE	t_12_14cyto: FALSE	t_14_16cyto: FALSE	t_14_20cyto: FALSE	hyperdiploidcyto: FALSE
GSM4045566	wide_pointgroup: CDE-PostTransplant	tp53: 316.38	alt.tp53: 438.88	gender: Male	ageatsampledate: 44.3	numberoftransplants: 2	transplant: Y	datelastresponse: 39889	responselast: Not Evaluable	dateprogress: .	monthsos: 85	monthspfs: 15	pfsgt18: FALSE	albumin: 4.3	b2m: 2	ldh: 149	iss: I	del13qclinicalfish: FALSE	del17pclinicalfish: FALSE	del16qclinicalfish: FALSE	amp1qclinicalfish: FALSE	t_4_14clinicalfish: FALSE	t_11_14clinicalfish: FALSE	hyperdiploidclinicalfish: FALSE	del13qcyto: FALSE	del11qcyto: FALSE	del17pcyto: FALSE	del16qcyto: FALSE	del1p32cyto: FALSE	del1pcyto: FALSE	del1qcyto: FALSE	amp1qcyto: FALSE	myc_8q24cyto: FALSE	x1qpluscyto: FALSE	t_11_14cyto: FALSE	t_12_14cyto: FALSE	t_14_16cyto: FALSE	t_14_20cyto: FALSE	hyperdiploidcyto: FALSE
GSM4045567	wide_pointgroup: H-PostMaintenance	tp53: 389.68	alt.tp53: 604.76	gender: Male	ageatsampledate: 61.3	numberoftransplants: 2	transplant: Y	datelastresponse: 41887	responselast: Progressive Disease	dateprogress: 40464	monthsos: 169	monthspfs: 76	pfsgt18: TRUE	albumin: 3.8	b2m: 2.4	ldh: 104	iss: I	del13qclinicalfish: FALSE	del17pclinicalfish: FALSE	del16qclinicalfish: FALSE	amp1qclinicalfish: FALSE	t_4_14clinicalfish: FALSE	t_11_14clinicalfish: FALSE	hyperdiploidclinicalfish: FALSE	del13qcyto: FALSE	del11qcyto: FALSE	del17pcyto: FALSE	del16qcyto: FALSE	del1p32cyto: FALSE	del1pcyto: FALSE	del1qcyto: FALSE	amp1qcyto: FALSE	myc_8q24cyto: FALSE	x1qpluscyto: FALSE	t_11_14cyto: FALSE	t_12_14cyto: FALSE	t_14_16cyto: FALSE	t_14_20cyto: FALSE	hyperdiploidcyto: FALSE
GSM4045568	wide_pointgroup: H-PostMaintenance	tp53: 319.32	alt.tp53: 445.18	gender: Female	ageatsampledate: 43	numberoftransplants: 2	transplant: Y	datelastresponse: 40408	responselast: Confirmed CR	dateprogress: .	monthsos: 147	monthspfs: 52	pfsgt18: TRUE	albumin: 3.6	b2m: 2.8	ldh: 160	iss: I	del13qclinicalfish: FALSE	del17pclinicalfish: FALSE	del16qclinicalfish: FALSE	amp1qclinicalfish: FALSE	t_4_14clinicalfish: FALSE	t_11_14clinicalfish: FALSE	hyperdiploidclinicalfish: FALSE	del13qcyto: FALSE	del11qcyto: FALSE	del17pcyto: FALSE	del16qcyto: FALSE	del1p32cyto: FALSE	del1pcyto: FALSE	del1qcyto: FALSE	amp1qcyto: FALSE	myc_8q24cyto: FALSE	x1qpluscyto: FALSE	t_11_14cyto: FALSE	t_12_14cyto: FALSE	t_14_16cyto: FALSE	t_14_20cyto: FALSE	hyperdiploidcyto: FALSE
GSM4045569	wide_pointgroup: CDE-PostTransplant	tp53: 1417.2	alt.tp53: NA	gender: Male	ageatsampledate: 65.4	numberoftransplants: 1	transplant: Y	datelastresponse: 39771	responselast: Stable	dateprogress: .	monthsos: 62	monthspfs: 7	pfsgt18: FALSE	albumin: 4.3	b2m: 4.59999999999999	ldh: 265	iss: II	del13qclinicalfish: FALSE	del17pclinicalfish: FALSE	del16qclinicalfish: FALSE	amp1qclinicalfish: FALSE	t_4_14clinicalfish: FALSE	t_11_14clinicalfish: FALSE	hyperdiploidclinicalfish: FALSE	del13qcyto: FALSE	del11qcyto: FALSE	del17pcyto: FALSE	del16qcyto: FALSE	del1p32cyto: FALSE	del1pcyto: FALSE	del1qcyto: FALSE	amp1qcyto: FALSE	myc_8q24cyto: FALSE	x1qpluscyto: FALSE	t_11_14cyto: FALSE	t_12_14cyto: FALSE	t_14_16cyto: FALSE	t_14_20cyto: FALSE	hyperdiploidcyto: FALSE
GSM4045570	wide_pointgroup: H-PostMaintenance	tp53: 204.86	alt.tp53: 224.89	gender: Male	ageatsampledate: 65.3	numberoftransplants: 2	transplant: Y	datelastresponse: 40931	responselast: Confirmed CR	dateprogress: .	monthsos: 129	monthspfs: 77	pfsgt18: TRUE	albumin: 4.8	b2m: 4.7	ldh: 82	iss: II	del13qclinicalfish: FALSE	del17pclinicalfish: FALSE	del16qclinicalfish: FALSE	amp1qclinicalfish: FALSE	t_4_14clinicalfish: FALSE	t_11_14clinicalfish: FALSE	hyperdiploidclinicalfish: FALSE	del13qcyto: FALSE	del11qcyto: FALSE	del17pcyto: FALSE	del16qcyto: FALSE	del1p32cyto: FALSE	del1pcyto: FALSE	del1qcyto: FALSE	amp1qcyto: FALSE	myc_8q24cyto: FALSE	x1qpluscyto: FALSE	t_11_14cyto: FALSE	t_12_14cyto: FALSE	t_14_16cyto: FALSE	t_14_20cyto: FALSE	hyperdiploidcyto: FALSE
GSM4045571	wide_pointgroup: B-PostInduction	tp53: 444.08	alt.tp53: 739.44	gender: Male	ageatsampledate: 67.6	numberoftransplants: 1	transplant: Y	datelastresponse: 40225	responselast: Relapse	dateprogress: 40225	monthsos: 21	monthspfs: 18	pfsgt18: FALSE	albumin: 3.5	b2m: 3.2	ldh: 143	iss: I	del13qclinicalfish: FALSE	del17pclinicalfish: FALSE	del16qclinicalfish: FALSE	amp1qclinicalfish: FALSE	t_4_14clinicalfish: FALSE	t_11_14clinicalfish: FALSE	hyperdiploidclinicalfish: FALSE	del13qcyto: FALSE	del11qcyto: FALSE	del17pcyto: FALSE	del16qcyto: FALSE	del1p32cyto: FALSE	del1pcyto: FALSE	del1qcyto: FALSE	amp1qcyto: FALSE	myc_8q24cyto: FALSE	x1qpluscyto: FALSE	t_11_14cyto: FALSE	t_12_14cyto: FALSE	t_14_16cyto: FALSE	t_14_20cyto: FALSE	hyperdiploidcyto: FALSE
GSM4045572	wide_pointgroup: H-PostMaintenance	tp53: 234.64	alt.tp53: 277.11	gender: Female	ageatsampledate: 56.7	numberoftransplants: 3	transplant: Y	datelastresponse: 40966	responselast: Confirmed CR	dateprogress: .	monthsos: 129	monthspfs: 72	pfsgt18: TRUE	albumin: 4.09999999999999	b2m: 1.8	ldh: 100	iss: I	del13qclinicalfish: FALSE	del17pclinicalfish: FALSE	del16qclinicalfish: FALSE	amp1qclinicalfish: FALSE	t_4_14clinicalfish: FALSE	t_11_14clinicalfish: FALSE	hyperdiploidclinicalfish: FALSE	del13qcyto: FALSE	del11qcyto: FALSE	del17pcyto: FALSE	del16qcyto: FALSE	del1p32cyto: FALSE	del1pcyto: FALSE	del1qcyto: FALSE	amp1qcyto: FALSE	myc_8q24cyto: FALSE	x1qpluscyto: FALSE	t_11_14cyto: FALSE	t_12_14cyto: FALSE	t_14_16cyto: FALSE	t_14_20cyto: FALSE	hyperdiploidcyto: FALSE
GSM4045573	wide_pointgroup: CDE-PostTransplant	tp53: 727.03	alt.tp53: 1578.59	gender: Female	ageatsampledate: 70.2	numberoftransplants: 2	transplant: Y	datelastresponse: 40247	responselast: Confirmed NCR	dateprogress: .	monthsos: 127	monthspfs: 27	pfsgt18: TRUE	albumin: 4.5	b2m: 3.3	ldh: 169	iss: I	del13qclinicalfish: FALSE	del17pclinicalfish: FALSE	del16qclinicalfish: FALSE	amp1qclinicalfish: FALSE	t_4_14clinicalfish: FALSE	t_11_14clinicalfish: FALSE	hyperdiploidclinicalfish: FALSE	del13qcyto: TRUE	del11qcyto: FALSE	del17pcyto: FALSE	del16qcyto: FALSE	del1p32cyto: TRUE	del1pcyto: TRUE	del1qcyto: TRUE	amp1qcyto: FALSE	myc_8q24cyto: FALSE	x1qpluscyto: TRUE	t_11_14cyto: FALSE	t_12_14cyto: FALSE	t_14_16cyto: FALSE	t_14_20cyto: FALSE	hyperdiploidcyto: TRUE
GSM4045574	wide_pointgroup: H-PostMaintenance	tp53: 528.98	alt.tp53: 967.8	gender: Male	ageatsampledate: 66.8	numberoftransplants: 2	transplant: Y	datelastresponse: 41001	responselast: Confirmed CR	dateprogress: .	monthsos: 146	monthspfs: 71	pfsgt18: TRUE	albumin: 4.2	b2m: 2.8	ldh: 143	iss: I	del13qclinicalfish: FALSE	del17pclinicalfish: FALSE	del16qclinicalfish: FALSE	amp1qclinicalfish: FALSE	t_4_14clinicalfish: FALSE	t_11_14clinicalfish: FALSE	hyperdiploidclinicalfish: FALSE	del13qcyto: FALSE	del11qcyto: FALSE	del17pcyto: FALSE	del16qcyto: FALSE	del1p32cyto: FALSE	del1pcyto: FALSE	del1qcyto: FALSE	amp1qcyto: FALSE	myc_8q24cyto: FALSE	x1qpluscyto: FALSE	t_11_14cyto: FALSE	t_12_14cyto: FALSE	t_14_16cyto: FALSE	t_14_20cyto: FALSE	hyperdiploidcyto: FALSE
GSM4045575	wide_pointgroup: H-PostMaintenance	tp53: 168.69	alt.tp53: 166.78	gender: Female	ageatsampledate: 47.9	numberoftransplants: 3	transplant: Y	datelastresponse: 41029	responselast: Complete Response	dateprogress: 40813	monthsos: 169	monthspfs: 91	pfsgt18: TRUE	albumin: 4.7	b2m: 1.5	ldh: 181	iss: I	del13qclinicalfish: FALSE	del17pclinicalfish: FALSE	del16qclinicalfish: FALSE	amp1qclinicalfish: FALSE	t_4_14clinicalfish: FALSE	t_11_14clinicalfish: FALSE	hyperdiploidclinicalfish: FALSE	del13qcyto: FALSE	del11qcyto: FALSE	del17pcyto: FALSE	del16qcyto: FALSE	del1p32cyto: FALSE	del1pcyto: FALSE	del1qcyto: FALSE	amp1qcyto: FALSE	myc_8q24cyto: FALSE	x1qpluscyto: FALSE	t_11_14cyto: FALSE	t_12_14cyto: FALSE	t_14_16cyto: FALSE	t_14_20cyto: FALSE	hyperdiploidcyto: FALSE
GSM4045576	wide_pointgroup: CDE-PostTransplant	tp53: 388.96	alt.tp53: 603.05	gender: Female	ageatsampledate: 60.9	numberoftransplants: 2	transplant: Y	datelastresponse: 39836	responselast: Onset NCR	dateprogress: .	monthsos: 8	monthspfs: 8	pfsgt18: FALSE	albumin: 4.7	b2m: 4.8	ldh: 163	iss: II	del13qclinicalfish: FALSE	del17pclinicalfish: FALSE	del16qclinicalfish: FALSE	amp1qclinicalfish: FALSE	t_4_14clinicalfish: FALSE	t_11_14clinicalfish: FALSE	hyperdiploidclinicalfish: FALSE	del13qcyto: FALSE	del11qcyto: FALSE	del17pcyto: FALSE	del16qcyto: FALSE	del1p32cyto: FALSE	del1pcyto: FALSE	del1qcyto: FALSE	amp1qcyto: FALSE	myc_8q24cyto: FALSE	x1qpluscyto: FALSE	t_11_14cyto: FALSE	t_12_14cyto: FALSE	t_14_16cyto: FALSE	t_14_20cyto: FALSE	hyperdiploidcyto: FALSE
GSM4045577	wide_pointgroup: CDE-PostTransplant	tp53: 246.12	alt.tp53: 298.24	gender: Male	ageatsampledate: 69.2	numberoftransplants: 2	transplant: Y	datelastresponse: 42171	responselast: Confirmed CR	dateprogress: .	monthsos: 125	monthspfs: 88	pfsgt18: TRUE	albumin: 4.4	b2m: 5.9	ldh: 161	iss: III	del13qclinicalfish: FALSE	del17pclinicalfish: FALSE	del16qclinicalfish: FALSE	amp1qclinicalfish: FALSE	t_4_14clinicalfish: FALSE	t_11_14clinicalfish: FALSE	hyperdiploidclinicalfish: FALSE	del13qcyto: FALSE	del11qcyto: FALSE	del17pcyto: FALSE	del16qcyto: FALSE	del1p32cyto: FALSE	del1pcyto: FALSE	del1qcyto: FALSE	amp1qcyto: FALSE	myc_8q24cyto: FALSE	x1qpluscyto: FALSE	t_11_14cyto: FALSE	t_12_14cyto: FALSE	t_14_16cyto: FALSE	t_14_20cyto: FALSE	hyperdiploidcyto: FALSE
GSM4045578	wide_pointgroup: FG-PostConsolidation	tp53: 790.68	alt.tp53: 1796.15	gender: Male	ageatsampledate: 58.2	numberoftransplants: 2	transplant: Y	datelastresponse: 41428	responselast: Confirmed CR	dateprogress: .	monthsos: 133	monthspfs: 73	pfsgt18: TRUE	albumin: 4.4	b2m: 1.6	ldh: 159	iss: I	del13qclinicalfish: FALSE	del17pclinicalfish: FALSE	del16qclinicalfish: FALSE	amp1qclinicalfish: FALSE	t_4_14clinicalfish: FALSE	t_11_14clinicalfish: FALSE	hyperdiploidclinicalfish: FALSE	del13qcyto: FALSE	del11qcyto: FALSE	del17pcyto: FALSE	del16qcyto: FALSE	del1p32cyto: FALSE	del1pcyto: FALSE	del1qcyto: FALSE	amp1qcyto: FALSE	myc_8q24cyto: FALSE	x1qpluscyto: FALSE	t_11_14cyto: FALSE	t_12_14cyto: FALSE	t_14_16cyto: FALSE	t_14_20cyto: FALSE	hyperdiploidcyto: FALSE
GSM4045579	wide_pointgroup: H-PostMaintenance	tp53: 174.56	alt.tp53: 175.8	gender: Female	ageatsampledate: 66.3	numberoftransplants: 3	transplant: Y	datelastresponse: 40933	responselast: Confirmed CR	dateprogress: .	monthsos: 156	monthspfs: 79	pfsgt18: TRUE	albumin: 4.2	b2m: 1.7	ldh: 135	iss: I	del13qclinicalfish: FALSE	del17pclinicalfish: FALSE	del16qclinicalfish: FALSE	amp1qclinicalfish: FALSE	t_4_14clinicalfish: FALSE	t_11_14clinicalfish: FALSE	hyperdiploidclinicalfish: FALSE	del13qcyto: FALSE	del11qcyto: FALSE	del17pcyto: FALSE	del16qcyto: FALSE	del1p32cyto: FALSE	del1pcyto: FALSE	del1qcyto: FALSE	amp1qcyto: FALSE	myc_8q24cyto: FALSE	x1qpluscyto: FALSE	t_11_14cyto: FALSE	t_12_14cyto: FALSE	t_14_16cyto: FALSE	t_14_20cyto: FALSE	hyperdiploidcyto: FALSE
GSM4045580	wide_pointgroup: FG-PostConsolidation	tp53: 316.96	alt.tp53: 440.13	gender: Male	ageatsampledate: 56.2	numberoftransplants: 2	transplant: Y	datelastresponse: 40246	responselast: Onset NCR	dateprogress: .	monthsos: 120	monthspfs: 28	pfsgt18: TRUE	albumin: 4	b2m: 3.3	ldh: 130	iss: I	del13qclinicalfish: FALSE	del17pclinicalfish: FALSE	del16qclinicalfish: FALSE	amp1qclinicalfish: FALSE	t_4_14clinicalfish: FALSE	t_11_14clinicalfish: FALSE	hyperdiploidclinicalfish: FALSE	del13qcyto: FALSE	del11qcyto: FALSE	del17pcyto: FALSE	del16qcyto: FALSE	del1p32cyto: FALSE	del1pcyto: FALSE	del1qcyto: FALSE	amp1qcyto: FALSE	myc_8q24cyto: FALSE	x1qpluscyto: FALSE	t_11_14cyto: FALSE	t_12_14cyto: FALSE	t_14_16cyto: FALSE	t_14_20cyto: FALSE	hyperdiploidcyto: FALSE
GSM4045581	wide_pointgroup: FG-PostConsolidation	tp53: 402.59	alt.tp53: 635.86	gender: Female	ageatsampledate: 59.1	numberoftransplants: 2	transplant: Y	datelastresponse: 41225	responselast: Progressive Disease	dateprogress: 40883	monthsos: 70	monthspfs: 55	pfsgt18: TRUE	albumin: 3.5	b2m: 3	ldh: 92	iss: I	del13qclinicalfish: FALSE	del17pclinicalfish: FALSE	del16qclinicalfish: FALSE	amp1qclinicalfish: FALSE	t_4_14clinicalfish: FALSE	t_11_14clinicalfish: FALSE	hyperdiploidclinicalfish: FALSE	del13qcyto: FALSE	del11qcyto: FALSE	del17pcyto: FALSE	del16qcyto: FALSE	del1p32cyto: FALSE	del1pcyto: FALSE	del1qcyto: FALSE	amp1qcyto: FALSE	myc_8q24cyto: FALSE	x1qpluscyto: FALSE	t_11_14cyto: FALSE	t_12_14cyto: FALSE	t_14_16cyto: FALSE	t_14_20cyto: FALSE	hyperdiploidcyto: FALSE
GSM4045582	wide_pointgroup: A-BeforeTreatment	tp53: 1679.8	alt.tp53: NA	gender: Female	ageatsampledate: 55.1	numberoftransplants: 4	transplant: Y	datelastresponse: 40968	responselast: Progressive Disease	dateprogress: 40607	monthsos: 46	monthspfs: 33	pfsgt18: TRUE	albumin: 2.9	b2m: 8.5	ldh: 666	iss: III	del13qclinicalfish: FALSE	del17pclinicalfish: FALSE	del16qclinicalfish: FALSE	amp1qclinicalfish: FALSE	t_4_14clinicalfish: FALSE	t_11_14clinicalfish: FALSE	hyperdiploidclinicalfish: FALSE	del13qcyto: FALSE	del11qcyto: FALSE	del17pcyto: FALSE	del16qcyto: FALSE	del1p32cyto: FALSE	del1pcyto: FALSE	del1qcyto: FALSE	amp1qcyto: FALSE	myc_8q24cyto: TRUE	x1qpluscyto: FALSE	t_11_14cyto: FALSE	t_12_14cyto: FALSE	t_14_16cyto: FALSE	t_14_20cyto: FALSE	hyperdiploidcyto: FALSE
GSM4045583	wide_pointgroup: A-BeforeTreatment	tp53: 1420.4	alt.tp53: NA	gender: Female	ageatsampledate: 59	numberoftransplants: 3	transplant: Y	datelastresponse: 40274	responselast: Confirmed CR	dateprogress: .	monthsos: 121	monthspfs: 21	pfsgt18: TRUE	albumin: 3.6	b2m: 4.9	ldh: 165	iss: II	del13qclinicalfish: FALSE	del17pclinicalfish: FALSE	del16qclinicalfish: FALSE	amp1qclinicalfish: FALSE	t_4_14clinicalfish: FALSE	t_11_14clinicalfish: FALSE	hyperdiploidclinicalfish: FALSE	del13qcyto: FALSE	del11qcyto: FALSE	del17pcyto: FALSE	del16qcyto: FALSE	del1p32cyto: FALSE	del1pcyto: FALSE	del1qcyto: FALSE	amp1qcyto: FALSE	myc_8q24cyto: FALSE	x1qpluscyto: FALSE	t_11_14cyto: FALSE	t_12_14cyto: FALSE	t_14_16cyto: FALSE	t_14_20cyto: FALSE	hyperdiploidcyto: FALSE
GSM4045584	wide_pointgroup: H-PostMaintenance	tp53: 429.55	alt.tp53: 702.55	gender: Female	ageatsampledate: 59.4	numberoftransplants: 2	transplant: Y	datelastresponse: 40980	responselast: Confirmed CR	dateprogress: .	monthsos: 145	monthspfs: 70	pfsgt18: TRUE	albumin: 3.6	b2m: 2.7	ldh: 187	iss: I	del13qclinicalfish: FALSE	del17pclinicalfish: FALSE	del16qclinicalfish: FALSE	amp1qclinicalfish: FALSE	t_4_14clinicalfish: FALSE	t_11_14clinicalfish: FALSE	hyperdiploidclinicalfish: FALSE	del13qcyto: FALSE	del11qcyto: FALSE	del17pcyto: FALSE	del16qcyto: FALSE	del1p32cyto: FALSE	del1pcyto: FALSE	del1qcyto: FALSE	amp1qcyto: FALSE	myc_8q24cyto: FALSE	x1qpluscyto: FALSE	t_11_14cyto: FALSE	t_12_14cyto: FALSE	t_14_16cyto: FALSE	t_14_20cyto: FALSE	hyperdiploidcyto: FALSE
GSM4045585	wide_pointgroup: CDE-PostTransplant	tp53: 409.43	alt.tp53: 652.55	gender: Male	ageatsampledate: 69.5	numberoftransplants: 3	transplant: Y	datelastresponse: 40946	responselast: Confirmed CR	dateprogress: .	monthsos: 123	monthspfs: 48	pfsgt18: TRUE	albumin: 4.3	b2m: 4.7	ldh: 140	iss: II	del13qclinicalfish: FALSE	del17pclinicalfish: FALSE	del16qclinicalfish: FALSE	amp1qclinicalfish: FALSE	t_4_14clinicalfish: FALSE	t_11_14clinicalfish: FALSE	hyperdiploidclinicalfish: FALSE	del13qcyto: FALSE	del11qcyto: FALSE	del17pcyto: FALSE	del16qcyto: FALSE	del1p32cyto: FALSE	del1pcyto: FALSE	del1qcyto: FALSE	amp1qcyto: FALSE	myc_8q24cyto: FALSE	x1qpluscyto: FALSE	t_11_14cyto: FALSE	t_12_14cyto: FALSE	t_14_16cyto: FALSE	t_14_20cyto: FALSE	hyperdiploidcyto: FALSE
GSM4045586	wide_pointgroup: A-BeforeTreatment	tp53: 816.1	alt.tp53: NA	gender: Female	ageatsampledate: 49.9	numberoftransplants: 3	transplant: Y	datelastresponse: 40247	responselast: Confirmed CR	dateprogress: .	monthsos: 121	monthspfs: 20	pfsgt18: TRUE	albumin: 3.9	b2m: 13.5	ldh: 181	iss: III	del13qclinicalfish: FALSE	del17pclinicalfish: FALSE	del16qclinicalfish: FALSE	amp1qclinicalfish: FALSE	t_4_14clinicalfish: FALSE	t_11_14clinicalfish: FALSE	hyperdiploidclinicalfish: FALSE	del13qcyto: FALSE	del11qcyto: FALSE	del17pcyto: FALSE	del16qcyto: FALSE	del1p32cyto: FALSE	del1pcyto: FALSE	del1qcyto: FALSE	amp1qcyto: FALSE	myc_8q24cyto: FALSE	x1qpluscyto: FALSE	t_11_14cyto: FALSE	t_12_14cyto: FALSE	t_14_16cyto: FALSE	t_14_20cyto: FALSE	hyperdiploidcyto: FALSE
GSM4045587	wide_pointgroup: A-BeforeTreatment	tp53: 1329.5	alt.tp53: NA	gender: Male	ageatsampledate: 58.5	numberoftransplants: 3	transplant: Y	datelastresponse: 40403	responselast: Confirmed CR	dateprogress: .	monthsos: 121	monthspfs: 26	pfsgt18: TRUE	albumin: 2.8	b2m: 3.9	ldh: 129	iss: II	del13qclinicalfish: FALSE	del17pclinicalfish: FALSE	del16qclinicalfish: FALSE	amp1qclinicalfish: FALSE	t_4_14clinicalfish: FALSE	t_11_14clinicalfish: FALSE	hyperdiploidclinicalfish: FALSE	del13qcyto: FALSE	del11qcyto: FALSE	del17pcyto: FALSE	del16qcyto: FALSE	del1p32cyto: FALSE	del1pcyto: FALSE	del1qcyto: FALSE	amp1qcyto: FALSE	myc_8q24cyto: FALSE	x1qpluscyto: FALSE	t_11_14cyto: FALSE	t_12_14cyto: FALSE	t_14_16cyto: FALSE	t_14_20cyto: FALSE	hyperdiploidcyto: FALSE
GSM4045588	wide_pointgroup: H-PostMaintenance	tp53: 248.87	alt.tp53: 303.38	gender: Male	ageatsampledate: 61.5	numberoftransplants: 2	transplant: Y	datelastresponse: 40680	responselast: Confirmed CR	dateprogress: .	monthsos: 165	monthspfs: 84	pfsgt18: TRUE	albumin: 3.9	b2m: 3.2	ldh: 162	iss: I	del13qclinicalfish: FALSE	del17pclinicalfish: FALSE	del16qclinicalfish: FALSE	amp1qclinicalfish: FALSE	t_4_14clinicalfish: FALSE	t_11_14clinicalfish: FALSE	hyperdiploidclinicalfish: FALSE	del13qcyto: FALSE	del11qcyto: FALSE	del17pcyto: FALSE	del16qcyto: FALSE	del1p32cyto: FALSE	del1pcyto: FALSE	del1qcyto: FALSE	amp1qcyto: FALSE	myc_8q24cyto: FALSE	x1qpluscyto: TRUE	t_11_14cyto: FALSE	t_12_14cyto: FALSE	t_14_16cyto: FALSE	t_14_20cyto: FALSE	hyperdiploidcyto: FALSE
GSM4045589	wide_pointgroup: CDE-PostTransplant	tp53: 388.07	alt.tp53: 600.92	gender: Female	ageatsampledate: 72.8	numberoftransplants: 2	transplant: Y	datelastresponse: 41655	responselast: SD	dateprogress: 41368	monthsos: 70	monthspfs: 59	pfsgt18: TRUE	albumin: 3.4	b2m: 13.6	ldh: 216	iss: III	del13qclinicalfish: FALSE	del17pclinicalfish: FALSE	del16qclinicalfish: FALSE	amp1qclinicalfish: FALSE	t_4_14clinicalfish: FALSE	t_11_14clinicalfish: FALSE	hyperdiploidclinicalfish: FALSE	del13qcyto: FALSE	del11qcyto: FALSE	del17pcyto: FALSE	del16qcyto: FALSE	del1p32cyto: FALSE	del1pcyto: FALSE	del1qcyto: FALSE	amp1qcyto: FALSE	myc_8q24cyto: FALSE	x1qpluscyto: FALSE	t_11_14cyto: FALSE	t_12_14cyto: FALSE	t_14_16cyto: FALSE	t_14_20cyto: FALSE	hyperdiploidcyto: FALSE
GSM4045590	wide_pointgroup: H-PostMaintenance	tp53: 301.64	alt.tp53: 407.84	gender: Male	ageatsampledate: 52.6	numberoftransplants: 2	transplant: Y	datelastresponse: 42758	responselast: SD	dateprogress: 42044	monthsos: 155	monthspfs: 120	pfsgt18: TRUE	albumin: 3.4	b2m: 5.3	ldh: 127	iss: II	del13qclinicalfish: FALSE	del17pclinicalfish: FALSE	del16qclinicalfish: FALSE	amp1qclinicalfish: FALSE	t_4_14clinicalfish: FALSE	t_11_14clinicalfish: FALSE	hyperdiploidclinicalfish: FALSE	del13qcyto: FALSE	del11qcyto: FALSE	del17pcyto: TRUE	del16qcyto: FALSE	del1p32cyto: FALSE	del1pcyto: TRUE	del1qcyto: FALSE	amp1qcyto: FALSE	myc_8q24cyto: FALSE	x1qpluscyto: TRUE	t_11_14cyto: FALSE	t_12_14cyto: FALSE	t_14_16cyto: FALSE	t_14_20cyto: FALSE	hyperdiploidcyto: TRUE
GSM4045591	wide_pointgroup: CDE-PostTransplant	tp53: 341	alt.tp53: 492.52	gender: Male	ageatsampledate: 53.6	numberoftransplants: 2	transplant: Y	datelastresponse: 41247	responselast: Relapse	dateprogress: 41247	monthsos: 121	monthspfs: 53	pfsgt18: TRUE	albumin: 3.3	b2m: 4.7	ldh: 162	iss: II	del13qclinicalfish: FALSE	del17pclinicalfish: FALSE	del16qclinicalfish: FALSE	amp1qclinicalfish: FALSE	t_4_14clinicalfish: FALSE	t_11_14clinicalfish: FALSE	hyperdiploidclinicalfish: FALSE	del13qcyto: FALSE	del11qcyto: FALSE	del17pcyto: FALSE	del16qcyto: FALSE	del1p32cyto: FALSE	del1pcyto: FALSE	del1qcyto: FALSE	amp1qcyto: FALSE	myc_8q24cyto: FALSE	x1qpluscyto: TRUE	t_11_14cyto: FALSE	t_12_14cyto: FALSE	t_14_16cyto: FALSE	t_14_20cyto: FALSE	hyperdiploidcyto: TRUE
GSM4045592	wide_pointgroup: H-PostMaintenance	tp53: 561.68	alt.tp53: 1061.37	gender: Male	ageatsampledate: 56.1	numberoftransplants: 5	transplant: Y	datelastresponse: 41652	responselast: Progressive Disease	dateprogress: 40892	monthsos: 135	monthspfs: 85	pfsgt18: TRUE	albumin: 3.7	b2m: 3.8	ldh: 78	iss: II	del13qclinicalfish: FALSE	del17pclinicalfish: FALSE	del16qclinicalfish: FALSE	amp1qclinicalfish: FALSE	t_4_14clinicalfish: FALSE	t_11_14clinicalfish: FALSE	hyperdiploidclinicalfish: FALSE	del13qcyto: FALSE	del11qcyto: FALSE	del17pcyto: FALSE	del16qcyto: FALSE	del1p32cyto: FALSE	del1pcyto: FALSE	del1qcyto: FALSE	amp1qcyto: FALSE	myc_8q24cyto: FALSE	x1qpluscyto: FALSE	t_11_14cyto: FALSE	t_12_14cyto: FALSE	t_14_16cyto: FALSE	t_14_20cyto: FALSE	hyperdiploidcyto: FALSE
GSM4045593	wide_pointgroup: A-BeforeTreatment	tp53: 922.2	alt.tp53: NA	gender: Male	ageatsampledate: 45.4	numberoftransplants: 2	transplant: Y	datelastresponse: 41415	responselast: sCR	dateprogress: .	monthsos: 111	monthspfs: 50	pfsgt18: TRUE	albumin: 3.5	b2m: 2.29999999999999	ldh: 151	iss: I	del13qclinicalfish: FALSE	del17pclinicalfish: FALSE	del16qclinicalfish: FALSE	amp1qclinicalfish: FALSE	t_4_14clinicalfish: FALSE	t_11_14clinicalfish: FALSE	hyperdiploidclinicalfish: FALSE	del13qcyto: FALSE	del11qcyto: FALSE	del17pcyto: FALSE	del16qcyto: FALSE	del1p32cyto: FALSE	del1pcyto: FALSE	del1qcyto: FALSE	amp1qcyto: FALSE	myc_8q24cyto: FALSE	x1qpluscyto: FALSE	t_11_14cyto: FALSE	t_12_14cyto: FALSE	t_14_16cyto: FALSE	t_14_20cyto: FALSE	hyperdiploidcyto: FALSE
GSM4045594	wide_pointgroup: CDE-PostTransplant	tp53: 256.21	alt.tp53: 317.25	gender: Female	ageatsampledate: 64.5	numberoftransplants: 2	transplant: Y	datelastresponse: 40631	responselast: Not Evaluable	dateprogress: .	monthsos: 116	monthspfs: 34	pfsgt18: TRUE	albumin: 3.8	b2m: 2.2	ldh: 136	iss: I	del13qclinicalfish: FALSE	del17pclinicalfish: FALSE	del16qclinicalfish: FALSE	amp1qclinicalfish: FALSE	t_4_14clinicalfish: FALSE	t_11_14clinicalfish: FALSE	hyperdiploidclinicalfish: FALSE	del13qcyto: FALSE	del11qcyto: FALSE	del17pcyto: FALSE	del16qcyto: FALSE	del1p32cyto: FALSE	del1pcyto: FALSE	del1qcyto: FALSE	amp1qcyto: FALSE	myc_8q24cyto: FALSE	x1qpluscyto: FALSE	t_11_14cyto: FALSE	t_12_14cyto: FALSE	t_14_16cyto: FALSE	t_14_20cyto: FALSE	hyperdiploidcyto: FALSE
GSM4045595	wide_pointgroup: FG-PostConsolidation	tp53: 439.64	alt.tp53: 728.09	gender: Female	ageatsampledate: 44	numberoftransplants: 2	transplant: Y	datelastresponse: 40855	responselast: Complete Response	dateprogress: .	monthsos: 124	monthspfs: 47	pfsgt18: TRUE	albumin: 3.3	b2m: 1.7	ldh: 156	iss: II	del13qclinicalfish: FALSE	del17pclinicalfish: FALSE	del16qclinicalfish: FALSE	amp1qclinicalfish: FALSE	t_4_14clinicalfish: FALSE	t_11_14clinicalfish: FALSE	hyperdiploidclinicalfish: FALSE	del13qcyto: FALSE	del11qcyto: FALSE	del17pcyto: FALSE	del16qcyto: FALSE	del1p32cyto: FALSE	del1pcyto: FALSE	del1qcyto: FALSE	amp1qcyto: FALSE	myc_8q24cyto: FALSE	x1qpluscyto: FALSE	t_11_14cyto: FALSE	t_12_14cyto: FALSE	t_14_16cyto: FALSE	t_14_20cyto: FALSE	hyperdiploidcyto: FALSE
GSM4045596	wide_pointgroup: FG-PostConsolidation	tp53: 385.04	alt.tp53: 593.71	gender: Female	ageatsampledate: 45.6	numberoftransplants: 2	transplant: Y	datelastresponse: 40862	responselast: Confirmed CR	dateprogress: .	monthsos: 130	monthspfs: 51	pfsgt18: TRUE	albumin: 4.2	b2m: 6.2	ldh: 190	iss: III	del13qclinicalfish: FALSE	del17pclinicalfish: FALSE	del16qclinicalfish: FALSE	amp1qclinicalfish: FALSE	t_4_14clinicalfish: FALSE	t_11_14clinicalfish: FALSE	hyperdiploidclinicalfish: FALSE	del13qcyto: TRUE	del11qcyto: FALSE	del17pcyto: FALSE	del16qcyto: FALSE	del1p32cyto: FALSE	del1pcyto: FALSE	del1qcyto: FALSE	amp1qcyto: FALSE	myc_8q24cyto: FALSE	x1qpluscyto: TRUE	t_11_14cyto: FALSE	t_12_14cyto: FALSE	t_14_16cyto: FALSE	t_14_20cyto: FALSE	hyperdiploidcyto: TRUE
GSM4045597	wide_pointgroup: H-PostMaintenance	tp53: 530.9	alt.tp53: 973.22	gender: Female	ageatsampledate: 63.3	numberoftransplants: 2	transplant: Y	datelastresponse: 41590	responselast: SD	dateprogress: 40492	monthsos: 160	monthspfs: 68	pfsgt18: TRUE	albumin: 4.5	b2m: 3	ldh: 146	iss: I	del13qclinicalfish: FALSE	del17pclinicalfish: FALSE	del16qclinicalfish: FALSE	amp1qclinicalfish: FALSE	t_4_14clinicalfish: FALSE	t_11_14clinicalfish: FALSE	hyperdiploidclinicalfish: FALSE	del13qcyto: FALSE	del11qcyto: FALSE	del17pcyto: FALSE	del16qcyto: FALSE	del1p32cyto: FALSE	del1pcyto: FALSE	del1qcyto: FALSE	amp1qcyto: FALSE	myc_8q24cyto: FALSE	x1qpluscyto: FALSE	t_11_14cyto: FALSE	t_12_14cyto: FALSE	t_14_16cyto: FALSE	t_14_20cyto: FALSE	hyperdiploidcyto: FALSE
GSM4045598	wide_pointgroup: B-PostInduction	tp53: 211	alt.tp53: 235.34	gender: Male	ageatsampledate: 67.4	numberoftransplants: 1	transplant: Y	datelastresponse: 42816	responselast: SD	dateprogress: 39827	monthsos: 108	monthspfs: 1	pfsgt18: FALSE	albumin: 3.9	b2m: 12.7	ldh: 173	iss: III	del13qclinicalfish: FALSE	del17pclinicalfish: FALSE	del16qclinicalfish: FALSE	amp1qclinicalfish: FALSE	t_4_14clinicalfish: FALSE	t_11_14clinicalfish: FALSE	hyperdiploidclinicalfish: FALSE	del13qcyto: FALSE	del11qcyto: FALSE	del17pcyto: FALSE	del16qcyto: FALSE	del1p32cyto: FALSE	del1pcyto: FALSE	del1qcyto: FALSE	amp1qcyto: FALSE	myc_8q24cyto: FALSE	x1qpluscyto: TRUE	t_11_14cyto: FALSE	t_12_14cyto: FALSE	t_14_16cyto: TRUE	t_14_20cyto: FALSE	hyperdiploidcyto: TRUE
GSM4045599	wide_pointgroup: FG-PostConsolidation	tp53: 314.36	alt.tp53: 434.58	gender: Male	ageatsampledate: 51.7	numberoftransplants: 2	transplant: Y	datelastresponse: 40379	responselast: Confirmed NCR	dateprogress: .	monthsos: 101	monthspfs: 29	pfsgt18: TRUE	albumin: 3.2	b2m: 12.2	ldh: 182	iss: III	del13qclinicalfish: FALSE	del17pclinicalfish: FALSE	del16qclinicalfish: FALSE	amp1qclinicalfish: FALSE	t_4_14clinicalfish: FALSE	t_11_14clinicalfish: FALSE	hyperdiploidclinicalfish: FALSE	del13qcyto: FALSE	del11qcyto: FALSE	del17pcyto: FALSE	del16qcyto: FALSE	del1p32cyto: FALSE	del1pcyto: FALSE	del1qcyto: FALSE	amp1qcyto: FALSE	myc_8q24cyto: FALSE	x1qpluscyto: FALSE	t_11_14cyto: FALSE	t_12_14cyto: FALSE	t_14_16cyto: FALSE	t_14_20cyto: FALSE	hyperdiploidcyto: FALSE
GSM4045600	wide_pointgroup: CDE-PostTransplant	tp53: 287	alt.tp53: 377.78	gender: Male	ageatsampledate: 58.5	numberoftransplants: 3	transplant: Y	datelastresponse: 40403	responselast: Confirmed CR	dateprogress: .	monthsos: 121	monthspfs: 26	pfsgt18: TRUE	albumin: 2.8	b2m: 3.9	ldh: 129	iss: II	del13qclinicalfish: FALSE	del17pclinicalfish: FALSE	del16qclinicalfish: FALSE	amp1qclinicalfish: FALSE	t_4_14clinicalfish: FALSE	t_11_14clinicalfish: FALSE	hyperdiploidclinicalfish: FALSE	del13qcyto: FALSE	del11qcyto: FALSE	del17pcyto: FALSE	del16qcyto: FALSE	del1p32cyto: FALSE	del1pcyto: FALSE	del1qcyto: FALSE	amp1qcyto: FALSE	myc_8q24cyto: FALSE	x1qpluscyto: FALSE	t_11_14cyto: FALSE	t_12_14cyto: FALSE	t_14_16cyto: FALSE	t_14_20cyto: FALSE	hyperdiploidcyto: FALSE
GSM4045601	wide_pointgroup: A-BeforeTreatment	tp53: 863.5	alt.tp53: NA	gender: Male	ageatsampledate: 64.3	numberoftransplants: 2	transplant: Y	datelastresponse: 42345	responselast: Progressive Disease	dateprogress: 41513	monthsos: 113	monthspfs: 62	pfsgt18: TRUE	albumin: 3.3	b2m: 6	ldh: 84	iss: III	del13qclinicalfish: FALSE	del17pclinicalfish: FALSE	del16qclinicalfish: FALSE	amp1qclinicalfish: FALSE	t_4_14clinicalfish: FALSE	t_11_14clinicalfish: FALSE	hyperdiploidclinicalfish: FALSE	del13qcyto: FALSE	del11qcyto: FALSE	del17pcyto: FALSE	del16qcyto: FALSE	del1p32cyto: FALSE	del1pcyto: FALSE	del1qcyto: FALSE	amp1qcyto: FALSE	myc_8q24cyto: FALSE	x1qpluscyto: FALSE	t_11_14cyto: FALSE	t_12_14cyto: FALSE	t_14_16cyto: FALSE	t_14_20cyto: FALSE	hyperdiploidcyto: FALSE
GSM4045602	wide_pointgroup: CDE-PostTransplant	tp53: 392.96	alt.tp53: 612.62	gender: Female	ageatsampledate: 55.1	numberoftransplants: 4	transplant: Y	datelastresponse: 40968	responselast: Progressive Disease	dateprogress: 40607	monthsos: 46	monthspfs: 33	pfsgt18: TRUE	albumin: 2.9	b2m: 8.5	ldh: 666	iss: III	del13qclinicalfish: FALSE	del17pclinicalfish: FALSE	del16qclinicalfish: FALSE	amp1qclinicalfish: FALSE	t_4_14clinicalfish: FALSE	t_11_14clinicalfish: FALSE	hyperdiploidclinicalfish: FALSE	del13qcyto: FALSE	del11qcyto: FALSE	del17pcyto: FALSE	del16qcyto: FALSE	del1p32cyto: FALSE	del1pcyto: FALSE	del1qcyto: FALSE	amp1qcyto: FALSE	myc_8q24cyto: TRUE	x1qpluscyto: FALSE	t_11_14cyto: FALSE	t_12_14cyto: FALSE	t_14_16cyto: FALSE	t_14_20cyto: FALSE	hyperdiploidcyto: FALSE
GSM4045603	wide_pointgroup: A-BeforeTreatment	tp53: 1223.9	alt.tp53: NA	gender: Male	ageatsampledate: 55.5	numberoftransplants: 1	transplant: Y	datelastresponse: 39798	responselast: Progressive Disease	dateprogress: 39798	monthsos: 3	monthspfs: 3	pfsgt18: FALSE	albumin: 2.29999999999999	b2m: 5.6	ldh: 119	iss: III	del13qclinicalfish: FALSE	del17pclinicalfish: FALSE	del16qclinicalfish: FALSE	amp1qclinicalfish: FALSE	t_4_14clinicalfish: FALSE	t_11_14clinicalfish: FALSE	hyperdiploidclinicalfish: FALSE	del13qcyto: FALSE	del11qcyto: FALSE	del17pcyto: FALSE	del16qcyto: FALSE	del1p32cyto: FALSE	del1pcyto: FALSE	del1qcyto: FALSE	amp1qcyto: FALSE	myc_8q24cyto: FALSE	x1qpluscyto: FALSE	t_11_14cyto: FALSE	t_12_14cyto: FALSE	t_14_16cyto: FALSE	t_14_20cyto: FALSE	hyperdiploidcyto: FALSE
GSM4045604	wide_pointgroup: FG-PostConsolidation	tp53: 272.09	alt.tp53: 348.01	gender: Female	ageatsampledate: 66.1	numberoftransplants: 2	transplant: Y	datelastresponse: 40849	responselast: Confirmed CR	dateprogress: .	monthsos: 102	monthspfs: 73	pfsgt18: TRUE	albumin: 4	b2m: 2.4	ldh: 138	iss: I	del13qclinicalfish: FALSE	del17pclinicalfish: FALSE	del16qclinicalfish: FALSE	amp1qclinicalfish: FALSE	t_4_14clinicalfish: FALSE	t_11_14clinicalfish: FALSE	hyperdiploidclinicalfish: FALSE	del13qcyto: TRUE	del11qcyto: FALSE	del17pcyto: FALSE	del16qcyto: FALSE	del1p32cyto: TRUE	del1pcyto: TRUE	del1qcyto: TRUE	amp1qcyto: FALSE	myc_8q24cyto: FALSE	x1qpluscyto: FALSE	t_11_14cyto: FALSE	t_12_14cyto: FALSE	t_14_16cyto: FALSE	t_14_20cyto: FALSE	hyperdiploidcyto: FALSE
GSM4045605	wide_pointgroup: A-BeforeTreatment	tp53: 944.8	alt.tp53: NA	gender: Male	ageatsampledate: 59.7	numberoftransplants: 3	transplant: Y	datelastresponse: 42632	responselast: sCR_Unconfirmed	dateprogress: .	monthsos: 119	monthspfs: 98	pfsgt18: TRUE	albumin: 3.5	b2m: 4.09999999999999	ldh: 116	iss: II	del13qclinicalfish: FALSE	del17pclinicalfish: FALSE	del16qclinicalfish: FALSE	amp1qclinicalfish: FALSE	t_4_14clinicalfish: FALSE	t_11_14clinicalfish: FALSE	hyperdiploidclinicalfish: FALSE	del13qcyto: FALSE	del11qcyto: FALSE	del17pcyto: FALSE	del16qcyto: FALSE	del1p32cyto: FALSE	del1pcyto: FALSE	del1qcyto: FALSE	amp1qcyto: FALSE	myc_8q24cyto: FALSE	x1qpluscyto: FALSE	t_11_14cyto: FALSE	t_12_14cyto: FALSE	t_14_16cyto: FALSE	t_14_20cyto: FALSE	hyperdiploidcyto: FALSE
GSM4045606	wide_pointgroup: CDE-PostTransplant	tp53: 274.25	alt.tp53: 352.26	gender: Female	ageatsampledate: 70.7	numberoftransplants: 2	transplant: Y	datelastresponse: 42675	responselast: SD	dateprogress: 40707	monthsos: 121	monthspfs: 37	pfsgt18: TRUE	albumin: 4.3	b2m: 5.5	ldh: 190	iss: III	del13qclinicalfish: FALSE	del17pclinicalfish: FALSE	del16qclinicalfish: FALSE	amp1qclinicalfish: FALSE	t_4_14clinicalfish: FALSE	t_11_14clinicalfish: FALSE	hyperdiploidclinicalfish: FALSE	del13qcyto: FALSE	del11qcyto: FALSE	del17pcyto: FALSE	del16qcyto: FALSE	del1p32cyto: FALSE	del1pcyto: FALSE	del1qcyto: FALSE	amp1qcyto: FALSE	myc_8q24cyto: FALSE	x1qpluscyto: FALSE	t_11_14cyto: FALSE	t_12_14cyto: FALSE	t_14_16cyto: FALSE	t_14_20cyto: FALSE	hyperdiploidcyto: FALSE
GSM4045607	wide_pointgroup: A-BeforeTreatment	tp53: 270	alt.tp53: 343.91	gender: Female	ageatsampledate: 75.2	numberoftransplants: 2	transplant: Y	datelastresponse: 40231	responselast: VGPR	dateprogress: .	monthsos: 7	monthspfs: 5	pfsgt18: FALSE	albumin: 4.2	b2m: 4.2	ldh: 111	iss: II	del13qclinicalfish: FALSE	del17pclinicalfish: FALSE	del16qclinicalfish: FALSE	amp1qclinicalfish: FALSE	t_4_14clinicalfish: FALSE	t_11_14clinicalfish: FALSE	hyperdiploidclinicalfish: FALSE	del13qcyto: FALSE	del11qcyto: FALSE	del17pcyto: FALSE	del16qcyto: FALSE	del1p32cyto: FALSE	del1pcyto: FALSE	del1qcyto: FALSE	amp1qcyto: FALSE	myc_8q24cyto: FALSE	x1qpluscyto: FALSE	t_11_14cyto: FALSE	t_12_14cyto: FALSE	t_14_16cyto: FALSE	t_14_20cyto: FALSE	hyperdiploidcyto: FALSE
GSM4045608	wide_pointgroup: CDE-PostTransplant	tp53: 925.87	alt.tp53: 2289.82	gender: Female	ageatsampledate: 59	numberoftransplants: 3	transplant: Y	datelastresponse: 40274	responselast: Confirmed CR	dateprogress: .	monthsos: 121	monthspfs: 21	pfsgt18: TRUE	albumin: 3.6	b2m: 4.9	ldh: 165	iss: II	del13qclinicalfish: FALSE	del17pclinicalfish: FALSE	del16qclinicalfish: FALSE	amp1qclinicalfish: FALSE	t_4_14clinicalfish: FALSE	t_11_14clinicalfish: FALSE	hyperdiploidclinicalfish: FALSE	del13qcyto: FALSE	del11qcyto: FALSE	del17pcyto: FALSE	del16qcyto: FALSE	del1p32cyto: FALSE	del1pcyto: FALSE	del1qcyto: FALSE	amp1qcyto: FALSE	myc_8q24cyto: FALSE	x1qpluscyto: FALSE	t_11_14cyto: FALSE	t_12_14cyto: FALSE	t_14_16cyto: FALSE	t_14_20cyto: FALSE	hyperdiploidcyto: FALSE
GSM4045609	wide_pointgroup: B-PostInduction	tp53: 282.93	alt.tp53: 369.56	gender: Female	ageatsampledate: 56.3	numberoftransplants: 2	transplant: Y	datelastresponse: 41353	responselast: Complete Response	dateprogress: .	monthsos: 115	monthspfs: 51	pfsgt18: TRUE	albumin: 4.59999999999999	b2m: 8.5	ldh: 213	iss: III	del13qclinicalfish: FALSE	del17pclinicalfish: FALSE	del16qclinicalfish: FALSE	amp1qclinicalfish: FALSE	t_4_14clinicalfish: FALSE	t_11_14clinicalfish: FALSE	hyperdiploidclinicalfish: FALSE	del13qcyto: FALSE	del11qcyto: FALSE	del17pcyto: FALSE	del16qcyto: FALSE	del1p32cyto: FALSE	del1pcyto: FALSE	del1qcyto: FALSE	amp1qcyto: FALSE	myc_8q24cyto: FALSE	x1qpluscyto: FALSE	t_11_14cyto: FALSE	t_12_14cyto: FALSE	t_14_16cyto: FALSE	t_14_20cyto: FALSE	hyperdiploidcyto: FALSE
GSM4045610	wide_pointgroup: H-PostMaintenance	tp53: 662.61	alt.tp53: 1368.6	gender: Male	ageatsampledate: 70.2	numberoftransplants: 3	transplant: Y	datelastresponse: 42191	responselast: SD	dateprogress: 41288	monthsos: 115	monthspfs: 63	pfsgt18: TRUE	albumin: 4	b2m: 2.6	ldh: 120	iss: I	del13qclinicalfish: FALSE	del17pclinicalfish: FALSE	del16qclinicalfish: FALSE	amp1qclinicalfish: FALSE	t_4_14clinicalfish: FALSE	t_11_14clinicalfish: FALSE	hyperdiploidclinicalfish: FALSE	del13qcyto: FALSE	del11qcyto: FALSE	del17pcyto: FALSE	del16qcyto: FALSE	del1p32cyto: FALSE	del1pcyto: FALSE	del1qcyto: FALSE	amp1qcyto: FALSE	myc_8q24cyto: FALSE	x1qpluscyto: FALSE	t_11_14cyto: FALSE	t_12_14cyto: FALSE	t_14_16cyto: FALSE	t_14_20cyto: FALSE	hyperdiploidcyto: FALSE
GSM4045611	wide_pointgroup: H-PostMaintenance	tp53: 267.27	alt.tp53: 338.56	gender: Male	ageatsampledate: 49.4	numberoftransplants: 2	transplant: Y	datelastresponse: 40987	responselast: Confirmed CR	dateprogress: .	monthsos: 114	monthspfs: 62	pfsgt18: TRUE	albumin: 4.2	b2m: 1.8	ldh: 167	iss: I	del13qclinicalfish: FALSE	del17pclinicalfish: FALSE	del16qclinicalfish: FALSE	amp1qclinicalfish: FALSE	t_4_14clinicalfish: FALSE	t_11_14clinicalfish: FALSE	hyperdiploidclinicalfish: FALSE	del13qcyto: FALSE	del11qcyto: FALSE	del17pcyto: FALSE	del16qcyto: FALSE	del1p32cyto: FALSE	del1pcyto: FALSE	del1qcyto: FALSE	amp1qcyto: FALSE	myc_8q24cyto: FALSE	x1qpluscyto: FALSE	t_11_14cyto: FALSE	t_12_14cyto: FALSE	t_14_16cyto: FALSE	t_14_20cyto: FALSE	hyperdiploidcyto: FALSE
GSM4045612	wide_pointgroup: A-BeforeTreatment	tp53: 1043.2	alt.tp53: NA	gender: Male	ageatsampledate: 67.4	numberoftransplants: 1	transplant: Y	datelastresponse: 42816	responselast: SD	dateprogress: 39827	monthsos: 108	monthspfs: 1	pfsgt18: FALSE	albumin: 3.9	b2m: 12.7	ldh: 173	iss: III	del13qclinicalfish: FALSE	del17pclinicalfish: FALSE	del16qclinicalfish: FALSE	amp1qclinicalfish: FALSE	t_4_14clinicalfish: FALSE	t_11_14clinicalfish: FALSE	hyperdiploidclinicalfish: FALSE	del13qcyto: FALSE	del11qcyto: FALSE	del17pcyto: FALSE	del16qcyto: FALSE	del1p32cyto: FALSE	del1pcyto: FALSE	del1qcyto: FALSE	amp1qcyto: FALSE	myc_8q24cyto: FALSE	x1qpluscyto: TRUE	t_11_14cyto: FALSE	t_12_14cyto: FALSE	t_14_16cyto: TRUE	t_14_20cyto: FALSE	hyperdiploidcyto: TRUE
GSM4045613	wide_pointgroup: CDE-PostTransplant	tp53: 225.51	alt.tp53: 260.69	gender: Female	ageatsampledate: 49.9	numberoftransplants: 3	transplant: Y	datelastresponse: 40247	responselast: Confirmed CR	dateprogress: .	monthsos: 121	monthspfs: 20	pfsgt18: TRUE	albumin: 3.9	b2m: 13.5	ldh: 181	iss: III	del13qclinicalfish: FALSE	del17pclinicalfish: FALSE	del16qclinicalfish: FALSE	amp1qclinicalfish: FALSE	t_4_14clinicalfish: FALSE	t_11_14clinicalfish: FALSE	hyperdiploidclinicalfish: FALSE	del13qcyto: FALSE	del11qcyto: FALSE	del17pcyto: FALSE	del16qcyto: FALSE	del1p32cyto: FALSE	del1pcyto: FALSE	del1qcyto: FALSE	amp1qcyto: FALSE	myc_8q24cyto: FALSE	x1qpluscyto: FALSE	t_11_14cyto: FALSE	t_12_14cyto: FALSE	t_14_16cyto: FALSE	t_14_20cyto: FALSE	hyperdiploidcyto: FALSE
GSM4045614	wide_pointgroup: B-PostInduction	tp53: 304.56	alt.tp53: 413.93	gender: Male	ageatsampledate: 52.2	numberoftransplants: 4	transplant: Y	datelastresponse: 40525	responselast: Progressive Disease	dateprogress: 40198	monthsos: 24	monthspfs: 12	pfsgt18: FALSE	albumin: 3.3	b2m: 3.5	ldh: 132	iss: II	del13qclinicalfish: FALSE	del17pclinicalfish: FALSE	del16qclinicalfish: FALSE	amp1qclinicalfish: FALSE	t_4_14clinicalfish: FALSE	t_11_14clinicalfish: FALSE	hyperdiploidclinicalfish: FALSE	del13qcyto: TRUE	del11qcyto: FALSE	del17pcyto: FALSE	del16qcyto: FALSE	del1p32cyto: TRUE	del1pcyto: TRUE	del1qcyto: TRUE	amp1qcyto: FALSE	myc_8q24cyto: FALSE	x1qpluscyto: TRUE	t_11_14cyto: FALSE	t_12_14cyto: FALSE	t_14_16cyto: FALSE	t_14_20cyto: FALSE	hyperdiploidcyto: TRUE
GSM4045615	wide_pointgroup: B-PostInduction	tp53: 1191	alt.tp53: NA	gender: Male	ageatsampledate: 55.3	numberoftransplants: 2	transplant: Y	datelastresponse: 42905	responselast: SD	dateprogress: 42338	monthsos: 113	monthspfs: 83	pfsgt18: TRUE	albumin: 4	b2m: 3.8	ldh: 170	iss: II	del13qclinicalfish: FALSE	del17pclinicalfish: FALSE	del16qclinicalfish: FALSE	amp1qclinicalfish: FALSE	t_4_14clinicalfish: FALSE	t_11_14clinicalfish: FALSE	hyperdiploidclinicalfish: FALSE	del13qcyto: TRUE	del11qcyto: FALSE	del17pcyto: FALSE	del16qcyto: FALSE	del1p32cyto: TRUE	del1pcyto: TRUE	del1qcyto: TRUE	amp1qcyto: FALSE	myc_8q24cyto: FALSE	x1qpluscyto: TRUE	t_11_14cyto: FALSE	t_12_14cyto: FALSE	t_14_16cyto: FALSE	t_14_20cyto: FALSE	hyperdiploidcyto: TRUE
GSM4045616	wide_pointgroup: A-BeforeTreatment	tp53: 1014.2	alt.tp53: NA	gender: Female	ageatsampledate: 56.3	numberoftransplants: 2	transplant: Y	datelastresponse: 41353	responselast: Complete Response	dateprogress: .	monthsos: 115	monthspfs: 51	pfsgt18: TRUE	albumin: 4.59999999999999	b2m: 8.5	ldh: 213	iss: III	del13qclinicalfish: FALSE	del17pclinicalfish: FALSE	del16qclinicalfish: FALSE	amp1qclinicalfish: FALSE	t_4_14clinicalfish: FALSE	t_11_14clinicalfish: FALSE	hyperdiploidclinicalfish: FALSE	del13qcyto: FALSE	del11qcyto: FALSE	del17pcyto: FALSE	del16qcyto: FALSE	del1p32cyto: FALSE	del1pcyto: FALSE	del1qcyto: FALSE	amp1qcyto: FALSE	myc_8q24cyto: FALSE	x1qpluscyto: FALSE	t_11_14cyto: FALSE	t_12_14cyto: FALSE	t_14_16cyto: FALSE	t_14_20cyto: FALSE	hyperdiploidcyto: FALSE
GSM4045617	wide_pointgroup: B-PostInduction	tp53: 1213.7	alt.tp53: NA	gender: Female	ageatsampledate: 53.2	numberoftransplants: 3	transplant: Y	datelastresponse: 42422	responselast: PR	dateprogress: 41990	monthsos: 114	monthspfs: 71	pfsgt18: TRUE	albumin: 4	b2m: 5.5	ldh: 217	iss: III	del13qclinicalfish: FALSE	del17pclinicalfish: FALSE	del16qclinicalfish: FALSE	amp1qclinicalfish: FALSE	t_4_14clinicalfish: FALSE	t_11_14clinicalfish: FALSE	hyperdiploidclinicalfish: FALSE	del13qcyto: FALSE	del11qcyto: FALSE	del17pcyto: FALSE	del16qcyto: FALSE	del1p32cyto: FALSE	del1pcyto: FALSE	del1qcyto: FALSE	amp1qcyto: FALSE	myc_8q24cyto: FALSE	x1qpluscyto: FALSE	t_11_14cyto: FALSE	t_12_14cyto: FALSE	t_14_16cyto: FALSE	t_14_20cyto: FALSE	hyperdiploidcyto: FALSE
GSM4045618	wide_pointgroup: B-PostInduction	tp53: 726.8	alt.tp53: NA	gender: Female	ageatsampledate: 46.6	numberoftransplants: 2	transplant: Y	datelastresponse: 41386	responselast: CR	dateprogress: .	monthsos: 113	monthspfs: 51	pfsgt18: TRUE	albumin: 4.2	b2m: 2.2	ldh: 136	iss: I	del13qclinicalfish: TRUE	del17pclinicalfish: TRUE	del16qclinicalfish: FALSE	amp1qclinicalfish: FALSE	t_4_14clinicalfish: FALSE	t_11_14clinicalfish: FALSE	hyperdiploidclinicalfish: FALSE	del13qcyto: TRUE	del11qcyto: FALSE	del17pcyto: FALSE	del16qcyto: FALSE	del1p32cyto: TRUE	del1pcyto: TRUE	del1qcyto: TRUE	amp1qcyto: TRUE	myc_8q24cyto: FALSE	x1qpluscyto: TRUE	t_11_14cyto: FALSE	t_12_14cyto: FALSE	t_14_16cyto: FALSE	t_14_20cyto: FALSE	hyperdiploidcyto: FALSE
GSM4045619	wide_pointgroup: H-PostMaintenance	tp53: 508.48	alt.tp53: 910.72	gender: Male	ageatsampledate: 60.2	numberoftransplants: 2	transplant: Y	datelastresponse: 41474	responselast: Confirmed CR	dateprogress: .	monthsos: 174	monthspfs: 114	pfsgt18: TRUE	albumin: 3.1	b2m: 4.9	ldh: 296	iss: II	del13qclinicalfish: FALSE	del17pclinicalfish: FALSE	del16qclinicalfish: FALSE	amp1qclinicalfish: FALSE	t_4_14clinicalfish: FALSE	t_11_14clinicalfish: FALSE	hyperdiploidclinicalfish: FALSE	del13qcyto: FALSE	del11qcyto: FALSE	del17pcyto: FALSE	del16qcyto: FALSE	del1p32cyto: FALSE	del1pcyto: FALSE	del1qcyto: FALSE	amp1qcyto: FALSE	myc_8q24cyto: FALSE	x1qpluscyto: FALSE	t_11_14cyto: FALSE	t_12_14cyto: FALSE	t_14_16cyto: FALSE	t_14_20cyto: FALSE	hyperdiploidcyto: FALSE
GSM4045620	wide_pointgroup: B-PostInduction	tp53: 1647.5	alt.tp53: NA	gender: Male	ageatsampledate: 68.6	numberoftransplants: 2	transplant: Y	datelastresponse: 42213	responselast: Progressive Disease	dateprogress: 40008	monthsos: 89	monthspfs: 5	pfsgt18: FALSE	albumin: 3.9	b2m: 7.4	ldh: 140	iss: III	del13qclinicalfish: FALSE	del17pclinicalfish: FALSE	del16qclinicalfish: FALSE	amp1qclinicalfish: FALSE	t_4_14clinicalfish: FALSE	t_11_14clinicalfish: FALSE	hyperdiploidclinicalfish: FALSE	del13qcyto: FALSE	del11qcyto: FALSE	del17pcyto: FALSE	del16qcyto: FALSE	del1p32cyto: FALSE	del1pcyto: FALSE	del1qcyto: FALSE	amp1qcyto: FALSE	myc_8q24cyto: FALSE	x1qpluscyto: TRUE	t_11_14cyto: FALSE	t_12_14cyto: FALSE	t_14_16cyto: FALSE	t_14_20cyto: FALSE	hyperdiploidcyto: TRUE
GSM4045621	wide_pointgroup: H-PostMaintenance	tp53: 356.42	alt.tp53: 527.2	gender: Female	ageatsampledate: 67.9	numberoftransplants: 1	transplant: Y	datelastresponse: 39863	responselast: Progression	dateprogress: 39469	monthsos: 55	monthspfs: 41	pfsgt18: TRUE	albumin: 3.9	b2m: 10.4	ldh: 138	iss: III	del13qclinicalfish: FALSE	del17pclinicalfish: FALSE	del16qclinicalfish: FALSE	amp1qclinicalfish: FALSE	t_4_14clinicalfish: FALSE	t_11_14clinicalfish: FALSE	hyperdiploidclinicalfish: FALSE	del13qcyto: TRUE	del11qcyto: FALSE	del17pcyto: FALSE	del16qcyto: FALSE	del1p32cyto: TRUE	del1pcyto: TRUE	del1qcyto: TRUE	amp1qcyto: FALSE	myc_8q24cyto: FALSE	x1qpluscyto: TRUE	t_11_14cyto: FALSE	t_12_14cyto: FALSE	t_14_16cyto: FALSE	t_14_20cyto: FALSE	hyperdiploidcyto: TRUE
GSM4045622	wide_pointgroup: B-PostInduction	tp53: 230.12	alt.tp53: 268.95	gender: Male	ageatsampledate: 50	numberoftransplants: 2	transplant: Y	datelastresponse: 42016	responselast: sCR	dateprogress: .	monthsos: 115	monthspfs: 74	pfsgt18: TRUE	albumin: 3.9	b2m: 3.7	ldh: 129	iss: II	del13qclinicalfish: FALSE	del17pclinicalfish: FALSE	del16qclinicalfish: FALSE	amp1qclinicalfish: FALSE	t_4_14clinicalfish: FALSE	t_11_14clinicalfish: FALSE	hyperdiploidclinicalfish: FALSE	del13qcyto: FALSE	del11qcyto: FALSE	del17pcyto: FALSE	del16qcyto: FALSE	del1p32cyto: FALSE	del1pcyto: FALSE	del1qcyto: FALSE	amp1qcyto: FALSE	myc_8q24cyto: FALSE	x1qpluscyto: TRUE	t_11_14cyto: FALSE	t_12_14cyto: FALSE	t_14_16cyto: FALSE	t_14_20cyto: TRUE	hyperdiploidcyto: TRUE
GSM4045623	wide_pointgroup: B-PostInduction	tp53: 1518.2	alt.tp53: NA	gender: Male	ageatsampledate: 67.3	numberoftransplants: 3	transplant: Y	datelastresponse: 40592	responselast: Progressive Disease	dateprogress: 40528	monthsos: 25	monthspfs: 22	pfsgt18: TRUE	albumin: 2.8	b2m: 12.6	ldh: 182	iss: III	del13qclinicalfish: FALSE	del17pclinicalfish: FALSE	del16qclinicalfish: FALSE	amp1qclinicalfish: FALSE	t_4_14clinicalfish: FALSE	t_11_14clinicalfish: FALSE	hyperdiploidclinicalfish: FALSE	del13qcyto: FALSE	del11qcyto: FALSE	del17pcyto: FALSE	del16qcyto: FALSE	del1p32cyto: FALSE	del1pcyto: FALSE	del1qcyto: FALSE	amp1qcyto: FALSE	myc_8q24cyto: FALSE	x1qpluscyto: FALSE	t_11_14cyto: FALSE	t_12_14cyto: FALSE	t_14_16cyto: FALSE	t_14_20cyto: FALSE	hyperdiploidcyto: FALSE
GSM4045624	wide_pointgroup: B-PostInduction	tp53: 465.15	alt.tp53: 794.1	gender: Male	ageatsampledate: 65.1	numberoftransplants: 2	transplant: Y	datelastresponse: 41339	responselast: Partial Response	dateprogress: .	monthsos: 52	monthspfs: 50	pfsgt18: TRUE	albumin: 3.5	b2m: 6.3	ldh: 194	iss: III	del13qclinicalfish: FALSE	del17pclinicalfish: FALSE	del16qclinicalfish: FALSE	amp1qclinicalfish: FALSE	t_4_14clinicalfish: FALSE	t_11_14clinicalfish: FALSE	hyperdiploidclinicalfish: FALSE	del13qcyto: FALSE	del11qcyto: FALSE	del17pcyto: FALSE	del16qcyto: FALSE	del1p32cyto: FALSE	del1pcyto: FALSE	del1qcyto: FALSE	amp1qcyto: FALSE	myc_8q24cyto: FALSE	x1qpluscyto: FALSE	t_11_14cyto: FALSE	t_12_14cyto: FALSE	t_14_16cyto: FALSE	t_14_20cyto: FALSE	hyperdiploidcyto: FALSE
GSM4045625	wide_pointgroup: B-PostInduction	tp53: 245.5	alt.tp53: 297.09	gender: Male	ageatsampledate: 63.6	numberoftransplants: 2	transplant: Y	datelastresponse: 39952	responselast: Stable	dateprogress: .	monthsos: 4	monthspfs: 3	pfsgt18: FALSE	albumin: 3.9	b2m: 9.69999999999999	ldh: 132	iss: III	del13qclinicalfish: FALSE	del17pclinicalfish: FALSE	del16qclinicalfish: FALSE	amp1qclinicalfish: FALSE	t_4_14clinicalfish: FALSE	t_11_14clinicalfish: FALSE	hyperdiploidclinicalfish: FALSE	del13qcyto: FALSE	del11qcyto: FALSE	del17pcyto: FALSE	del16qcyto: FALSE	del1p32cyto: FALSE	del1pcyto: FALSE	del1qcyto: FALSE	amp1qcyto: FALSE	myc_8q24cyto: FALSE	x1qpluscyto: FALSE	t_11_14cyto: FALSE	t_12_14cyto: FALSE	t_14_16cyto: FALSE	t_14_20cyto: FALSE	hyperdiploidcyto: FALSE
[truncated: 350 more rows]
